# Supplementary material for: Structural basis for metal ion transport by the human SLC11 proteins DMT1 and NRAMP1
Source: Nat Commun. 2025 Jan 17;16:761. doi: 10.1038/s41467-024-54705-0 (PMC11742427; doi:10.1038/s41467-024-54705-0)
Supplement: Supplementary file 4 — Source Data [file 41467_2024_54705_MOESM4_ESM.zip]

Archive with 8 entries (7 files):
- Source_data_files/
- Source_data_files/Figure_1.xlsx
- Source_data_files/Figure_2.xlsx
- Source_data_files/Figure_6.xlsx
- Source_data_files/Supplementary_Figure_1.xlsx
- Source_data_files/Supplementary_Figure_11.xlsx
- Source_data_files/Supplementary_Figure_2.xlsx
- Source_data_files/Supplementary_Figure_3.xlsx
