# Supplementary material for: Structural basis for metal ion transport by the human SLC11 proteins DMT1 and NRAMP1
Source: Nat Commun. 2025 Jan 17;16:761. doi: 10.1038/s41467-024-54705-0 (PMC11742427; doi:10.1038/s41467-024-54705-0)
Supplement: Supplementary file 4 — Source Data [file 41467_2024_54705_MOESM4_ESM.zip › Source_data_files/Figure_1.xlsx]

## Sheet: Figure 1a
Raw data with repeats, time indicated, ion concentrations used listed.
Time [s]	0	5.006	9.677	14.293	18.931	23.559	28.22	32.851	37.468	42.108	46.779	51.38	56.012	60.626	65.287	69.949	74.575	79.211	83.87	158.916	165.048	169.709	174.337	178.976	183.587	188.226	192.83	197.485	202.104	206.751	211.385	216.026	220.665	225.323	229.969	234.596	239.239	243.879	248.502	253.113	257.72	262.365	266.973	271.592	276.209	280.823	285.441	290.072	294.706
0 µM	40640	40614	40584	40297	40196	40095	39717	39480	39013	38834	38596	38373	38243	38239	37793	37791	37435	37132	36861	29863	29021	28919	28868	28852	28754	28532	28537	28684	28523	28574	28577	28601	28350	28514	28449	28476	28382	28378	28407	28576	28392	28394	28411	28154	28122	28147	28463	28189	28200
1 µM	43413	43099	42837	42739	42744	42418	42502	42055	41675	41308	41284	41478	40814	40454	40404	40015	39990	39303	39514	29480	29250	28900	28888	28903	28822	28619	28544	28455	28432	28397	28389	28345	28231	28150	27900	28131	27860	28003	27591	27903	28025	27725	27673	27430	27379	27426	27256	27488	27245
5 µM	43817	43522	43274	43039	43128	42769	42724	42494	42163	41925	41437	41203	41036	40842	40823	40423	40312	39981	39952	30801	30512	30320	30277	30496	30375	29968	29898	30284	29998	29891	29739	29641	29802	29654	29666	29508	29486	29666	29576	29232	29552	29333	29241	29182	29246	29497	29056	28858	29318
10 µM	43846	43271	43198	42886	42743	42791	42620	42038	42023	41767	41359	41054	40993	40754	40875	40370	40230	39955	39766	32103	31691	31332	31415	31216	30976	30826	30603	30717	30539	30272	30436	30499	30144	30245	30052	30165	29990	30095	29822	29823	29903	29843	29629	29631	29642	29459	29392	29355	29627
25 µM	43217	42812	42557	42431	42538	42180	41881	41692	41536	41112	41145	40725	40599	40396	40205	40155	39813	39421	39289	30798	31074	30797	30618	30409	30509	30172	30127	30017	30061	29862	29487	29711	29544	29410	29556	29463	29460	29441	29267	29334	29139	29248	29238	28982	28899	28776	28574	28806	28716
50 µM	43735	43638	43134	43118	42833	42736	42490	42049	41754	41742	41632	41374	40921	41040	40595	40468	40230	40026	39561	34122	33948	33396	33550	33073	32613	32606	32492	32420	32494	32025	31798	32121	31773	31837	31782	31625	31641	31539	31305	31351	31501	31310	31338	30948	30789	31006	30897	30832	30706
100 µM	44347	44327	43863	43878	43592	43388	43360	43068	42948	42688	42402	42263	42137	41744	41607	41334	40933	40944	40768	33290	33016	33010	32376	32276	31915	31706	31790	31931	31534	31243	31161	31200	31070	30734	30821	30678	30548	30391	30446	30349	30380	30271	30057	30152	29921	30011	29811	29612	29651
Time [s]	0	5.099	9.716	14.334	18.973	23.604	28.271	32.901	37.549	42.173	46.813	51.436	56.091	60.737	65.39	70.009	74.655	79.306	83.943	137.778	143.945	148.608	153.232	157.849	162.422	167.06	171.685	176.341	181.017	185.65	190.273	194.911	199.561	204.241	208.871	213.494	218.112	222.767	227.443	232.061	236.726	241.368	246.003	250.646	255.278	259.89	264.553	269.194	273.806
0 µM	40557	40368	40006	40051	39696	39496	39221	38889	38746	38236	38156	38038	37802	37574	37378	37186	37007	36684	36703	31970	31529	30950	30711	30340	30231	30174	29675	29551	29514	29174	29301	29333	29170	29073	29161	28831	28931	29147	28667	28929	28785	28777	28739	28590	28519	28461	28505	28281	28285
1 µM	41971	41523	41507	41326	41016	40908	40670	40426	39986	39872	39684	39058	39126	38742	38711	38340	38034	38082	37781	32454	32023	31318	31185	30792	30754	30372	30357	29771	29843	29420	29377	29474	29207	29259	29168	29129	29029	29068	28911	29043	28924	28918	28865	28614	28699	28624	28503	28448	28548
5 µM	43399	43206	43130	42951	42714	42591	42204	42218	41917	41850	41273	41220	41092	41056	40666	40593	40114	39798	39613	32748	32141	31503	31694	31325	31234	30883	30501	30261	30296	30243	29971	29998	29820	29783	29659	29650	29538	29462	29282	29366	29416	29456	29348	29023	29233	29155	29038	28869	28911
10 µM	43329	43040	42986	42754	42717	42196	42351	42022	41759	41513	41108	41019	40778	40472	40261	39900	39571	39557	39279	32208	31377	30853	31137	30689	30657	30612	30210	30300	30161	29962	29976	30028	29749	29614	29641	29532	29353	29429	29344	29445	29251	29210	29322	29227	29154	29151	28847	28865	29211
25 µM	43952	44102	43753	43985	43761	43754	43325	43450	43265	43075	42454	42690	42303	42397	41904	41641	41508	41508	41053	32577	32160	31777	31053	31061	30866	30561	30224	30127	30199	29888	29715	29662	29439	29395	29148	29065	29014	29070	28981	28887	28818	28771	28999	28716	28582	28640	28506	28485	28356
50 µM	44724	44564	44472	44346	44109	43895	43648	43238	43355	43203	42808	42755	42849	42383	42164	42091	41656	41344	41165	33267	32387	32251	31932	31631	31309	31125	30455	30554	30272	30289	29915	29926	29789	29539	29531	29473	29397	29230	29103	28970	28883	29080	29012	28867	28838	28899	28696	28629	28790
100 µM	44403	44262	44365	43877	43752	43267	43669	43388	43145	42975	42878	42591	42278	42162	41989	42064	41588	41248	40877	33035	32400	32597	31901	31956	31777	31578	31147	31350	31003	31062	30717	30630	30418	30131	30126	30019	29757	29890	29745	29843	29796	29637	29613	29342	29190	29419	29257	29172	29175
Time [s]	0	5.099	9.716	14.334	18.973	23.604	28.271	32.901	37.549	42.173	46.813	51.436	56.091	60.737	65.39	70.009	74.655	79.306	83.943	137.778	143.945	148.608	153.232	157.849	162.422	167.06	171.685	176.341	181.017	185.65	190.273	194.911	199.561	204.241	208.871	213.494	218.112	222.767	227.443	232.061	236.726	241.368	246.003	250.646	255.278	259.89	264.553	269.194	273.806
0 µM	39185	39234	39196	38871	38570	38324	37943	37542	37269	37180	36720	36869	36348	36144	36098	35960	36102	35646	35432	34374	33842	33187	32903	32829	32765	32470	32360	32020	31883	31602	31432	31611	31313	31176	31371	31238	31080	30831	30927	30353	30759	30503	30679	30295	30338	30192	30042	30046	30032
1 µM	40614	40225	40210	40048	39880	39538	39060	38834	38938	38461	38120	37874	37563	37651	37180	36923	36715	36558	36536	31259	31152	30743	30472	30308	30542	29955	29982	29672	29933	29767	29531	29349	29600	29275	29348	29206	29389	29205	28618	28518	28779	28711	28867	28694	28522	28603	28373	28449	28252
5 µM	41914	41827	42065	42320	42286	42079	42060	41609	41658	41438	41264	41183	40874	40984	40368	40383	40251	39952	40209	33068	33714	33742	34315	31636	31641	32043	30994	30855	33115	30680	30631	30506	30480	30432	30288	30332	30281	29954	30097	30137	29865	30112	30059	29749	29745	29888	29739	30066	31029
10 µM	40398	40485	40345	40193	39667	39410	39198	38869	38783	38436	38522	37848	37684	37442	37121	36900	37222	36719	36442	32101	31907	31704	31522	31268	30819	30856	30897	30579	30581	30487	30391	30405	30069	30280	29960	30052	29793	29860	29511	29472	29386	29433	29222	29238	29236	29096	28898	28963	28634
25 µM	41987	42342	42009	41805	41571	41541	41366	40949	40482	40478	40245	39978	39615	39649	39445	39119	39135	38825	38735	33451	33132	32832	32466	32292	31953	31878	31311	31125	31086	31405	30956	30863	30862	30526	30739	30651	30528	30359	30387	30068	30353	30406	30082	30028	30074	29963	29688	29721	29954
50 µM	28925	28762	28730	28629	28788	28785	28659	28736	28804	28497	28624	28550	28446	28424	28687	28630	28250	28382	28458	31634	31061	30647	30430	30277	30120	30321	30155	29886	30034	29962	29878	29901	29861	29687	29520	29643	29634	29369	29366	29527	29322	29340	29421	29436	29211	29204	29282	29056	29229
100 µM	42998	43161	42990	42843	42537	42518	42371	41952	41766	41899	41411	41572	41199	41023	40683	40372	40270	40215	39731	32962	32888	32564	32050	31810	31402	31338	30872	30459	30314	30354	30112	30265	30199	29865	29829	29800	29699	29398	29604	29378	29387	29284	29250	29156	29004	29161	28788	28787	28612
Time [s]	0	5.038	9.679	14.344	18.959	23.597	28.255	32.9	37.531	42.165	46.783	51.428	56.068	60.688	65.373	70.028	74.669	79.3	83.914	141.757	147.892	152.493	157.109	161.777	166.432	171.038	175.687	180.316	184.95	189.587	194.245	198.878	203.522	208.16	212.775	217.397	222.046	226.662	231.273	235.863	240.51	245.114	249.743	254.375	258.998	263.661	268.31	272.951	277.581
0 µM	42025	41854	41515	41227	41471	41210	40956	40440	40262	40014	39712	39537	39337	38993	38900	38444	38332	38165	38027	30505	30213	30131	30425	30334	30166	30409	29753	29545	30057	29705	30075	29910	29523	29741	29760	29644	29732	29808	29473	29610	29399	29461	29261	29449	29453	29088	29347	29196	29167
1 µM	43278	43107	43101	42798	43007	42582	42500	42043	41993	41288	41520	41419	41070	40668	40593	40342	40153	39966	39600	32075	31968	31871	31851	31674	31299	31441	30839	30811	30778	30597	30997	30538	30177	30381	30539	30329	30717	30131	30235	30198	29871	30188	30208	29967	30006	29843	30124	29839	29853
5 µM	43164	42977	42720	42739	42673	42208	42252	41991	41915	41481	41209	41197	40885	40822	40336	40115	40173	39620	39548	31987	31788	31321	31467	31162	30930	30980	30460	30427	30504	30225	30069	29950	29636	29898	29734	29815	29852	29592	29417	29593	29565	29288	29350	29390	29396	29232	28949	28883	29293
10 µM	43301	43346	43214	43150	42779	42498	42428	42178	41971	41742	41634	41481	41421	41162	40659	40646	40701	40265	40268	30796	30818	30394	30499	30180	30150	30012	30071	29854	29794	29760	29758	29652	29623	29745	29689	29451	29105	29133	29030	29346	28925	28972	29054	28694	28767	29087	28954	28504	28767
25 µM	43943	43807	43710	43501	43872	43117	43204	42558	42738	42124	42031	41844	41655	41449	41293	41161	40767	40510	40192	31209	30922	30713	30497	30293	30250	30223	29954	30033	30020	29749	29633	29938	29411	29400	29302	29322	29345	29530	28929	29276	29217	29042	29065	29041	28880	28803	28883	28647	28680
50 µM	44446	44258	44109	43963	43582	43713	43389	43212	43036	42837	42587	42311	41911	42099	41852	41553	41302	40997	40922	31568	31503	31065	31027	30757	30545	30568	30256	29841	29891	29837	29377	29564	29666	29393	29620	29242	29337	29291	29302	29034	29066	29005	28971	29060	28986	28936	29314	29085	29092
100 µM	42842	42547	42595	42588	42474	42312	42146	41799	41357	41411	41278	40964	40836	40424	40310	40162	39968	39934	39679	33487	33610	33141	32762	32285	32280	31830	31633	31195	31105	30826	30612	30333	30380	30217	29840	29929	29638	29716	29406	29380	29251	29228	29194	29020	29014	28986	28853	28858	28829
Time [s]	0	4.992	9.586	14.172	18.769	23.363	27.977	32.563	37.16	41.742	46.312	50.892	55.47	60.044	64.624	69.213	73.785	78.357	82.931	145.45	151.535	156.115	160.693	165.287	169.869	174.475	179.057	183.631	188.213	192.78	197.352	201.93	206.511	211.081	215.639	220.223	224.792	229.367	233.922	238.501	243.079	247.644	252.228	256.806	261.372	265.942	270.521	275.101	279.672
0 µM	42024	42429	42098	42094	41816	41674	41353	41196	40700	40880	40570	40526	40220	40176	40045	39660	39582	39322	39318	33261	32532	32753	32536	32558	32292	32301	32107	32031	32243	32166	31937	31770	31751	31808	32045	31776	31905	31914	31740	31796	31556	31581	31520	31495	31546	31495	31513	31329	31611
1 µM	43304	43351	43457	43264	43187	42773	42596	42471	42331	42293	41971	41600	41683	41608	41316	41118	41203	40837	40796	34290	33656	33569	33402	33175	33091	32793	32633	32632	32787	32667	32230	32371	32400	32260	32094	32224	31881	31993	32072	31834	31787	32031	31905	31588	31841	31923	31807	31715	31682
5 µM	44109	44281	44168	44104	43997	43581	43496	42887	43021	43148	42784	42680	42676	42219	42051	42047	41615	41690	41486	34694	34240	34056	33586	33523	33125	33211	32846	32942	33069	32885	32766	32522	32306	32947	32750	32551	32215	32447	32834	32577	32492	32586	32643	32173	32327	32334	32444	32502	32412
10 µM	44309	44236	44047	43720	43568	43518	43399	42993	43159	42953	42749	42719	42420	42333	42331	41885	42071	41730	41772	34859	34532	34392	33938	33918	33758	33601	33608	33449	33445	33431	33294	33307	32924	33034	32851	33009	32856	32733	32947	32732	32906	32754	32914	32805	32658	32815	32719	32764	32581
25 µM	44217	44271	44332	43922	43973	43775	43490	43368	43411	43266	43147	42947	42771	42635	42169	42152	42441	42194	42229	34552	34805	34499	34212	34427	34040	33850	33751	34048	33884	33969	34045	33711	33669	33817	33577	33700	33343	33393	33405	33639	33432	33710	33494	33509	33433	33211	33294	33278	33230
50 µM	44331	44142	44238	43892	43888	43510	43659	43472	43292	42943	43090	43140	42807	42593	42383	42240	42226	42119	42070	34568	34381	34529	34344	34374	33877	34144	33826	33936	33903	34019	34063	34049	33856	33974	33739	33720	33524	33629	33786	33647	33627	33531	33518	33325	33330	33281	33115	33491	33038
100 µM	44147	44153	43998	44125	43863	43689	43637	43385	43323	43367	43155	42862	42935	42828	42471	42419	42392	42301	42187	34690	34207	34285	34212	34221	34276	33898	33957	33721	33770	33927	33646	33539	33827	33648	33409	33424	33487	33475	33300	33206	33273	33033	33155	33021	33078	33230	32959	33043	32621
Time [s]	0	4.992	9.586	14.172	18.769	23.363	27.977	32.563	37.16	41.742	46.312	50.892	55.47	60.044	64.624	69.213	73.785	78.357	82.931	145.45	151.535	156.115	160.693	165.287	169.869	174.475	179.057	183.631	188.213	192.78	197.352	201.93	206.511	211.081	215.639	220.223	224.792	229.367	233.922	238.501	243.079	247.644	252.228	256.806	261.372	265.942	270.521	275.101	279.672
0 µM	43766	43780	43907	43814	43662	43310	43100	42925	42844	42346	42331	42112	41955	41818	41547	41436	41263	41356	41154	30044	30267	30004	30411	30156	30112	30239	30427	30081	30507	30812	30299	30135	30524	30249	30459	30403	30411	30260	30377	30469	30294	30227	30286	29834	30140	30227	30041	30289	30344
1 µM	44144	44112	44099	43635	43784	43584	43352	43152	42939	42855	42497	42267	42224	41944	42042	41793	41636	41576	41453	31587	31584	31464	31589	31459	31760	31736	31807	31691	31921	31880	31734	31657	31581	31534	31381	31591	31753	31674	31440	31529	31519	31524	31438	31440	31662	31312	31361	31262	31613
5 µM	44600	44466	44486	44461	44083	44095	43811	43486	43531	43097	42842	42706	42761	42336	42438	42026	42042	41929	41604	31843	32131	31993	32120	31988	32070	32053	32289	32104	32060	32285	32145	32105	32020	32178	32175	31910	32067	32057	31888	31724	32059	31971	31897	31795	31911	31751	31534	31602	31790
10 µM	44550	44329	44168	44105	43924	43880	43675	43438	43191	42896	42740	42662	42499	42215	42089	41792	41703	41760	41336	31725	31625	31695	31697	31823	31696	31639	31618	31798	31685	31805	31779	31674	31663	31538	31642	31407	31608	31537	31656	31420	31648	31372	31662	31520	31427	31516	31402	31417	31352
25 µM	44571	44642	44686	44131	44087	43805	43662	43569	43374	43089	43041	42772	42830	42517	42170	42178	42238	41912	41773	31058	31193	31321	31123	31297	31520	31571	31454	31355	31416	31713	31340	31443	31533	31410	31452	31354	31539	31424	31290	31524	31336	31380	31383	31274	31306	31545	31379	31281	31146
50 µM	44803	45171	44894	44774	44505	44225	43885	44045	43634	43591	43398	42942	43149	42892	42608	42526	42339	42145	42296	31800	31877	31856	31804	31869	32054	32330	31986	32109	32245	31980	32222	31789	31928	32212	31865	31972	31953	31994	32060	31998	31708	31882	32105	31918	32030	32271	31927	31612	31763
100 µM	43760	43829	43655	43566	43380	43141	43130	42961	42662	42684	42640	42241	42208	41989	41955	41859	41552	41660	41224	30479	30669	30478	30450	30446	30808	30910	30562	30606	30457	30688	30670	30439	30793	30668	30795	30474	30985	30632	30861	30892	30791	30629	30733	30860	30787	30720	30635	30498	30497
Time [s]	0	5.023	9.601	14.181	18.767	23.354	27.938	32.525	37.129	41.712	46.316	50.903	55.496	60.077	64.677	69.251	73.85	78.437	83.023	137.668	143.759	148.338	152.934	157.514	162.103	166.689	171.269	175.86	180.443	185.029	189.602	194.196	198.779	203.354	207.927	212.565	217.14	221.747	226.338	230.914	235.515	240.093	244.675	249.25	253.836	258.41	263.012	267.582	272.162
0 µM	40834	41476	41310	41173	41086	40632	40498	40448	40265	40223	40321	39949	39562	39480	39687	39429	39183	39226	39155	32092	31765	31300	31287	30824	30715	30873	30608	30484	30441	30625	30130	30270	30037	30183	29987	30283	29760	29962	29776	29824	29767	29780	29876	29670	29736	29541	29677	29729	29586
1 µM	41775	41801	42026	41809	41661	41343	41359	40989	40604	40833	40409	40387	40327	39675	39835	39897	39922	39505	39733	32021	31785	31676	31256	31307	31114	30903	30966	30627	30924	30461	30430	30561	30322	30333	30469	30287	30311	30131	29986	30187	30073	30136	30135	30060	30163	30083	30104	30058	29864
5 µM	41123	41037	41293	40831	40577	40573	40388	40248	40043	40132	39803	39748	39725	39527	39416	39544	39793	38918	38883	30487	30484	30522	30715	30546	30808	30597	30602	30721	30518	30371	30592	30414	30239	30349	30223	30647	30352	30404	30251	30198	30024	30493	30207	30022	30231	29884	30012	30053	29986
10 µM	42319	41987	42153	41918	41861	41454	41420	41004	41152	40830	40500	40731	40206	40368	39994	39903	39725	39814	39599	31016	31283	31253	31263	31166	31326	30865	30925	30877	30927	30851	31100	31095	30686	30818	30876	30855	31061	31094	30733	30699	30535	31011	30896	30798	30846	30444	30750	30719	30522
25 µM	41486	41702	41288	41637	41719	41883	42002	41874	41246	41432	41344	41222	41177	40930	40903	40811	40714	40484	40237	30279	30420	30914	30492	30612	30842	30716	30769	31065	31491	31595	30474	30948	30685	30620	30968	30679	30758	30728	30861	30713	30694	30526	30756	30244	30630	30611	30406	30521	30313
50 µM	42066	41908	41671	41603	41548	41249	41198	40633	40819	40729	40290	40233	40031	40048	40165	39954	39751	39486	39469	31984	32292	32262	32299	32090	32068	32111	31809	32009	31864	31736	31694	31903	31701	31704	31861	31757	31817	31668	31386	31585	31636	31520	31546	31418	31262	31330	31292	31484	31352
100 µM	43201	42880	42996	42721	42450	42102	42139	41787	41562	41351	41207	41068	41132	40844	40640	40968	40649	40720	40774	32067	31986	32011	32062	31798	31773	31712	31715	31551	31622	31160	31318	31530	31373	31103	31018	31282	31101	31080	31052	31155	30876	30774	30806	30477	30726	30685	30465	30499	30360
Time [s]	0	5.023	9.601	14.181	18.767	23.354	27.938	32.525	37.129	41.712	46.316	50.903	55.496	60.077	64.677	69.251	73.85	78.437	83.023	137.668	143.759	148.338	152.934	157.514	162.103	166.689	171.269	175.86	180.443	185.029	189.602	194.196	198.779	203.354	207.927	212.565	217.14	221.747	226.338	230.914	235.515	240.093	244.675	249.25	253.836	258.41	263.012	267.582	272.162
0 µM	42381	42316	41896	41759	41463	41333	41204	40981	40827	40489	40640	40157	40425	40062	39956	39972	39762	39713	39412	30747	30765	30833	30592	30915	30626	30746	30585	30432	30329	30166	30312	30471	30381	29959	30047	30076	30373	30312	30146	30040	30098	29982	30079	30107	30049	29776	29987	29741	29894
1 µM	42234	42443	42118	41888	41934	41710	41557	41535	41262	40909	40885	40483	40301	40227	40161	40006	39887	39700	39669	31900	31766	31787	31251	31334	31345	30788	30830	30621	30559	30229	30589	30358	30361	30262	30141	30294	30270	30045	30110	30048	30217	30321	30023	30179	30080	29867	30197	30021	30289
5 µM	42878	42889	42296	42278	42277	42131	41621	41564	41413	41241	41102	41007	40686	40597	40543	40038	40462	40171	39796	31086	30995	30792	31053	30856	30974	30756	30959	31078	30802	30577	30811	30675	30579	30691	30641	30713	30606	30412	30527	30539	30519	30584	30481	30558	30540	30290	30520	30500	30355
10 µM	42251	42120	41804	41522	41737	41452	41106	40997	40815	40563	40545	40415	40192	40113	39700	39746	39700	39527	39519	31004	30836	30739	30676	30833	30749	30698	30755	30717	30392	30399	30563	30415	30531	30463	30569	30362	30311	30209	30232	30353	30214	30360	30080	30309	30173	30068	30201	29967	30342
25 µM	42770	42938	42516	42392	42616	42295	41879	41630	41630	41364	41243	40978	40935	40458	40635	40162	40316	40092	39988	30975	31116	31170	31235	31257	31336	31047	31162	30973	31199	31036	30990	30926	31039	31056	30879	30768	30712	30791	30850	30838	30942	30808	30771	30852	30815	30675	30863	30565	30711
50 µM	42798	42976	42515	42434	42202	42122	41981	41697	41311	41246	41348	40945	40792	40601	40398	40688	40307	39853	39745	29644	29825	30396	30276	30362	30133	30328	29986	30109	30226	30051	30131	30186	29947	30089	30183	30046	29948	30185	30145	30185	29965	29947	30043	29973	30050	29953	29912	29920	29812
100 µM	43768	43842	43319	43347	42642	42566	42669	42302	42256	42057	42017	42076	41542	41382	41587	41621	40952	41128	40771	29859	29895	30291	30106	30272	30195	29968	29419	29816	30160	30071	30023	29986	30051	29993	30065	30067	30119	29961	29831	29790	30045	30233	30066	29994	30016	29567	29934	29983	29730
[truncated: 101 more columns]

## Sheet: Figure 1b
Raw data with repeats, time indicated, ion concentrations used listed.
Time [s]	0	5.06	9.685	14.309	18.908	23.541	28.183	32.793	37.439	42.046	46.658	51.275	55.909	60.525	65.156	69.768	74.384	78.982	83.628	144.05	150.181	154.79	159.422	164.088	168.718	173.386	178.009	182.647	187.279	191.919	196.571	201.207	205.861	210.455	215.081	219.743	224.361	229.002	233.658	238.295	242.913	247.531	252.099	256.693	261.356	265.966	270.61	275.221	279.84
0 µM	34836	35015	34846	34695	34687	34625	34279	34238	34194	34337	33924	33795	33546	33245	33431	33417	33106	33149	32908	28428	27968	27813	27859	27345	27242	27197	26845	26812	26517	26469	26307	26487	25931	26088	25908	25686	25543	25450	25550	25260	25262	25214	25161	25131	25002	24944	24846	24851	24793
1 µM	34198	33935	34000	34096	33823	34010	33643	33542	33259	33341	33375	33440	33040	32864	32769	32654	32437	32590	32344	28111	28217	27630	27494	27277	26971	27008	26497	26322	26178	25845	25592	25438	25376	25208	25134	24883	24995	24850	24719	24892	24483	24528	24425	24385	24421	24370	24312	24250	24196
5 µM	34999	34975	35055	34639	34790	34764	34545	34362	34384	34325	34033	33951	34075	33571	33688	33432	33284	33308	33093	28596	28627	28251	27777	27552	27418	27021	26834	26717	26599	26158	26111	26105	25953	25477	25732	25579	25280	25305	25268	25059	24917	24949	25075	24872	24753	24694	24810	24692	24583
10 µM	34830	34636	34775	34786	34846	34488	34348	34028	34064	33897	33730	33826	33608	33507	33441	33576	32983	33271	32968	27328	27240	27232	26867	26829	26569	26341	26240	26041	26067	25991	25875	25948	25788	25582	25455	25415	25232	25196	25251	24915	25075	25060	24973	24809	25009	24728	24916	24662	24697
25 µM	34863	34426	34238	34462	34564	34192	34019	33985	33973	33605	33592	33808	33327	33465	33179	33332	32924	32836	32591	27825	27658	27281	26995	26960	26703	26824	26661	26520	26408	26144	26276	26121	25958	25912	25861	25682	25454	25449	25274	25352	25088	25118	25315	25075	25167	24912	25001	24969	24772
50 µM	35344	35249	35304	35252	35047	34970	34871	34537	34594	34512	34346	34292	34070	34112	33898	33911	33504	33383	33284	27098	27021	26808	26821	26554	26343	26463	26098	26111	25857	25740	25573	25801	25553	25575	25385	25265	25012	25186	25086	25010	24826	24878	24733	24619	24987	24592	24887	24451	24368
100 µM	35379	35429	35134	35053	34924	35017	34891	34707	34499	34601	34195	34412	34327	34150	34074	34071	33814	33695	33667	27013	27030	26681	26724	26491	26480	26171	26148	25867	25859	25807	25955	25791	25729	25501	25431	25427	25208	25194	25089	25117	24882	24995	24934	24705	24617	24790	24653	24644	24602
Time [s]	0	5.066	9.71	14.349	18.966	23.602	28.256	32.891	37.511	42.157	46.814	51.48	56.14	60.778	65.425	70.054	74.692	79.278	83.941	138.135	144.258	148.893	153.524	158.14	162.798	167.438	172.094	176.702	181.308	185.938	190.55	195.178	199.807	204.449	209.081	213.698	218.285	222.898	227.547	232.155	236.773	241.386	246.037	250.651	255.267	259.876	264.498	269.133	273.773
0 µM	36018	35638	35576	35601	35492	35483	35071	35096	35200	34810	34762	34621	34344	34175	34182	34178	34150	33911	33995	28341	27755	27791	27377	27298	27011	26857	26735	26604	26631	26172	26226	26104	25906	25818	25714	25543	25635	25389	25324	25269	25259	25428	25116	25188	24774	24903	24756	24784	24909
1 µM	35616	35689	35490	35531	35332	35156	35047	34880	34917	34712	34644	34429	34620	34405	34119	34085	34013	33890	33825	26968	26362	26128	26094	26008	25901	25735	25514	25665	25496	25134	25161	25015	25065	24851	24843	24704	24798	24385	24527	24519	24455	24399	24373	24323	24334	24128	24044	24053	23992
5 µM	35286	35205	35393	35306	35534	35430	35173	35293	34909	35182	34983	34734	34802	34420	34670	34406	34159	34178	34217	27294	26991	26660	26333	26242	26186	25999	25843	25842	25664	25272	25579	25281	25179	25045	25262	24870	24748	24502	24455	24562	24614	24435	24509	24422	24151	24153	24357	23986	23930
10 µM	36337	36285	36616	36662	36488	36566	36257	36147	36374	36081	35799	35627	35756	35861	35419	35453	35207	35415	35141	27922	27554	27272	26868	26892	26873	26418	26428	26265	26280	25941	25839	25888	25687	25626	25626	25552	25319	25242	25053	25148	25097	24925	25079	24747	24736	24814	24746	24837	24585
25 µM	37086	37051	36804	36871	37060	37029	37058	36906	36569	36660	36423	36493	36323	36302	36336	36036	35874	35737	35920	28414	28592	28222	28163	28086	27761	27783	27420	27151	26953	26795	26917	26672	26522	26367	26352	26365	26115	25851	25729	25851	25802	25827	25621	25404	25337	25323	25269	25148	25288
50 µM	36423	36668	36394	36363	36357	36312	36293	36022	36335	36379	36137	36033	36027	35451	35660	35624	35465	35204	35302	26934	26715	26687	26329	26389	26269	26124	25875	25740	25833	25656	25621	25453	25585	25227	25274	25123	24854	24945	24831	24622	24737	24820	24750	24408	24431	24202	24333	24248	24419
100 µM	35565	35437	35500	35776	35513	35776	35590	35672	35555	35511	35402	35367	35183	35281	34869	34949	34754	34753	34441	27001	26905	26849	26671	26568	26410	26292	26114	25943	26169	25927	25704	25818	25504	25595	25448	25426	25290	25090	24980	25157	25090	25005	25188	24781	24867	24899	24578	24692	24605
Time [s]	0	5.066	9.71	14.349	18.966	23.602	28.256	32.891	37.511	42.157	46.814	51.48	56.14	60.778	65.425	70.054	74.692	79.278	83.941	138.135	144.258	148.893	153.524	158.14	162.798	167.438	172.094	176.702	181.308	185.938	190.55	195.178	199.807	204.449	209.081	213.698	218.285	222.898	227.547	232.155	236.773	241.386	246.037	250.651	255.267	259.876	264.498	269.133	273.773
0 µM	33441	33490	33517	33532	33776	33635	33788	33508	33281	33485	33164	33026	32878	32718	32659	32815	32728	32365	32475	26212	25831	25437	25326	25119	24931	24800	24577	24338	24358	24230	24032	23964	23966	23829	23796	23714	23605	23645	23618	23632	23233	23384	23418	23066	23139	23222	23056	22994	23070
1 µM	33297	33383	33322	33176	33186	33249	33217	33105	32822	32873	32658	32675	32517	32471	32246	32093	31889	31849	31941	24257	24248	24192	23892	23616	23436	23659	23495	23276	23141	23133	22751	22757	22881	22992	22621	22856	22765	22515	22524	22582	22480	22414	22494	22302	22306	22321	22573	22251	22371
5 µM	33439	33466	33126	33460	33201	33003	33238	33079	32675	32631	32596	32552	32611	32482	32065	32030	32010	31825	31747	25447	25303	24883	24981	24311	24552	24390	24218	23985	23745	23868	23547	23437	23502	23538	23388	23130	23310	23001	22864	23158	23086	22893	22848	22729	22736	22862	22910	22846	22756
10 µM	33937	33841	33858	34173	33820	33434	33725	33678	33296	33144	33288	33001	32876	32974	32878	32525	32686	32215	32379	25418	25251	25211	24821	24676	24680	24654	24549	24354	24452	24158	23849	23931	23862	23681	23655	23771	23708	23423	23392	23604	23498	23403	23411	23199	23030	23096	23186	22904	23026
25 µM	34302	34013	34215	33956	33888	33719	33750	33611	33746	33575	33473	33203	33381	33099	33052	32872	33010	32782	32677	26437	26163	26031	25736	25526	25262	25184	25157	24858	24619	24408	24304	24358	24124	24004	23885	24025	23917	23748	23643	23706	23657	23621	23371	23281	23200	23213	23469	23147	23049
50 µM	34567	34314	34328	34093	34226	34156	34374	33909	33809	33614	33720	33283	33486	33334	33365	33441	32992	32961	32983	26303	25860	25736	25591	25244	25303	25100	24909	24624	24657	24704	24181	24182	24255	24264	24128	24071	23946	23994	23837	23919	23736	23614	23488	23417	23383	23446	23440	23249	23144
100 µM	33824	34006	34108	34041	33924	33613	33573	33518	33365	33288	33124	33128	32786	32954	32840	32573	32464	32625	32130	25726	25823	25564	25255	25050	24833	24846	24700	24495	24202	24243	24059	23906	23803	23738	23617	23713	23454	23605	23462	23557	23172	23332	23187	23050	23016	22949	22929	22780	22970
Time [s]	0	5.051	9.697	14.333	18.946	23.565	28.236	32.919	37.56	42.233	46.844	51.476	56.099	60.74	65.368	70.006	74.667	79.295	83.919	145.221	151.319	155.941	160.586	165.219	169.817	174.453	179.076	183.735	188.396	193.048	197.676	202.309	206.915	211.56	216.194	220.791	225.424	230.039	234.644	239.262	243.885	248.499	253.154	257.797	262.431	267.069	271.723	276.364	281.014
0 µM	33727	33650	33611	33251	33404	33295	33105	32870	32699	32750	32513	32579	32477	32102	32230	31979	31876	31780	31585	25114	25002	24860	24751	24434	24350	24277	24316	24259	24207	24153	23939	24039	23821	23729	23757	23916	23585	23638	23743	23613	23663	23504	23610	23474	23412	23585	23568	23362	23125
1 µM	34418	34261	33930	34254	34044	33794	33794	33618	33579	33491	33474	33220	33141	32888	33091	32789	32573	32573	32417	25768	25609	25378	25244	25033	24974	24929	24748	24675	24463	24527	24416	24248	24000	24107	24038	24086	23936	23790	23972	23766	23852	23791	23679	23766	23673	23605	23683	23714	23472
5 µM	35400	35397	35422	35541	35348	35375	35453	35152	34816	35173	34972	34670	34600	34442	34399	34545	34313	34180	34077	26595	26229	26051	25944	25699	25506	25350	25335	25275	25039	25037	24817	24930	24613	24682	24514	24642	24482	24250	24473	24427	24408	24079	24147	24094	24142	24346	24052	23895	23866
10 µM	35811	35752	36006	35640	35767	36142	35836	35991	35673	35621	35509	35407	35302	35188	35219	35142	34903	34899	34750	26508	26314	25910	25704	25655	25515	25245	25220	25018	24852	25120	24841	24601	24473	24504	24589	24358	24503	24371	24447	24559	24469	24149	24123	23990	23929	23919	23855	24032	23883
25 µM	35956	35776	35855	35666	35802	35639	35644	35653	35897	35476	35595	35444	35187	34972	35126	34938	34902	34649	34690	27946	27536	27298	27088	26874	26598	26390	26367	26035	25925	25823	25616	25186	25255	25089	25115	24997	24704	24630	24546	24748	24683	24290	24453	24282	24219	24329	24264	24200	24087
50 µM	36531	36673	36372	36585	36433	36219	35997	36054	36233	36037	35837	35876	35746	35363	35242	35364	35100	35224	35025	27449	27312	27099	26745	26367	26147	26192	26020	26046	25697	25710	25499	25359	25279	25044	25286	25113	24960	24824	24730	24672	24667	24485	24498	24538	24423	24473	24318	24092	24224
100 µM	36014	36084	36142	36384	36081	36045	35826	35809	35594	35714	35623	35158	35108	35145	35326	34914	34651	34681	34691	27200	27540	27333	27066	26893	26635	26542	26572	26156	26105	26054	26052	26174	25921	25671	25755	25618	25660	25484	25264	25434	25120	25199	24991	25038	24863	24695	24846	24541	24661
Time [s]	0	5.025	9.62	14.215	18.809	23.4	27.983	32.573	37.149	41.727	46.313	50.885	55.479	60.053	64.627	69.21	73.795	78.354	82.941	133.578	139.652	144.235	148.82	153.415	158.008	162.581	167.161	171.741	176.312	180.896	185.54	190.124	194.697	199.279	203.858	208.442	213.025	217.598	222.168	226.759	231.354	235.926	240.496	245.057	249.634	254.236	258.815	263.394	267.963
0 µM	37770	38275	38418	38210	38086	38155	37790	37758	37446	37531	37301	37116	36895	36815	36802	36661	36616	36543	36144	30463	30185	29994	30143	30078	30123	30020	29856	29767	29884	29772	29788	29798	29706	29693	29763	29493	29489	29397	29525	29359	29744	29286	29348	29508	29463	29262	29283	29621	29257
1 µM	38232	38265	38284	38196	38002	37890	37594	37344	37315	36784	36835	36989	36657	36613	36452	36363	36309	36219	36100	29821	29601	29670	29667	29824	29808	29727	29894	29516	29609	29836	29858	29959	29715	29826	29747	29730	29615	29566	29913	29446	29630	29620	29626	29643	29543	29527	29315	29471	29442
5 µM	39061	38979	38691	39023	38505	38575	38220	38230	38057	37919	37872	37439	37633	37480	37310	37230	37273	37110	36799	29595	29579	29697	29815	29717	29600	29808	29735	29549	29665	29690	29592	29355	29236	29533	29402	29676	29381	29269	29372	29332	29371	29142	29256	29332	29396	29054	29186	29311	29178
10 µM	38713	38935	38930	38799	38598	38790	38466	38379	38223	37909	37869	37944	37792	37642	37224	37253	37255	37285	36985	29692	30073	29677	29740	29680	29561	29560	29494	29467	29434	29330	29420	29457	29172	29262	29386	29139	29338	29235	29247	29143	29118	29075	29428	29261	29045	29153	28900	28938	28972
25 µM	30509	30146	30244	30213	30340	30342	30460	30011	30189	30250	30102	30318	30283	30254	30254	30188	30123	30289	30165	28607	28737	28763	28681	28776	28735	28710	28690	28738	28630	28630	28622	28545	28417	28583	28551	28534	28647	28733	28668	28293	28403	28594	28512	28422	28551	28517	28420	28346	28491
50 µM	39711	39899	39792	39700	39432	39475	39413	39136	38830	38788	38833	38654	38689	38407	38446	38213	38130	38136	37731	30079	29967	29857	30069	29771	29910	29538	29657	29556	29399	29235	29300	29089	29325	29155	29229	28903	28964	28844	28894	28967	28721	28817	28771	28739	28596	28787	28522	28592	28485
100 µM	41515	41671	41327	41114	40848	40864	40777	40482	40293	40593	40232	40107	40139	39858	39807	39637	39618	39166	39390	30207	30257	30158	30255	30044	30018	29746	29837	29610	29579	29422	29456	29396	29222	28950	29103	29052	28942	29045	28689	28772	28644	28829	28805	28725	28597	28446	28666	28493	28268
Time [s]	0	5.062	9.741	14.392	19.001	23.634	28.262	32.899	37.507	42.116	46.726	51.346	56.002	60.641	65.254	69.878	74.52	79.154	83.802	143.24	149.369	154.001	158.624	163.247	167.858	172.476	177.13	181.789	186.414	191.071	195.713	200.34	204.941	209.543	214.181	218.855	223.468	228.087	232.714	237.355	241.998	246.638	251.27	255.895	260.534	265.173	269.824	274.461	279.078
0 µM	31799	32239	32159	32379	32172	32163	32005	31866	31790	31694	31466	31774	31412	31174	31238	31292	31111	30789	30969	24690	24164	24168	23928	23805	23867	23616	23651	23658	23635	23572	23556	23467	23373	23193	23417	23196	23213	23412	23228	23248	23080	23282	23159	23040	23021	22972	23008	23103	22832
1 µM	32357	32471	32576	32155	32071	32173	31870	31891	31706	31568	31390	31416	31427	31254	31256	31036	31055	31032	30817	25797	25386	25401	25233	25265	24803	24849	24784	24609	24676	24628	24667	24608	24525	24553	24401	24399	24376	24377	24482	24516	24218	24320	24323	24349	24292	24360	24320	24156	24066
5 µM	32829	33100	33071	32856	32626	32670	32706	32360	32265	32409	32131	32020	32111	31815	31765	31884	31606	31750	31544	24616	24883	24715	24598	24507	24331	24348	24375	24264	24299	24132	24057	24118	24158	23891	23838	24147	24120	23879	23815	23790	23814	23841	23614	23755	23757	23764	23696	23789	23765
10 µM	33632	33742	33749	33542	33511	33467	33253	33211	32964	32783	32817	32636	32616	32396	32411	32319	32072	32169	32181	25396	25171	25149	24859	24887	24718	24308	24574	24328	24492	24214	23918	24115	23998	24007	23932	23950	23970	23806	23797	23698	23687	23710	23750	23523	23649	23589	23528	23504	23576
25 µM	35266	35161	35501	35071	34967	35001	34752	34508	34384	34443	34199	34029	34142	33928	33640	33560	33495	33547	33339	26345	26310	26027	25970	25923	25726	25467	25551	25299	25159	25187	24953	25031	25031	24951	24825	24822	24964	24649	24561	24654	24396	24461	24251	24225	24263	24103	24294	24097	24224
50 µM	34817	35039	34861	34409	34637	34157	34113	34544	33883	33701	33533	33479	33343	33171	33082	33043	32851	33263	32905	26586	26335	26145	25941	25735	25541	25220	25006	24916	25039	24925	24564	24658	24633	24529	24281	24350	24270	24161	24142	24203	24027	23949	24000	23944	23973	23803	23840	23652	23594
100 µM	35488	35329	35271	35014	34933	34761	34464	34365	34174	34113	33771	33814	33693	33832	33522	33172	33037	33198	32813	27447	27162	26863	26581	26481	26355	26062	26060	25892	26105	25865	25679	25607	25433	25573	25340	25212	25239	25216	24959	25042	24933	24883	24851	24800	24503	24736	24573	24479	24292
Time [s]	0	5.062	9.741	14.392	19.001	23.634	28.262	32.899	37.507	42.116	46.726	51.346	56.002	60.641	65.254	69.878	74.52	79.154	83.802	143.24	149.369	154.001	158.624	163.247	167.858	172.476	177.13	181.789	186.414	191.071	195.713	200.34	204.941	209.543	214.181	218.855	223.468	228.087	232.714	237.355	241.998	246.638	251.27	255.895	260.534	265.173	269.824	274.461	279.078
0 µM	33587	33561	33337	33011	33094	32921	32733	32458	32603	32541	32356	32175	32471	32190	31895	31895	32102	31766	31762	25282	25066	24977	25159	24925	24653	24865	24744	24581	24612	24267	24674	24250	24302	24525	24275	24257	24270	23903	24199	24134	24167	24142	24155	23835	24066	23879	23763	23926	23846
1 µM	33589	33427	33499	33250	33309	33207	33059	33066	32801	32670	32556	32393	32379	32499	32095	31963	32102	31712	31753	25243	25275	25144	24908	24553	24566	24717	24532	24737	24694	24378	24517	24337	24415	24370	24462	24360	24298	24180	24221	24119	23961	24251	23956	24128	24048	23873	24106	24056	23757
5 µM	33650	33509	33214	33408	32963	32856	32829	32687	32562	32454	32342	32088	32230	31860	31998	31722	31362	31620	31489	26045	25789	25604	25587	25198	25116	25153	25076	25029	24897	24974	24785	24588	24686	24534	24505	24443	24344	24217	24319	24274	24164	24319	23992	23967	24105	23988	23939	24036	23856
10 µM	32725	32725	32672	32524	32484	32099	32330	32112	32041	32049	31905	31737	31586	31480	31346	31509	31245	31209	31015	25038	24974	24980	24684	24485	24525	24623	24341	24370	24385	24335	24125	24038	24078	24140	23845	23979	23935	23684	23734	23524	23549	23733	23570	23732	23520	23456	23408	23459	23367
25 µM	33455	33340	33074	33241	33239	33010	33081	33152	32798	32739	32651	32478	32193	32197	32130	31963	31779	31662	31855	25465	25262	25159	24989	24817	24559	24476	24581	24436	24226	24420	24193	24190	24276	24191	24212	24105	24097	23827	23992	23801	23692	23841	23918	23820	23773	23686	23639	23723	23549
50 µM	35220	35179	34825	34755	34643	34742	34699	34644	34533	34469	34436	33975	33830	33943	33595	33478	33367	33217	33340	24558	24680	24339	24347	24164	24275	24140	23829	23954	23943	23852	24003	23748	23723	23920	23931	23845	23774	23596	23745	23644	23644	23808	23585	23796	23431	23578	23548	23517	23574
100 µM	33797	33812	34071	33825	33772	33796	33754	33414	33498	33224	33034	32884	32777	32690	32584	32239	32095	32245	32109	26495	26802	26570	26155	25725	25446	25115	25061	25144	24885	24650	24473	24343	24373	24167	24258	24113	23894	23723	23824	23591	23512	23672	23389	23572	23629	23590	23434	23321	23269
Time [s]	0	5.055	9.687	14.345	18.987	23.562	28.189	32.815	37.42	42.068	46.685	51.313	55.927	60.543	65.152	69.765	74.375	78.984	83.571	136.509	142.654	147.284	151.924	156.553	161.162	165.795	170.419	175.031	179.662	184.303	188.947	193.584	198.197	202.804	207.423	212.035	216.652	221.273	225.888	230.535	235.147	239.776	244.387	249.043	253.671	258.308	262.947	267.622	272.221
0 µM	30448	31029	31197	31018	30879	30804	30779	30621	30562	30374	30566	30257	30330	30132	30075	30039	29886	29919	29764	24298	23878	23739	23824	23466	23262	23168	23096	23078	23150	22964	22896	22789	22882	22772	22783	22376	22645	22778	22601	22661	22588	22614	22448	22444	22498	22413	22508	22262	22269
1 µM	31538	31735	31739	31730	31302	31281	31274	31434	30957	31230	31062	31112	30853	30635	30775	30714	30415	30500	30344	24412	24201	24015	23773	23676	23551	23414	23368	23310	23051	23056	22969	22869	22944	22920	22755	22833	22687	22720	22596	22621	22629	22754	22712	22496	22480	22544	22647	22363	22590
5 µM	32101	32057	32007	31812	31757	31882	31720	31586	31545	31483	31361	31277	31127	30923	31056	30877	30804	30902	30790	24147	24077	24036	23917	23759	23778	23568	23553	23448	23303	23237	23277	22942	22991	22986	22779	22955	22733	22686	22783	22477	22537	22549	22627	22636	22303	22543	22435	22331	22171
10 µM	31833	31842	31730	31931	31818	31728	31500	31505	31495	31479	31290	31090	31152	30971	30996	30908	30700	30657	30673	23876	23944	23880	23798	23735	23697	23566	23354	23477	23374	23384	23432	23221	23138	23130	23249	22914	22948	22987	22991	22923	22801	22754	22703	22701	22616	22515	22678	22502	22218
25 µM	32925	33012	32630	32438	32436	32735	32431	32460	32432	31988	32046	31852	32086	32100	31929	31853	31967	31668	31490	25861	25524	25522	25257	25100	24838	24610	24460	24327	24375	24165	24151	24088	24063	23881	23801	23556	23551	23558	23524	23240	23447	23392	23269	23283	23082	22855	22867	22961	22716
50 µM	32735	32943	32821	32713	32421	32262	32381	32315	32167	32155	31934	31939	31928	31695	31711	31660	31393	31417	31298	25238	25109	24763	24663	24574	24408	24321	24199	24235	24082	24047	23837	23651	23927	23777	23621	23537	23480	23561	23572	23383	23341	23388	23391	23293	23098	23164	23153	23116	23017
100 µM	32984	33030	32844	33109	32731	32596	32400	32377	32163	32235	32273	32107	31950	32120	32193	32039	31692	31623	31611	24523	24501	24366	24368	24355	24168	24046	24110	23771	23833	23843	23669	23469	23673	23793	23514	23543	23418	23354	23412	23356	23289	23231	23155	23174	23257	22946	23122	23003	22857
[truncated: 101 more columns]

## Sheet: Figure 1c
Raw data with repeats, time indicated, ion concentrations used listed.
Time [s]	0	5.046	9.674	14.334	18.958	23.588	28.227	32.849	37.488	42.124	46.752	51.385	56.041	60.669	65.284	69.929	74.553	79.195	83.814	139.729	145.873	150.506	155.105	159.777	164.414	169.067	173.68	178.291	182.897	187.522	192.161	196.821	201.458	206.08	210.733	215.34	219.984	224.619	229.247	233.889	238.505	243.138	247.715	252.329	256.989	261.617	266.261	270.889	275.518
0 µM	43185	43248	42816	43010	42388	42549	42115	41941	41931	41633	41412	41411	40794	40577	40337	40348	39848	39763	39442	33424	33412	32984	33332	32868	32730	32711	32615	32662	32523	32622	32370	32307	32536	32215	32150	31939	32037	31935	31723	32206	32024	31840	31921	31863	31843	31516	31388	31685	31670
0.5 µM	43116	43247	43166	42927	42850	42802	42380	42050	41576	41513	41247	41078	40764	40479	40212	40248	39983	39659	39650	32949	32783	32652	32470	32106	32050	31686	31635	31824	31614	31543	31286	31687	31482	31202	31298	30897	31155	31170	30992	30926	30721	30859	31098	31014	30762	30689	30554	30654	30827
1 µM	43318	43123	43165	42801	42770	42500	42264	42295	41827	41391	41298	41166	41130	41009	40841	40601	40433	40492	40148	31998	32144	32283	32116	31758	32325	31909	31869	31487	31625	31858	31475	31771	31398	31564	31583	31487	31349	31102	31122	31281	31102	31061	31038	31262	30875	31378	30994	31211	30804
2 µM	43973	43860	43794	43601	43319	43273	43072	42804	42483	42201	42007	41948	41710	41316	41316	41074	40869	40771	40291	31027	31143	31012	31201	30777	31089	31055	31068	30623	30668	30430	30457	30487	30461	30303	30312	30225	30254	30261	30147	30269	29946	29872	29884	29649	29695	29878	29596	29708	29662
5 µM	44271	43947	43939	44138	43930	43651	43411	43455	42910	42723	42375	42571	42535	42097	42072	42239	41557	41410	41089	32039	32147	32033	32542	31611	31539	31656	31991	31358	31215	31293	31135	31301	31067	31005	31111	30869	30854	30772	30343	30380	30142	30311	30256	30154	30069	29919	29934	29995	30035
10 µM	43786	43736	43582	43724	43531	43539	43431	43055	42780	42716	42338	42147	41983	41689	41602	41405	41113	40778	40661	32555	32703	32425	32584	32330	32569	32184	32267	31900	32001	31889	31739	31683	31818	31552	31584	31625	31503	31403	31045	31027	30968	30887	30756	30833	30543	30535	30527	30545	30654
25 µM	44799	44588	44353	44676	44332	44032	43935	43966	43490	44012	43648	42869	42731	42875	42634	42077	42871	41857	41314	32324	32467	32309	32034	31808	31562	31994	31399	31457	31090	31176	30939	30592	30761	30438	30546	30307	30334	30390	30177	30245	29932	29977	30033	29718	29654	29384	29438	29554	29418
50 µM	43851	43838	44086	43689	43649	43525	43240	43267	43024	42991	42535	42370	42461	42119	42142	42046	41654	41328	41070	31857	32037	31369	31325	30806	30837	30560	30479	30125	30116	30039	30085	29527	29383	29123	29445	29046	28917	28974	28233	28416	28470	28024	27940	27958	27780	27989	27621	27494	27407
Time [s]	0	5.046	9.674	14.334	18.958	23.588	28.227	32.849	37.488	42.124	46.752	51.385	56.041	60.669	65.284	69.929	74.553	79.195	83.814	139.729	145.873	150.506	155.105	159.777	164.414	169.067	173.68	178.291	182.897	187.522	192.161	196.821	201.458	206.08	210.733	215.34	219.984	224.619	229.247	233.889	238.505	243.138	247.715	252.329	256.989	261.617	266.261	270.889	275.518
0 µM	43766	43555	43303	43034	43032	42351	42116	42112	41712	41181	41033	41107	40779	40614	40300	39805	40071	39590	39661	31591	31078	30897	30991	30846	30404	30461	30257	30185	30138	29717	29748	29579	29466	29691	29053	29352	28965	28986	28961	28835	28841	28906	28558	28587	28479	28376	28290	28202	28094
0.5 µM	44500	44204	44085	44417	43937	43921	43692	43399	43254	42775	42676	42640	42084	41824	41827	41529	41262	41062	41046	32004	32290	31852	31835	31746	31628	31809	31761	31806	31471	31466	31403	31278	31117	31158	31142	31007	31199	31200	31422	31097	31010	31140	31056	30964	30777	30753	30940	31045	30836
1 µM	45865	45943	45769	45661	45488	45334	44669	44604	44298	44195	44314	43757	43688	43452	43451	43348	43241	42938	42688	31885	31643	31503	31697	31562	31442	31558	31408	31387	31125	30991	30920	30973	30756	30858	30842	30675	30528	30621	30583	30539	30748	30595	30480	30436	30212	30259	30376	30390	30317
2 µM	45851	45778	45501	45538	45437	45150	45029	44470	44543	44403	44174	44245	43882	43703	43405	43163	42854	42911	42587	33113	32807	32361	32323	32085	32266	32314	32582	31824	31946	31635	31509	31403	31520	31255	31371	31269	31218	30979	31077	30954	30842	31001	30983	30911	30749	31236	30666	30737	30636
5 µM	47042	46715	46645	46515	46731	46441	45994	45954	45738	45408	45402	45056	45081	44667	44521	44421	43921	43841	43859	33947	33499	32932	32724	32533	32292	32186	32056	31950	31868	31766	31499	31787	31573	31600	31532	31209	31311	31258	31235	31394	31093	31348	31206	31029	30963	31114	31259	30938	30917
10 µM	47347	47332	47488	47419	46968	46787	46417	46492	46295	46116	46096	45764	45801	45558	45633	45281	44750	44767	44408	35176	34691	34475	34189	33940	33579	33428	33184	32844	32751	32742	32521	32555	32526	32281	32111	32267	32047	31714	31688	31811	31583	31814	31931	31731	31809	31622	31711	31655	31400
25 µM	47131	47346	47140	47083	47225	46983	46685	46541	46076	46240	46007	45826	45687	45477	45723	45394	44802	45108	44731	34874	34473	34144	33810	33506	33188	33159	32871	33043	32475	32841	32508	32444	32208	32118	31862	32031	31740	31797	31619	31715	31613	31817	31626	31617	31585	31354	31689	31712	31518
50 µM	46025	45744	45703	45498	45311	45321	45195	45095	44720	44638	44613	44164	44070	43854	43987	43755	43395	43208	43256	33417	33526	33432	33114	32769	32783	32548	32212	32330	32009	31687	31753	31579	31807	31571	31530	31614	31629	31285	31277	31145	30934	31173	31112	30763	30660	30759	30390	30423	30582
Time [s]	0	5.033	9.662	14.283	18.911	23.553	28.168	32.829	37.468	42.101	46.744	51.363	56.013	60.661	65.302	69.949	74.584	79.202	83.85	139.766	145.896	150.518	155.155	159.805	164.454	169.079	173.681	178.295	182.909	187.516	192.126	196.765	201.336	205.927	210.508	215.091	219.657	224.234	228.824	233.403	237.965	242.56	247.147	251.721	256.305	260.898	265.489	270.085	274.662
0 µM	44039	44207	44230	44079	44032	43740	43429	43155	43086	42710	42338	42299	42280	42281	41863	41491	41474	41554	41275	33807	33088	32535	32172	31982	31736	31404	31196	31100	30782	30642	30567	30576	30466	30443	30345	30119	30039	30003	29952	30008	29873	29989	29749	29819	29554	29645	29349	29702	29539
0.5 µM	43619	43617	43283	43251	43056	42828	42365	42235	41923	41811	41842	41671	41261	41025	41197	40548	40358	40281	39901	32850	32308	31778	31498	31398	30760	30735	30216	30187	30093	29890	29787	29972	29845	29641	29652	29805	29743	29461	29737	29558	29766	29557	29348	29566	29598	29319	29355	29165	29283
1 µM	44119	43899	43459	43447	43362	43097	42675	42731	42493	42434	42187	41722	41614	41281	40930	40590	40588	40619	40234	32784	32729	32314	31695	31572	31314	31214	31028	30715	30606	30478	30584	30192	30498	30163	30128	30046	30049	29944	29754	29686	29475	29666	29767	29748	29577	29609	29432	29562	29390
2 µM	44771	44645	44397	44498	44195	43934	43855	43654	43199	43109	42851	42718	42381	42131	42201	42100	41433	41355	41214	32336	32123	31663	31399	31032	31050	30770	30567	30410	30158	29902	29885	29833	29744	29501	29445	29172	29211	29361	29197	29002	29255	29282	29157	29119	29104	29412	29245	29333	29163
5 µM	42936	42380	41900	41877	41608	41257	40906	40641	40398	40213	40102	39832	39531	39272	39304	38876	38742	38718	38513	32778	32845	32396	32222	31680	31622	31379	31265	30900	31000	30614	30642	30337	30837	30304	30578	30461	30338	30483	30357	30395	30439	30294	30417	30311	30127	30184	30342	30497	30153
10 µM	44445	44202	44105	43578	43650	43440	43317	42985	42588	42305	42226	41882	41771	41747	41576	41296	41036	40841	40810	33298	32802	32644	32717	32001	32019	31742	31774	31523	31183	31023	30883	30676	30854	30457	30225	30101	30419	30073	29949	29988	30065	30263	29799	30113	29545	29859	29623	29862	29644
25 µM	43616	43135	42912	42605	42967	42607	42055	41977	41732	41448	41330	40956	41130	40738	40376	39809	40200	40212	39853	32885	32281	32037	32019	31599	31504	31295	30952	30642	30495	30654	30314	30195	30122	30028	30068	30277	30013	29995	30034	30115	29877	29991	30078	30076	29915	30031	29888	30099	29866
50 µM	43821	43784	43778	43641	43555	43282	43226	42961	42626	42281	42221	42088	41707	41500	41309	40905	40964	40679	40697	32583	32627	32391	31906	31831	31629	31551	31231	31102	30935	30687	30547	30445	30618	30325	30170	30222	30007	29988	29971	30088	29902	29960	29820	29757	29774	29983	29811	29878	29670
Time [s]	0	5.033	9.662	14.283	18.911	23.553	28.168	32.829	37.468	42.101	46.744	51.363	56.013	60.661	65.302	69.949	74.584	79.202	83.85	139.766	145.896	150.518	155.155	159.805	164.454	169.079	173.681	178.295	182.909	187.516	192.126	196.765	201.336	205.927	210.508	215.091	219.657	224.234	228.824	233.403	237.965	242.56	247.147	251.721	256.305	260.898	265.489	270.085	274.662
0 µM	42872	42442	41976	41701	41510	41292	40817	40963	40555	40239	40123	39908	39782	39406	39184	38973	38988	38662	38182	32181	32106	32120	31961	32195	32256	32040	31771	31535	31652	31628	31554	31768	31631	31756	31425	31600	31696	31404	31424	31429	31249	31372	31266	31242	31240	31072	31119	31217	31220
0.5 µM	44144	43775	43865	43644	43539	43159	43177	42881	42578	42479	42203	41825	41310	41194	40782	40629	40376	40207	40068	33563	33306	33127	32850	32604	32326	32379	32166	32118	31910	32118	32092	31948	31763	31662	31747	31639	31678	31737	31490	31408	31725	31331	31310	31500	31295	31550	31164	31182	31127
1 µM	46055	45726	45856	45578	45462	45485	45013	44759	44864	44889	44581	44094	43621	43815	43531	43146	42833	42805	42345	34244	34104	33933	33864	33527	33296	32722	32884	32634	32528	32421	32522	32475	32377	32303	32138	32077	32023	32113	31782	31982	32257	32003	31926	31730	31910	31844	31579	31819	31408
2 µM	47712	47475	47465	46950	46963	46765	46594	46207	46184	46295	45880	45401	45512	45095	44833	44588	44040	44204	43911	35080	34603	34362	34127	33868	33457	33243	32988	32938	32816	33094	32729	32717	32432	32332	32330	32436	32524	32301	32102	32268	32162	32167	32370	32003	31961	31949	31653	31867	31954
5 µM	48454	48171	48142	47886	47841	47788	47804	47356	47218	46766	46769	46460	46542	46073	45863	45649	45533	45143	44856	35887	35408	35323	34697	34537	34228	33900	33713	33556	33298	33347	33275	33303	33003	33057	32869	33028	32743	32833	32471	32729	32471	32659	32518	32503	32389	32200	32197	32267	32251
10 µM	47695	47312	47370	47231	46981	46861	46673	46295	46208	46076	45773	45555	45416	44985	44840	44683	44848	44137	44013	36125	35913	35363	35199	35129	34606	34429	34465	34126	33870	34085	33984	33887	33822	33715	33708	33693	33617	33471	33215	33490	33499	33219	33294	33289	33179	33253	33236	33119	33175
25 µM	47362	47224	47257	47399	47198	46839	46654	46746	46527	46148	45864	45739	45597	45079	45252	45036	44903	44532	44653	33732	34218	33606	33214	33433	33258	33641	33054	33172	33200	33097	33139	32709	32653	32600	32932	32892	32445	32530	32275	32443	32678	32307	32136	32234	32203	32101	32190	31924	32065
50 µM	46574	46399	46163	46290	45911	45637	45394	45210	45270	44899	44724	44607	44337	44164	44060	43702	43369	43381	43465	37677	37348	36517	36273	35918	35820	34953	34770	34864	34125	34222	33965	34055	33602	33634	33340	33205	33240	32814	32984	32695	32755	32833	32467	32628	32540	32482	32333	32583	32150
Time [s]	0	4.998	9.633	14.279	18.91	23.535	28.196	32.828	37.472	42.075	46.693	51.331	55.948	60.58	65.203	69.833	74.446	79.057	83.745	145.808	151.934	156.544	161.216	165.844	170.473	175.128	179.782	184.426	189.054	193.683	198.35	202.965	207.556	212.207	216.832	221.457	226.089	230.724	235.353	240.017	244.658	249.26	253.913	258.526	263.162	267.754	272.411	277.039	281.662
0 µM	38234	38501	38205	38204	37936	37952	37745	37615	37421	37251	36883	37013	36960	36595	36764	36479	36544	36111	36325	30900	30250	29816	29703	29223	29293	29069	28895	28812	28575	28284	28118	27857	27798	27815	27746	27713	27881	27852	27801	27716	27606	27767	27460	27680	27578	27562	27648	27723	27385
0.5 µM	38026	37650	37550	37603	37507	37284	36850	36766	36509	36397	36194	36122	36076	35518	35859	35591	35572	35308	35331	30022	29901	29253	29235	28975	28831	28794	28352	28448	28361	28406	28085	28091	28000	28132	27886	27871	27697	27410	27629	27562	27537	27569	27418	27452	27751	27474	27329	27483	27325
1 µM	38031	37956	37567	37712	37412	37127	37262	36818	36618	36359	36401	36458	36335	35982	35978	35869	35624	35688	35615	29481	29016	29025	28329	28347	28417	28211	28232	28114	28232	28032	28011	27959	27964	27859	27653	27576	27514	27553	27460	27528	27389	27503	27285	27468	27440	27206	27261	27164	27023
2 µM	38518	38335	38027	37793	37492	37800	37312	37032	36915	37079	36504	36421	36668	36209	36309	36099	35898	36072	35866	29368	29196	28785	28662	28664	28680	28471	28430	28499	28375	28318	28495	28171	28137	27846	27726	27885	27891	27745	27546	27486	27611	27433	27503	27287	27374	27309	27353	27298	27379
5 µM	39383	39617	39390	39034	38944	38750	38522	38577	38283	37945	37624	37567	37411	37100	37303	37195	36861	36609	36415	29264	29402	28709	28574	28582	28657	28513	28639	28519	28549	28413	28616	28284	28233	28178	28377	28092	28191	27961	27949	27738	27847	27834	27721	27582	27824	27566	27532	27714	27542
10 µM	39066	39060	39157	38674	38820	38423	38376	38275	38036	37660	37509	37504	37355	37156	37188	36756	36682	36601	36499	29427	29769	29427	29366	29258	29211	29191	28884	28937	28825	28862	28814	28688	28557	28657	28606	28456	28382	28168	28165	28328	28169	28129	27997	27859	28005	27796	27998	28132	27971
25 µM	39250	39000	39202	38832	38797	38465	38248	38126	37832	37572	37489	37293	37272	37202	36820	36812	36578	36400	36349	29922	29490	29235	28992	28838	29141	28874	28674	28559	28523	28769	28368	28634	28201	28152	28086	28080	28175	27999	27944	27852	27576	27403	27562	27354	27473	27337	27104	27255	27293
50 µM	38565	38357	38086	38125	37924	37680	37110	37231	36933	36858	36711	36873	36522	36214	36307	36252	35927	36468	35712	29659	29688	29296	29056	29120	28876	28693	28722	28460	28547	28533	28256	28244	28416	28102	28028	28065	28044	27724	27782	27266	27353	27427	27238	27305	27146	26939	26955	26949	26822
Time [s]	0	4.998	9.633	14.279	18.91	23.535	28.196	32.828	37.472	42.075	46.693	51.331	55.948	60.58	65.203	69.833	74.446	79.057	83.745	145.808	151.934	156.544	161.216	165.844	170.473	175.128	179.782	184.426	189.054	193.683	198.35	202.965	207.556	212.207	216.832	221.457	226.089	230.724	235.353	240.017	244.658	249.26	253.913	258.526	263.162	267.754	272.411	277.039	281.662
0 µM	39093	39090	38961	38894	38653	38262	38008	38151	37776	37496	37672	37152	37114	36874	36819	36722	36621	36370	36248	28738	28569	28257	28143	28132	27953	28035	28189	27862	27752	27759	27641	27688	27868	27821	27785	27703	27394	27496	27392	27451	27593	27495	27560	27300	27367	27261	27480	27343	27236
0.5 µM	39641	39517	39347	39181	38928	38904	38621	38459	38477	38209	38049	37714	37716	37401	37271	37326	37412	37089	36562	28696	28451	28658	28463	28495	28452	28345	28256	28299	28101	28276	28439	28037	28074	28169	28037	28315	28153	28122	27796	27671	27994	28067	27899	27961	27898	27685	27731	27773	27825
1 µM	38941	38786	38813	38719	38270	38189	38128	37891	37829	37762	37538	37243	37073	36890	36605	36399	36316	36308	36141	27962	27646	27617	27727	27479	27610	27506	27545	27606	27557	27427	27638	27470	27559	27386	27243	27159	27214	27321	27337	27261	27161	27445	27289	27304	27099	27082	27105	27074	27041
2 µM	38780	39057	38650	38832	38455	38321	38071	37901	37858	37542	37363	37144	36981	36637	36692	36526	36520	36550	36226	28468	28335	28060	28079	28016	27892	28100	28089	28079	28009	27745	28079	28102	27920	28089	28014	27826	27977	27901	28010	27862	27698	28023	27849	27973	28020	28001	27932	28047	28327
5 µM	39429	39314	39421	39668	39297	39203	39117	39045	39316	39434	39400	38973	38918	38942	38719	38562	38088	38323	38247	28311	27984	28206	28035	28103	28068	28872	27974	27868	28212	27841	27985	28590	27714	27839	27724	28250	27721	27513	28431	27788	27663	27831	27650	27532	27712	27521	27657	27916	27838
10 µM	40244	40191	39674	39595	39643	39687	39150	39244	38719	38797	38217	38365	37928	37920	37697	37369	37492	37494	37047	28449	28371	28433	28489	28124	28128	28251	28474	28333	28216	28372	28323	28210	28410	28087	28127	28183	27975	27976	27961	28022	28250	28317	28113	28244	27914	28132	27949	27766	27754
25 µM	39952	39789	39505	39383	39412	39200	38967	38420	38565	38410	38332	37626	37626	37815	37505	37431	37653	37304	37036	29888	29591	29471	29382	29014	28966	28612	28713	28555	28541	28530	28435	28375	28389	28034	28062	28119	27930	27949	28078	28116	28041	28388	27913	28149	27958	28035	27959	27856	27826
50 µM	40722	40700	40068	40109	39800	39630	39518	39317	39197	39115	38805	38821	38612	38543	38410	38125	38220	37863	38006	32157	31606	31042	30774	30478	30719	30234	30093	29720	29550	29581	29443	29345	28818	28673	28862	28916	28727	28398	28366	28120	28224	28284	28295	28198	28192	27926	27927	27978	27956
Time [s]	0	5.021	9.653	14.285	18.912	23.546	28.172	32.798	37.429	42.067	46.726	51.362	55.977	60.597	65.242	69.862	74.511	79.122	83.751	135.221	141.4	146.05	150.743	155.387	160.002	164.614	169.241	173.879	178.499	183.132	187.788	192.43	197.039	201.653	206.302	210.936	215.565	220.186	224.812	229.435	234.081	238.698	243.334	248.003	252.626	257.276	261.888	266.515	271.138
0 µM	39793	39901	39742	39262	39418	39036	38750	38854	38327	38171	37923	37996	37637	37629	37419	37286	37169	36984	36926	30338	29837	29388	29102	29158	29224	29033	29101	28867	29269	28600	28904	28597	28562	28501	28714	28416	28309	28344	28431	28265	28121	28640	28449	28557	28435	28565	28359	28264	28019
0.5 µM	40040	39386	39573	39216	39081	38401	38541	38338	38355	38185	37820	37681	37574	37446	37278	37019	36991	37016	36623	30212	29952	29462	29214	29377	28864	28756	28862	28633	28640	28430	28682	28441	28285	28346	28441	28267	28234	28395	28242	28315	28046	27948	28217	28219	28276	28171	27971	28077	28010
1 µM	39797	39656	39209	38954	38991	38711	38476	38502	37944	37950	37715	37488	37749	37336	37312	37257	36949	36962	36682	29697	29452	29171	28717	28773	28743	28651	28589	28466	28552	28516	28245	28275	28158	28052	27949	28068	27971	27848	27924	27992	27742	27821	27962	28100	27831	27689	27746	27663	27470
2 µM	40368	40352	40084	39902	39728	39557	39281	39295	39029	38931	38677	38408	38389	38019	37877	37520	37285	37327	37602	29548	29182	29192	28881	28673	28563	28809	28321	28600	28540	28618	28457	28329	28390	28448	28082	28118	28159	28044	28050	27898	27895	28254	28047	28116	28103	28154	27989	27731	27871
5 µM	40069	40431	39896	39875	39815	39661	39430	39639	39409	39057	39096	38836	38740	38313	38160	38358	38102	37795	37986	29764	29424	29188	29014	29043	28599	28640	28824	28566	28485	28893	28565	28598	28521	28444	28480	28519	28149	28278	28637	27917	28028	28583	28249	28186	28333	28272	27998	28102	27690
10 µM	40312	39879	39890	39604	39234	39129	38884	38855	38666	38466	38334	38128	38006	37984	37680	37738	37636	37705	37213	29247	29254	29111	28872	28739	28632	28762	28827	28614	28506	28628	28658	28439	28570	28555	28577	28534	28362	28394	28329	28374	28407	28267	28146	28638	28326	28237	28033	28078	28122
25 µM	40344	40455	40148	39850	39700	39176	39167	39010	39056	38607	38623	38606	38197	38250	37980	38223	38112	37560	37385	29634	29253	28984	28579	28791	28532	28520	28752	28058	28271	28490	28273	27821	28189	27966	27808	27859	27779	27537	27806	27558	27439	27667	27684	27756	27737	27854	27212	27504	27547
50 µM	40973	40903	40832	40630	40245	40300	39784	39832	39485	39556	39139	38889	38572	38660	38613	37882	38183	37846	37779	29895	29782	29448	29407	28944	28680	28380	28415	28221	28162	28232	28300	27965	27887	27847	27755	27395	27254	27446	27662	27557	27438	27295	27222	27359	27217	27709	27059	27248	27305
[truncated: 101 more columns]

## Sheet: Figure 1d
Raw data with repeats, time indicated, ion concentrations used listed.
Time [s]	0	5.055	9.674	14.339	18.989	23.615	28.246	32.883	37.534	42.16	46.785	51.423	56.071	60.696	65.337	69.986	74.608	79.254	83.908	168.374	174.487	179.133	183.79	188.414	193.03	197.659	202.355	206.999	211.64	216.262	220.901	225.515	230.128	234.752	239.387	244.057	248.673	253.309	257.938	262.551	267.156	271.769	276.391	281.04	285.658	290.299	294.949	299.572	304.223
0 µM	48803	48899	49373	49156	49154	48955	48611	48637	48452	48235	47968	47691	47611	47307	47076	46665	46886	46430	46481	36861	36186	35815	35649	35411	34956	35056	35061	34568	34626	34506	34700	34615	34358	34228	33863	33905	33712	33776	33774	33677	33588	33803	33717	33469	33483	33512	33471	33492	33418
0.5 µM	50074	50342	50152	50174	49687	50202	49764	49499	49298	49196	48915	48848	48652	48459	48264	48017	47837	47267	47247	35492	35554	34973	35106	34960	34712	34489	34582	34192	34197	34061	34088	33532	33971	33500	33197	33266	33182	33412	33294	33300	33023	33138	32942	32766	32909	32832	33001	32714	32546
1 µM	48101	48295	47930	47919	47819	47619	47394	47337	46796	46890	46555	45995	45938	45860	45724	45441	45161	44763	44521	34985	35175	34983	34912	34585	34444	34381	34367	34131	34345	34176	33906	34233	34030	34037	33865	33808	33996	33919	33747	33940	33585	33640	33477	33606	33525	33379	33569	33290	33394
2 µM	49308	49431	49203	49359	48764	48871	48456	48729	48452	48253	47856	47786	47681	47093	47039	46798	46541	46457	46205	35760	35986	35615	35477	34662	34522	34127	34278	34048	34086	33774	33634	33762	33525	33529	33626	33415	33312	33182	33029	33341	33114	33225	32869	32954	32823	32830	32670	32545	32587
5 µM	48985	49366	49146	48738	48918	48676	48545	48431	48148	47754	47672	47799	47406	47700	47189	46962	46641	46676	46314	40052	39871	39693	38856	38319	37839	37704	37617	36809	36938	36486	36352	36299	35950	36264	36045	35865	35783	35823	35736	35565	35300	35383	35227	35181	34816	35092	34914	34811	34628
10 µM	48809	49134	49034	48922	48769	48657	48016	47968	47861	47642	47597	47025	46960	46978	46944	46736	46627	46235	46000	38583	38460	37857	37642	37086	36620	36400	36173	35640	35454	35230	35107	35613	35095	35308	35037	35031	35118	34683	34667	34572	34419	34556	34436	34289	34337	34214	34113	34057	34096
25 µM	48896	48903	48633	48709	48400	48475	48141	48110	47935	47971	47626	47250	47425	46994	46900	46586	46230	46089	45798	36199	36248	35913	35599	35150	35306	34738	34665	34759	34185	34223	34136	34207	34225	34196	34086	33623	33722	33537	33471	33262	33254	33274	32952	32903	32627	32725	32629	32635	32638
50 µM	48497	48401	48857	48436	48544	48051	48204	48115	47873	47621	47353	47353	47559	47159	47004	46819	46563	46388	46098	34348	34373	33836	33658	33229	33518	33099	32954	32952	32664	32749	32606	32618	32206	32175	31780	32088	31795	31696	31484	31514	31070	30903	30885	30657	30553	30553	30327	30339	30096
Time [s]	0	5.055	9.674	14.339	18.989	23.615	28.246	32.883	37.534	42.16	46.785	51.423	56.071	60.696	65.337	69.986	74.608	79.254	83.908	168.374	174.487	179.133	183.79	188.414	193.03	197.659	202.355	206.999	211.64	216.262	220.901	225.515	230.128	234.752	239.387	244.057	248.673	253.309	257.938	262.551	267.156	271.769	276.391	281.04	285.658	290.299	294.949	299.572	304.223
0 µM	50203	49953	49969	49932	50356	50023	50014	49756	49297	49278	49273	49141	48624	48775	48480	48133	48001	47763	47481	35858	35636	35272	34908	34579	34690	34334	34391	34512	34050	33922	33880	33901	33906	33947	33836	34022	33841	33742	33858	33648	33833	33674	33651	33368	33365	33491	33509	33427	33460
0.5 µM	49628	50112	49793	49774	50072	49872	50067	49509	49221	48909	49297	48788	48519	48555	48325	48295	47862	47750	47297	36556	36516	36070	35647	35463	35192	35098	35124	35258	34858	34613	34726	34603	34618	34875	34548	34785	34687	34707	34555	34357	34267	34241	34447	33975	34298	34165	34088	34100	34159
1 µM	50326	50474	50583	50763	50701	50664	50707	50237	49995	49876	49650	49559	49374	49143	49167	48790	48659	48344	48179	36711	36385	35962	35487	35422	35493	35447	35131	35046	34954	34963	34941	34759	34586	34761	34574	34264	34449	34325	34094	34062	34191	34146	34315	33995	34091	33906	33685	33953	33860
2 µM	50676	50799	50705	50695	50405	50455	50543	50567	50547	50449	50281	50005	49928	49620	49492	49092	49033	48700	48479	37599	37388	36810	36115	35873	35602	35336	35253	34939	34900	34775	34688	34688	34412	34344	34549	34593	34439	34185	34161	34012	34227	34189	33898	33987	33981	33957	33881	33774	33681
5 µM	51807	51600	51585	51831	51538	51702	51744	51826	51831	51590	51620	51412	51416	51168	50812	50573	50402	50179	50195	38568	37794	37537	37183	36443	36060	35982	35698	35552	35171	35134	35221	35121	34917	34859	34577	34626	34641	34545	34518	34522	34344	34133	34249	34231	34086	34003	34163	33914	33847
10 µM	51624	51766	51626	51584	51780	51558	51695	51702	51653	51630	51647	51379	51267	50855	50456	50262	49949	49801	49630	39187	38583	38334	37847	37312	36813	36608	36446	36422	36001	35896	35749	35569	35397	35501	35289	35258	35249	35085	34961	34813	34919	34588	34782	34684	34589	34661	34454	34441	34338
25 µM	51521	51284	50996	51607	51515	51937	51700	51398	51823	51589	51472	51574	51361	51167	50761	50415	50395	50437	50172	39243	38757	38584	37719	37526	37070	36751	36398	36320	35783	35938	35770	35309	35373	35628	35128	35373	35187	35032	34819	34679	34788	34612	34808	34470	34542	34393	34346	34277	34135
50 µM	50901	51108	51092	50966	51259	51198	51602	50985	51036	51212	50641	50507	50077	50433	50308	49618	49697	49452	49253	37891	37703	36868	36671	36056	35859	35517	35106	34707	34464	34402	33945	33967	33907	33616	33395	33133	33008	32942	32785	32946	32606	32513	32322	32253	32354	32219	32088	31759	31898
Time [s]	0	5.059	9.69	14.313	18.962	23.612	28.236	32.851	37.489	42.101	46.737	51.361	55.979	60.607	65.271	69.92	74.561	79.181	83.81	145.526	151.643	156.258	160.893	165.524	170.119	174.782	179.422	184.056	188.684	193.312	197.94	202.612	207.264	211.923	216.591	221.241	225.895	230.548	235.17	239.789	244.447	249.056	253.706	258.351	262.994	267.643	272.271	276.909	281.541
0 µM	48726	48842	49055	48850	48799	47643	47354	47389	47022	46480	46543	46276	45771	45614	45687	45270	45243	44889	44736	35184	34552	34501	34421	34219	34368	34116	34239	34070	34008	34183	34121	33712	33687	33906	33543	33499	33608	33416	33570	33673	33542	33331	33418	33270	33291	33182	33228	33142	33220
0.5 µM	50245	49696	49622	49325	49340	49219	49407	48861	48702	48521	48258	47975	47842	47665	47745	47520	47392	47031	46697	35822	35598	35145	35205	35170	35018	34666	34677	34611	34641	34556	34390	34203	34127	34227	34200	34118	33555	33723	33719	34005	33628	33635	33619	33153	33696	33606	33645	33224	33444
1 µM	50490	50416	50291	50030	50141	49930	49679	49408	49530	49096	48891	48738	48499	48525	47853	47760	47771	47379	47508	36168	36467	36122	36075	35653	35549	35361	34882	34943	35000	34779	34719	34351	34279	34240	34442	34234	34049	34021	34045	33877	33903	33768	33746	33599	33877	33555	33880	33635	33666
2 µM	49479	49324	49350	49247	49117	49070	48826	48751	48636	48379	48235	47933	47598	47554	47254	47116	47289	46736	46772	36831	36557	36124	36127	35718	35219	35319	35236	35058	34943	34857	35113	34537	34656	34497	34509	34551	34052	34210	34498	34376	34168	34038	33912	34062	33901	33948	34094	33835	33684
5 µM	50729	50348	50561	50129	50273	49876	49410	49295	49250	49218	49233	49023	48515	48405	48299	48074	47774	47469	47465	35876	35848	35788	35706	35309	35269	35146	35027	34900	34737	34896	34724	34597	34473	34429	34598	34337	34244	34072	33957	34119	34055	34013	33731	33829	33823	33879	33678	33674	33773
10 µM	50282	50519	50235	50611	50324	49863	49858	49621	48991	49048	49005	48706	48255	48694	48218	48693	47861	47690	44692	35759	35884	35844	35250	35152	35380	34966	34854	34796	34337	34252	34374	34148	33966	33721	33476	33719	33690	33319	33499	33288	33290	33162	33171	32893	33193	32853	32986	32862	32915
25 µM	51314	51338	51391	51350	49883	49731	49633	49654	49346	48937	48910	48656	48297	48089	48024	47744	47552	47396	46927	36007	36049	35738	35808	35317	35316	35006	34681	34705	34725	34554	34135	34013	33838	33622	33723	33727	33607	33166	33391	33293	33330	32995	33160	32795	33053	32941	32974	32771	32835
50 µM	49227	49428	49252	49237	49242	49044	48928	48546	48495	48284	48152	47614	47684	47682	47691	47404	46936	47101	46750	37605	37646	37157	37186	37043	36673	36327	35869	35827	35323	35352	34873	34504	34488	34101	33940	33940	33618	33643	33485	33418	33140	32816	33007	32986	32745	32514	32472	32575	32491
Time [s]	0	5.059	9.69	14.313	18.962	23.612	28.236	32.851	37.489	42.101	46.737	51.361	55.979	60.607	65.271	69.92	74.561	79.181	83.81	145.526	151.643	156.258	160.893	165.524	170.119	174.782	179.422	184.056	188.684	193.312	197.94	202.612	207.264	211.923	216.591	221.241	225.895	230.548	235.17	239.789	244.447	249.056	253.706	258.351	262.994	267.643	272.271	276.909	281.541
0 µM	51558	51281	51343	51035	50958	50742	50364	50314	50159	49766	49437	49316	49251	48945	48973	48409	48239	48394	48024	36492	36107	35947	36155	35566	35672	35295	35269	35155	34977	34931	35022	34877	34671	34687	34774	34818	34563	34445	34673	34189	34463	34293	34242	34509	34345	34406	34310	34006	34143
0.5 µM	51358	52072	51526	51364	51455	51194	51082	51241	50686	50285	49720	49947	50004	49610	49377	49064	49035	48899	48682	36890	36784	36487	36561	36262	36434	36124	35959	36118	35960	35670	35702	35758	35743	35835	35587	35679	35292	35349	35437	35385	35389	35540	34982	35140	35089	35357	35188	35008	35012
1 µM	52295	52300	52325	52217	51647	51606	51532	51601	51370	51226	50855	50540	50384	50631	50006	49814	49413	49331	49100	40166	39712	39483	38933	38851	38879	38316	38227	38366	38028	38023	38111	37731	37849	37599	37692	37466	37259	37481	37401	37295	37408	37232	37007	37121	37064	37066	36776	36868	37149
2 µM	53218	53246	53444	53481	53722	53290	53352	53183	52731	52419	52356	52207	52344	52175	51630	51573	51094	51014	50820	38154	38026	37420	37345	37251	37220	36985	37007	36708	36829	36595	36776	36564	36504	36422	36190	36396	36289	36258	36081	36009	36452	36111	36037	35882	35742	35928	35759	35756	36047
5 µM	53188	53810	53788	53506	53378	53205	53262	53185	52957	52733	52321	52204	52060	51875	51626	51402	51170	51223	51002	40247	39698	39601	39458	38978	38885	38267	38255	38263	38150	37851	37797	37531	37615	37394	37570	37370	37345	37302	37395	37093	37368	36913	37220	37021	37048	36737	36993	36821	36584
10 µM	52748	52959	53085	53297	53094	53184	53422	52785	53022	52563	52571	52289	52107	51932	51934	51393	51434	50882	50922	39565	39401	38960	38738	38158	38222	37700	37498	37337	37209	36900	37047	37077	36829	36818	36934	36619	36704	36261	36754	36761	36568	36491	36457	36387	36461	36318	36539	36283	36082
25 µM	53412	53574	53545	53364	53174	52864	52931	52686	52350	52359	51969	51987	51955	51564	51669	51207	50967	50732	50331	40664	39907	40032	39646	39381	39018	39492	39082	38781	39003	38688	38690	38867	38527	38592	38502	38384	38387	37949	38461	38110	38287	38181	38031	37948	37783	38010	37990	37778	37560
50 µM	52418	52077	52335	51912	51744	51643	51490	51208	51150	51080	51010	50769	50376	50083	50030	49912	49720	49607	48876	39721	39170	38885	38743	38391	38231	37963	37791	37549	37484	37239	37283	36822	36843	36629	36800	36385	36355	36238	36161	35860	35958	35895	35596	35467	35400	35255	35259	35324	34920
Time [s]	0	5.072	9.715	14.344	18.989	23.64	28.275	32.944	37.556	42.183	46.812	51.454	56.089	60.724	65.388	70.025	74.649	79.265	83.894	138.873	144.998	149.625	154.25	158.879	163.5	168.152	172.806	177.431	182.015	186.649	191.258	195.885	200.502	205.132	209.75	214.399	219.019	223.678	228.28	232.942	237.58	242.207	246.812	251.461	256.116	260.817	265.439	270.07	274.735
0 µM	35216	35588	35424	35410	35165	35036	34822	34693	34774	34318	34490	34444	34396	34123	33954	34114	33860	33756	33801	29152	28592	28189	28000	27700	27722	27487	27090	27150	27063	26866	26677	26667	26476	26377	26459	26240	26458	26347	26368	26320	26102	26145	26168	26221	26281	26003	26133	26136	25848
0.5 µM	34359	34366	34392	34275	34052	34091	34074	33784	33794	33596	33546	33441	33523	33246	33165	33019	33132	33108	32924	29352	28591	28555	28208	28151	28027	27795	28057	27565	27588	27214	27270	27458	27130	27069	27020	26968	27156	27077	26874	26962	26970	26952	27013	26879	26880	26872	26928	26902	26889
1 µM	34689	34955	34624	34583	34608	34495	34492	34020	34005	34183	34056	33817	33839	33833	33542	33591	33596	33517	33240	29081	28897	28447	28185	27865	27911	27506	27803	27557	27217	27246	27108	27134	27039	27115	27086	27007	26980	26904	26918	26763	26684	26695	26649	26524	26558	26477	26374	26350	26502
2 µM	37168	37269	36893	36752	36533	36774	36534	36521	36341	36467	36411	36394	36161	36036	35750	35873	35587	35717	35775	31096	30638	30306	30018	30080	29990	29851	29842	29340	29176	29458	29161	29125	28873	28811	28790	28671	28659	28592	28538	28336	28348	28368	28220	28289	28145	27938	28016	28050	27528
5 µM	35686	35595	35609	35309	34908	35151	35104	34760	34717	34627	34696	34512	34581	34295	34355	34290	34273	34353	33757	29449	29099	28715	28674	28416	28182	28199	28300	28242	27993	28003	27862	27718	27612	27800	27419	27471	27650	27386	27405	27295	27367	27357	27432	27320	27254	27066	27192	27063	27003
10 µM	35072	34767	34865	34651	34206	34315	34275	33985	34191	33814	33740	33609	33577	33246	33417	33102	33281	33111	33138	29890	29546	29263	28931	28723	28529	28408	28343	28192	27787	27969	27695	27958	27553	27319	27364	27168	27264	27222	27185	26988	26906	27194	26947	26982	26946	26582	26691	26626	26612
25 µM	35807	35676	35632	35213	35337	35286	35128	34996	34636	34636	34740	34626	34632	34781	34316	34152	34035	34211	34093	28821	28509	28402	28383	28163	28119	27768	27976	27838	27818	27661	27396	27285	27479	27249	27356	27179	27243	27293	27140	27166	26982	26984	26927	26753	26891	26720	26625	26691	26571
50 µM	36480	36289	36231	36016	35881	35900	35788	35289	35229	35444	35347	34869	35261	34907	35097	34869	34851	34753	34666	29019	28795	28603	28367	28300	28251	28079	28123	27798	27945	27653	27753	27558	27604	27420	27447	27063	27410	27303	27369	26952	27074	27205	27003	26852	26890	26755	26735	26657	26814
Time [s]	0	5.072	9.715	14.344	18.989	23.64	28.275	32.944	37.556	42.183	46.812	51.454	56.089	60.724	65.388	70.025	74.649	79.265	83.894	138.873	144.998	149.625	154.25	158.879	163.5	168.152	172.806	177.431	182.015	186.649	191.258	195.885	200.502	205.132	209.75	214.399	219.019	223.678	228.28	232.942	237.58	242.207	246.812	251.461	256.116	260.817	265.439	270.07	274.735
0 µM	36913	36701	36583	36361	36476	36234	36032	35899	35841	35520	35414	35586	35144	35064	34955	35039	35048	34748	34826	27695	27600	27426	27580	27284	27423	27326	27094	27274	27322	27246	27019	27108	27097	27003	26973	27101	27036	27036	26999	27003	26751	26998	26762	26608	26971	26742	26656	26792	26956
0.5 µM	33861	33671	33627	33398	33577	33096	33151	33217	33055	33134	32926	32692	32600	32673	32416	32442	32493	32318	32242	27271	27413	27036	27281	26982	27135	26962	26779	27023	27102	26757	26714	26959	26829	26697	26782	26881	26765	26757	26550	26664	26547	26633	26727	26561	26520	26356	26489	26522	26503
1 µM	38314	38142	38175	38047	37837	37426	37661	37240	37081	37419	36858	36903	36815	36551	36797	36568	36609	36432	36424	29655	29357	29484	29181	29194	29207	29008	29035	28975	28807	28802	28805	28807	28582	28676	28655	28658	28605	28683	28553	28676	28590	28255	28690	28445	28454	28424	28465	28481	28385
2 µM	38233	38271	38118	37850	37753	37692	37452	37180	37199	37127	36915	36740	36670	36538	36549	36258	36338	36101	36122	30525	30378	29877	29556	29808	29386	29452	29309	29126	29312	29085	29327	28940	28830	28803	28961	28870	28731	28645	28705	28662	28580	28535	28618	28608	28419	28510	28660	28585	28310
5 µM	37670	37450	37378	37118	37159	37197	36705	36819	36893	36701	36493	36561	36438	35989	35879	36308	35937	35837	36015	28810	28919	28861	28748	28708	28592	28578	28574	28427	28634	28518	28789	28468	28588	28300	28467	28764	28325	28307	28455	28350	28303	28384	28332	28093	28236	28044	28058	28205	28275
10 µM	38427	38258	38145	38105	37781	37802	37594	37463	37545	37467	37260	37168	36820	36666	36620	36743	36801	36679	36614	28738	29145	29025	28953	29243	29100	29025	28994	29008	28846	28980	29221	29014	28909	28878	28823	28960	28951	28924	28837	29037	28679	29100	28404	28501	28542	28562	28549	28697	28731
25 µM	36105	36276	36326	36037	35955	35811	35891	35552	35694	35727	35562	35629	35656	35538	35239	35051	35113	35198	35078	27736	27601	27293	27476	27632	27436	27621	27724	27642	27559	27706	27354	27286	27460	27590	27284	27855	27335	27306	27716	27582	27518	27620	26942	27361	27233	27523	27459	27368	27715
50 µM	40338	39915	39885	39877	39547	39346	39212	38913	38888	38036	38793	38628	38626	38457	38315	38388	38578	38158	37918	29600	29696	29625	29421	29345	29144	29236	29342	29284	29273	29003	28950	29091	28824	28833	28758	28881	28644	28769	28607	29029	28589	28766	28961	28859	28553	28701	28656	28681	28522
Time [s]	0	5.094	9.746	14.411	19.021	23.672	28.281	32.908	37.538	42.185	46.816	51.435	56.056	60.658	65.264	69.897	74.535	79.188	83.804	136.566	142.677	147.303	151.913	156.546	161.164	165.8	170.435	175.077	179.708	184.299	188.898	193.54	198.166	202.803	207.438	212.049	216.681	221.304	225.921	230.536	235.17	239.806	244.431	249.031	253.664	258.318	262.996	267.608	272.22
0 µM	34193	34528	34469	34291	34012	33870	33918	33731	33762	33660	33538	33182	33209	33038	32918	32842	32850	32794	32608	26171	25645	25617	25269	25234	24984	25017	25102	24834	24775	24723	24522	24643	24437	24342	24465	24228	24548	24501	24388	24501	24159	24189	24118	24140	24299	24115	23742	23937	24160
0.5 µM	34745	34626	34422	34457	34345	34368	33856	34079	33947	33438	33782	33506	33494	33355	33105	33358	33108	33036	32820	26429	26112	26073	25838	25811	25633	25606	25589	25327	25285	25444	25285	25347	25194	25081	25177	24797	25063	25128	25039	24930	25067	24928	24722	25015	24778	24595	24706	24743	24812
1 µM	35249	35208	35153	35187	35209	34953	34726	34851	34382	34391	34232	34385	34367	34260	34082	33895	33885	33786	33651	27011	26840	26688	26416	26388	26081	26101	25842	25771	25833	25777	25421	25579	25212	25170	25196	25064	25112	25122	25143	25029	25207	24850	24850	25126	25141	25055	25045	25004	24892
2 µM	36078	36305	35924	35814	35706	35655	35431	35140	35009	35420	34986	34566	34628	34822	34555	34447	34211	34271	34105	28075	27911	27498	27470	27063	26683	26359	26236	26330	26198	25972	26037	25993	25755	25579	25623	25396	25401	25518	25685	25322	25748	25250	25240	25282	25480	25371	25369	25325	25048
5 µM	36790	36433	36379	36128	36027	35800	35863	35723	35512	35463	35409	35133	35151	34860	34825	34899	34765	34683	34670	26300	26326	26423	26153	25996	26184	26167	25755	25941	25946	25871	25612	25813	25474	25463	25475	25502	25596	25726	25653	25272	25452	25546	25391	25284	25429	25552	25371	25227	25140
10 µM	37188	37120	37272	36756	36667	36838	36549	36529	36280	36085	36077	35910	35847	35937	35648	35510	35450	35326	35454	27427	27284	27007	26961	26677	26538	26405	26600	26355	26646	26331	26314	26281	26268	26034	25851	26056	26142	26069	26252	25834	25940	25735	25757	26044	25984	25942	26024	25623	25946
25 µM	36256	36109	36240	35960	35716	35658	35751	35607	35418	35212	35279	35166	34940	34740	34930	34675	34754	34656	34729	26754	26570	26491	26451	26392	26369	26502	26196	26084	26023	26197	25841	26206	25963	25645	26031	25710	25676	25553	25738	25495	25530	25280	25246	25255	25332	25146	25108	25168	25205
50 µM	36898	36472	36450	36159	36212	36170	36001	35873	35670	35740	35593	35444	35270	35324	35278	34988	35017	34888	34667	25683	25776	25786	25907	25757	25690	25559	25675	25684	25755	25597	25521	25724	25570	25491	25679	25577	25494	25460	25369	25696	25546	25533	25340	25373	25474	25414	25427	25321	25262
Time [s]	0	5.094	9.746	14.411	19.021	23.672	28.281	32.908	37.538	42.185	46.816	51.435	56.056	60.658	65.264	69.897	74.535	79.188	83.804	136.566	142.677	147.303	151.913	156.546	161.164	165.8	170.435	175.077	179.708	184.299	188.898	193.54	198.166	202.803	207.438	212.049	216.681	221.304	225.921	230.536	235.17	239.806	244.431	249.031	253.664	258.318	262.996	267.608	272.22
0 µM	35251	35295	35433	35137	34942	34881	34577	34623	34320	34371	34284	33927	33901	33929	33782	33504	33647	33236	33095	25735	25630	25549	25605	25519	25286	25393	25319	24965	25022	25272	24930	24965	25115	24829	24716	24735	24973	24690	24760	24927	24530	24636	24715	24472	24459	24600	24567	24559	24446
0.5 µM	35672	35584	35763	35324	35425	35376	35143	35121	34850	34714	34340	34241	34363	34192	34163	33948	33999	33813	33867	26810	26570	26444	26490	26247	26213	25805	25833	25566	25662	25735	25539	25353	25754	25499	25393	25482	25395	25319	25585	25434	25440	25179	25154	25111	25124	25146	25147	25266	24841
1 µM	35692	35479	35585	35519	35064	35024	34962	34703	34422	34740	34656	34359	34279	33980	34174	33872	34014	33667	33817	33617	33212	32993	32743	32408	32234	32060	31763	31921	31811	31586	31396	31141	30952	30904	30614	30712	30658	30729	30602	30561	30608	30272	30464	30545	30278	30332	30373	30362	30325
2 µM	35897	35504	35617	35546	35359	35388	35331	35004	35021	34771	34843	34660	34126	34332	34419	34322	34076	34395	34165	28031	27734	27426	27246	26981	26862	26494	26339	26261	26039	25982	26088	25715	25914	25560	25625	25614	25589	25472	25428	25276	25231	25138	25335	25126	24977	24897	25063	24922	24976
5 µM	35195	35115	35087	35171	35283	34799	34623	34668	34611	34592	34561	34395	34250	34267	34217	33794	33746	33830	33765	28978	29023	28916	28799	28566	28596	28140	28053	27962	27844	27723	27793	27589	27286	27473	27309	27403	27136	27051	27114	27066	26928	26925	26940	26875	26740	26784	26570	26688	26558
10 µM	36471	36623	36212	35942	36150	36062	35646	35673	35557	35378	35049	35257	35091	34995	34785	34812	34648	34540	34527	28183	28094	27696	27341	27107	26989	26861	26402	26323	26076	26134	25906	25671	25617	25407	25179	25283	25263	25176	25180	24724	25019	24602	24708	24757	24717	24640	24442	24569	24320
25 µM	36810	36784	36899	36573	36312	36266	35810	35806	35641	35765	35363	35233	34994	34997	35002	34876	34772	34816	34778	28196	28092	27729	27479	27164	26728	26501	26255	26030	25642	25636	25400	25351	25213	25143	25251	24934	25014	24825	24924	24769	24797	24718	24561	24490	24768	24505	24594	24490	24237
50 µM	36441	36418	35971	35892	35706	35224	35428	35174	35118	35151	34833	35000	34659	34509	34326	34227	34360	34393	34344	27739	27469	27118	27030	26760	26451	26339	26165	25986	25954	25638	25637	25660	25282	25170	25257	25156	24993	25336	25087	25079	24942	24780	24909	24760	24527	24600	24430	24470	24592
[truncated: 101 more columns]

## Sheet: Figure 1e
Raw data with repeats, time indicated, ion concentrations used listed.
DMT1
Time [s]	0	6.918	13.366	19.822	26.295	32.745	39.198	45.674	52.137	58.599	65.062	71.542	78.016	84.467	90.929	97.391	103.843	110.308	116.772	180.69	188.636	195.096	201.525	207.991	214.449	220.917	227.351	233.816	240.267	246.727	253.166	259.64	266.096	272.603	279.071	285.562	292.034	298.49	304.92	311.379	317.859	324.314	330.804	337.264	343.753	350.259	356.737	363.209	369.694
0 µM Mn / 0 µM Cd	43425	42897	42690	42188	41817	41532	41385	40884	40919	40731	40610	39965	39934	39344	39499	39217	39151	38776	38431	31168	30640	30630	30464	30553	30427	30296	30297	30135	30437	30170	30062	30212	30135	30125	30171	30055	29819	29904	30110	29900	29586	29719	29835	29706	29605	29677	29597	29642	29689
0 µM Mn / 1 µM Cd	43635	43058	42627	42497	42236	41576	41378	41043	40696	40350	40290	39953	39230	39287	38868	38810	38514	38666	38013	30946	30785	31109	30628	30530	30504	30544	30351	30456	30404	30410	30443	30248	30231	30243	30453	30337	30211	30284	30250	30249	30037	30380	30263	29892	29792	29958	29834	30119	29911
0 µM Mn / 5 µM Cd	43581	43531	42959	42752	42276	41929	41598	41585	41221	40735	40653	40506	40078	39667	39538	39198	38989	38900	38448	31807	31714	31595	31955	30981	31784	30902	30639	30762	30628	30344	30588	30394	30160	30309	30164	30220	30272	30352	30191	30052	30151	30041	30081	30074	30688	29918	29664	30211	29953
0 µM Mn / 10 µM Cd	43089	42660	42543	42073	41856	41625	41500	41236	40557	40475	40294	40141	39698	39347	39218	39023	38681	38646	38108	30804	30835	30604	30395	30307	30310	29912	30268	29950	30195	29965	29861	29801	30015	29874	30032	30045	29931	29980	29889	30060	30000	29972	29923	29776	29717	29555	29613	29620	29732
10 µM Mn / 0 µM Cd	45648	45852	46008	45731	45174	45193	44734	44439	44138	43654	43748	43409	42825	42652	42430	42310	41955	41788	41638	33159	32913	32397	32326	32132	31775	31791	31587	31641	31444	31359	31296	30937	31127	30668	30964	30582	30909	30564	30835	30615	30356	30465	30445	30297	30500	30102	30197	30335	30137
10 µM Mn / 1 µM Cd	45760	45515	45656	45285	44934	44883	44664	44267	43886	43823	43500	42928	42911	42607	42441	42267	41839	41789	41340	32551	32226	32224	31845	31856	31755	31758	31101	31409	31136	30995	30856	31006	30772	30786	30662	30550	30739	30605	30416	30472	30391	30347	30135	30369	30080	30123	29889	30200	30195
10 µM Mn / 5 µM Cd	44987	44225	44162	44035	43766	43522	43226	43009	42652	42301	41971	42097	41430	41160	41090	41052	40399	40546	40142	32903	32941	32931	32736	32224	32519	32067	31893	32098	31865	31976	31547	31733	31665	31645	31598	31618	31672	31642	31368	31433	31137	31420	31251	31032	31184	31030	31082	31037	30805
10 µM Mn / 10 µM Cd	44144	44159	43970	43857	43567	43385	43042	43089	42560	42380	41884	41671	41524	41298	41238	40827	40829	40352	40300	32917	32737	32515	32384	32135	33376	31882	31610	31677	31712	31357	31291	31242	31229	30934	31053	31631	31110	31019	30982	30856	30654	30589	30962	31178	30325	30158	30385	30239	30280
DMT1
Time [s]	0	6.918	13.366	19.822	26.295	32.745	39.198	45.674	52.137	58.599	65.062	71.542	78.016	84.467	90.929	97.391	103.843	110.308	116.772	180.69	188.636	195.096	201.525	207.991	214.449	220.917	227.351	233.816	240.267	246.727	253.166	259.64	266.096	272.603	279.071	285.562	292.034	298.49	304.92	311.379	317.859	324.314	330.804	337.264	343.753	350.259	356.737	363.209	369.694
0 µM Mn / 0 µM Cd	42826	42350	42333	42049	41343	41273	41098	40821	40318	40140	39744	39336	39195	38850	38872	38470	38230	38080	37829	31916	31640	31592	31653	31247	31384	31136	31318	31062	31077	30579	30700	30547	30607	30395	30667	30402	30476	30448	30272	30137	30029	30124	30036	30037	29870	30250	30046	29679	30007
0 µM Mn / 1 µM Cd	43989	43890	43547	43289	42908	42822	42451	42142	41857	41842	41680	41342	41352	41102	40783	40575	40751	40923	41218	32839	32993	31943	31806	31626	31449	31577	31426	31413	31233	31520	30863	30741	30927	30996	30609	30576	30736	30628	30659	30587	30147	30369	30400	30194	30197	30253	30230	30831	30607
0 µM Mn / 5 µM Cd	45644	45414	45096	44931	44400	44561	44129	43712	43271	43157	42779	42689	42316	41945	41808	41742	41475	40915	40595	33703	33328	32648	32558	32408	32350	32306	32295	31916	31730	32037	31860	31734	31470	31537	31515	31498	31647	31219	31319	31694	30986	30914	30905	30813	30735	31219	30935	30730	30931
0 µM Mn / 10 µM Cd	44084	44042	43770	43713	43040	42940	43003	42983	42653	42466	42299	42263	42495	42284	42000	41635	41568	40982	41000	32749	32268	31840	31629	31648	31293	31240	31130	30910	30922	30795	30806	30644	30329	31263	30712	30438	30144	30539	30273	31629	30458	30111	30259	30217	29979	29626	30009	30058	30533
10 µM Mn / 0 µM Cd	47046	46929	46727	46534	46024	46024	45690	45333	45015	44819	44407	44197	43996	43548	43178	43046	42866	42393	42212	35827	35005	34604	34063	33626	33344	32925	32879	32530	32226	32074	32128	31959	31833	31696	31731	31444	31496	31589	31579	31444	31435	31218	31051	31129	30919	31144	30805	30806	30935
10 µM Mn / 1 µM Cd	45994	49509	48454	48495	48457	47766	47925	47718	46878	47195	46228	45818	45669	46135	45484	44996	44224	43718	42170	35111	34514	33902	33338	32783	32731	32405	32334	32316	32009	32031	31857	31665	31840	31432	31460	31477	31312	31287	31436	31307	31294	31475	31607	31090	30917	31063	30774	30672	30839
10 µM Mn / 5 µM Cd	46121	46331	45809	45312	45201	44992	44889	44526	44439	43990	43969	43438	43324	43288	42516	42510	42353	42062	41596	34927	33761	33132	32786	32591	32130	32297	31739	31765	31586	31423	31242	31298	31250	31219	31787	31185	31053	31271	31250	30794	31354	30754	31376	31548	30768	30449	30747	30354	31539
10 µM Mn / 10 µM Cd	44523	44115	44245	44201	43480	43245	43401	43098	43420	42830	42432	41897	41175	41021	40883	40475	40038	39949	39825	35530	35890	34414	33643	33842	32986	32243	33030	31783	32715	31731	31228	31216	31253	31398	31771	31240	31415	31063	31092	30829	31596	31191	30825	30572	30605	30871	30656	30303	30375
DMT1
Time [s]	0	6.874	13.314	19.77	26.228	32.662	39.124	45.577	52.042	58.504	64.901	71.36	77.823	84.283	90.725	97.175	103.625	110.082	116.518	188.577	196.555	202.999	209.479	215.933	222.375	228.841	235.302	241.74	248.204	254.671	261.172	267.646	274.102	280.556	287.022	293.517	299.963	306.405	312.863	319.31	325.791	332.258	338.721	345.165	351.613	358.062	364.55	370.989	377.457
0 µM Mn / 0 µM Cd	41085	40684	40634	40611	40886	41196	40302	40345	40338	40191	40128	42443	37537	37256	37262	38052	40883	37084	36510	34037	33500	32761	32344	32136	31717	31810	31638	31720	31035	30799	30898	30667	30810	30182	30165	30388	30229	30050	30398	30019	29705	29675	29846	29740	29572	29490	29564	29356	29283
0 µM Mn / 1 µM Cd	42075	41751	41410	41174	40778	40256	40230	39880	39706	39663	39331	38613	38608	38424	38099	37820	37549	37521	37293	34033	33134	33243	32464	32146	31804	31804	31829	31611	31550	31579	31159	31673	31156	31149	31003	31240	31163	30981	31005	30832	30926	30712	31172	31000	30902	30791	30841	30762	30905
0 µM Mn / 5 µM Cd	43488	43927	43802	43878	43484	43351	42973	42517	42665	42523	42020	41810	41641	41542	41232	40945	40396	40077	40059	34807	33793	33416	32589	32476	31996	32133	32300	31950	31974	31681	31513	31337	31260	31354	31129	31325	31163	30997	31206	31216	31031	31416	30804	31151	31261	30885	30724	30733	30786
0 µM Mn / 10 µM Cd	43383	43484	43231	42903	42771	42396	41873	41766	41469	40972	40829	40426	40429	40247	39829	39538	39224	39091	39116	33648	32932	32678	32042	31696	31328	31480	31389	31299	31037	30931	30623	30620	30491	30192	30082	30152	29942	29905	29798	29676	29634	29746	29424	29332	29534	29568	29793	29394	29550
10 µM Mn / 0 µM Cd	45191	45050	45169	44837	44699	44457	43767	43965	43701	43267	42711	42670	42371	41897	42204	41416	41225	40869	40908	32219	32014	31494	31354	31453	31147	31093	30897	30991	30780	30550	30431	30432	30387	30139	30104	29818	29919	29838	29891	29733	29559	29252	29253	29213	29145	29372	29216	29111	29091
10 µM Mn / 1 µM Cd	45409	44975	44962	44824	44446	44339	44199	44110	43841	43143	43223	42665	42229	42132	42111	41507	41593	41078	40922	34120	33610	33081	32333	32086	31913	31692	31695	31489	31068	31300	30807	30895	30405	30503	30230	30323	30301	30020	29934	29807	29451	29562	29275	29287	29246	29243	28871	28988	29061
10 µM Mn / 5 µM Cd	43524	43460	42806	42834	42771	42348	42131	42078	42117	41695	41392	40942	40689	40553	40288	40245	40126	39721	39473	32635	31671	31371	31318	31007	30819	30648	30776	30543	30514	30180	29991	30134	29961	29728	29581	29383	29799	29582	29397	29272	29234	29782	29190	28991	29177	28795	28956	28875	28896
10 µM Mn / 10 µM Cd	45000	44778	45091	44474	44192	43959	43793	43709	43445	42902	42679	42351	42262	42080	41691	41507	41230	40981	40772	37223	36954	35948	35557	34821	34244	34308	34083	33958	33590	33481	33387	33290	33082	33103	32942	32862	32770	32518	32580	32445	32075	32191	32321	31991	32115	31733	31601	31498	31608
DMT1
Time [s]	0	6.874	13.314	19.77	26.228	32.662	39.124	45.577	52.042	58.504	64.901	71.36	77.823	84.283	90.725	97.175	103.625	110.082	116.518	188.577	196.555	202.999	209.479	215.933	222.375	228.841	235.302	241.74	248.204	254.671	261.172	267.646	274.102	280.556	287.022	293.517	299.963	306.405	312.863	319.31	325.791	332.258	338.721	345.165	351.613	358.062	364.55	370.989	377.457
0 µM Mn / 0 µM Cd	43608	43267	43018	42286	42091	42015	41672	41211	41060	40514	40307	40280	39551	39373	39327	39009	38658	38732	38385	32793	32493	32258	31834	31859	32017	31872	31458	31430	31412	31406	31313	31472	30958	31048	30875	30839	30608	30654	30789	30515	30567	30271	30217	30588	30748	30406	30180	30143	30169
0 µM Mn / 1 µM Cd	45111	45094	45053	44728	44224	43860	43605	43123	43139	42725	42393	42220	42091	41913	41294	41179	40841	40581	40292	32287	31779	31630	31013	30838	31365	30859	30767	30597	30562	30430	30609	30248	30037	30251	30282	30190	30334	30065	29746	29946	29862	29677	29853	29812	29734	29602	29852	29664	29696
0 µM Mn / 5 µM Cd	42125	41931	41654	41380	41546	41317	41179	40386	39492	39811	39150	39124	38812	38459	38077	37891	37846	37608	37500	32296	32176	31834	31687	31744	31663	31659	31330	31120	31825	31157	31133	31230	31043	30868	31133	30881	30735	30706	30743	30309	30398	30415	30814	30413	30496	30804	30373	30328	30379
0 µM Mn / 10 µM Cd	44608	44801	44349	44257	44110	43501	43464	42963	42859	42539	42423	42145	41755	41518	40926	40705	40601	40308	40233	32484	32520	31760	31553	31476	31512	31092	31193	30816	30646	30788	30620	30454	30515	30586	30299	30327	30088	30218	30187	30214	30287	30113	30048	29855	30012	29908	29897	29704	29806
10 µM Mn / 0 µM Cd	46121	46241	46384	46106	45862	45581	45323	44993	44737	44232	44244	44286	43722	43559	42898	43047	42937	42240	41938	36265	35708	35156	34180	33739	33218	33018	32554	32415	32453	32214	31940	32242	32090	31918	32054	31615	31946	31718	31588	31443	31620	31398	31448	31477	31159	31198	31032	30996	31005
10 µM Mn / 1 µM Cd	45895	45941	46309	45953	46221	45879	45640	45326	45071	44492	44373	44293	43976	43900	43575	43039	42860	42706	42453	35473	34786	34044	33412	32922	32424	32004	31879	31506	31422	31438	31199	31188	30974	31113	30981	31187	30843	30590	30642	30563	30603	30537	30443	30230	30134	30062	30046	29992	29705
10 µM Mn / 5 µM Cd	45774	46090	45786	45709	45261	45206	44960	44587	44527	44230	43908	43696	43613	43247	42959	42435	42301	41730	41784	36456	35747	34935	34503	33935	33207	32910	32794	32689	32535	32417	32317	32096	32356	32189	32274	32016	31853	31770	31662	31715	31665	31755	31738	31516	31560	31634	31262	31604	31309
10 µM Mn / 10 µM Cd	45194	45126	45262	45247	44852	44415	44393	44406	44082	43497	43028	42901	42896	42303	42094	41895	41819	41661	41317	36173	35494	34868	34480	33438	33006	32951	32551	32287	32147	31951	31893	31827	31638	31663	31404	31634	31420	31335	31365	31187	31140	31172	31133	31238	31269	30931	30802	30900	30945
DMT1
Time [s]	0	5.078	9.725	14.347	18.974	23.615	28.247	32.877	37.506	42.171	46.789	51.422	56.07	60.694	65.315	69.944	74.566	79.178	83.834	138.822	144.98	149.603	154.244	158.887	163.5	168.138	172.815	177.426	182.083	186.723	191.377	195.984	200.615	205.254	209.922	214.573	219.192	223.832	228.464	233.081	237.691	242.31	246.925	251.544	256.171	260.82	265.5	270.118	274.723
0 µM Mn / 0 µM Cd	35490	35726	35794	35652	35272	35304	35128	34994	34641	34676	34314	34127	33972	34042	34023	34047	33733	33575	33662	30265	29300	29336	28933	28933	28560	28411	28242	28152	27916	27861	27759	27621	27924	27623	27563	27550	27428	27400	27421	27549	27350	27245	27421	27250	27205	27403	27353	27099	26978
0 µM Mn / 1 µM Cd	37034	36944	36731	36794	36638	36336	36113	35736	35777	35513	35258	35213	34922	34906	34639	34596	34575	34295	34242	30639	30316	29830	29450	29566	29238	29004	28879	28682	28654	28580	28299	28123	28230	28181	27970	27845	27801	27957	28060	27893	27737	27683	27729	27672	27689	27799	27661	27366	27582
0 µM Mn / 5 µM Cd	37345	37145	36851	36936	36841	36640	36337	36227	36259	35714	35550	35185	35234	35210	35040	35054	34731	34728	34681	31354	31013	30412	30175	29767	29575	29435	29023	28878	28534	28653	28598	28574	28411	28106	28271	28001	28142	27919	27802	27731	27822	27717	27718	27409	27277	27249	27452	27321	27122
0 µM Mn / 10 µM Cd	37232	37078	36736	36878	36573	36381	36078	35925	35874	35609	35441	35183	35210	35012	34863	34971	34684	34795	34645	32128	31463	31329	30631	30403	30097	30029	29764	29474	29409	29575	29180	29369	29056	29088	28795	28706	28702	28626	28365	28340	28572	28614	28305	28236	27901	28040	28197	28112	27770
10 µM Mn / 0 µM Cd	37964	37576	37567	37363	37149	37033	36651	36497	36610	36242	36109	36024	35848	35840	35575	35382	35535	35239	35193	32065	31703	31517	31075	30742	30447	30242	30399	29889	29917	29576	29404	29269	29333	29194	29116	28780	28757	28803	28554	28372	28555	28753	28355	28158	28688	27997	28125	27915	27778
10 µM Mn / 1 µM Cd	39341	39230	38758	38739	38720	38501	38007	38156	37793	37851	37495	37218	36955	37091	36981	36820	36651	36283	36076	31989	32025	31468	31142	30897	30669	30559	30596	30243	30117	30165	30023	29614	29861	29402	29366	29147	29242	29084	29045	28942	29137	29121	29035	28737	28651	28651	28491	28318	28529
10 µM Mn / 5 µM Cd	37497	37640	37442	37410	37103	36950	36726	36474	36358	36341	36154	36064	36064	35938	35397	35498	35787	35482	35070	32656	32394	32009	31658	31343	31175	30876	30917	30406	30313	30099	29997	29899	29967	29602	29387	29581	29376	29295	29103	28974	29298	29150	28847	28885	28620	28712	28632	28585	28282
10 µM Mn / 10 µM Cd	38404	38499	37969	37870	37649	37551	37254	37391	37058	36950	36577	36409	36193	36275	36011	35944	36125	36200	35713	32046	31642	31582	31155	30829	30842	30795	30403	30210	30101	29918	29733	29505	29607	29572	29426	29310	29328	29175	29230	29119	28785	28938	28794	28609	28516	28419	28552	28294	28260
DMT1
Time [s]	0	5.078	9.725	14.347	18.974	23.615	28.247	32.877	37.506	42.171	46.789	51.422	56.07	60.694	65.315	69.944	74.566	79.178	83.834	138.822	144.98	149.603	154.244	158.887	163.5	168.138	172.815	177.426	182.083	186.723	191.377	195.984	200.615	205.254	209.922	214.573	219.192	223.832	228.464	233.081	237.691	242.31	246.925	251.544	256.171	260.82	265.5	270.118	274.723
0 µM Mn / 0 µM Cd	38106	38046	38093	38075	37519	37465	37495	37094	37047	36898	36749	36484	36465	36756	36304	36210	35911	35996	35909	29317	29114	28808	28705	28679	28421	28156	28165	28112	28009	27822	27660	27573	27699	27400	27456	27706	27644	27634	27576	27564	27537	27495	27247	27594	27226	27480	27397	27086	27366
0 µM Mn / 1 µM Cd	37917	37635	37477	37552	37367	36900	36999	37085	36682	36574	36653	36307	36012	36176	36017	36060	35811	35666	35344	29816	29417	29063	29036	28826	28506	28881	28555	28476	28453	28572	28560	28307	28310	28344	28265	28037	28274	28234	28078	27937	27954	28160	27947	27985	27725	27705	27898	27755	27925
0 µM Mn / 5 µM Cd	38466	38417	38566	38196	37988	37913	37813	37734	37422	37579	37110	37261	37143	37169	36764	36620	36458	36426	36474	30043	29630	29440	29071	28915	28787	28716	28719	28620	28633	28484	28776	28557	28385	28375	28387	28213	28082	28343	28355	28329	28095	28132	28054	28068	27957	27970	27988	28070	28277
0 µM Mn / 10 µM Cd	39728	39548	39580	39283	39104	38713	38748	38470	38298	38120	38012	37968	37838	37619	37472	37423	37268	37241	37141	31054	30537	30530	30009	29891	29249	29418	29344	29350	29072	29115	28997	28845	28808	28895	28519	28622	28606	28559	28678	28373	28575	28735	28282	28322	28225	28391	28406	28470	28384
10 µM Mn / 0 µM Cd	38780	38361	38181	38040	37966	37837	37718	37645	37497	37418	37448	37237	37031	36988	37098	36515	36819	36452	36357	29809	29530	29356	29275	29090	28995	28972	28681	28766	28763	28845	28728	28579	28582	28571	28440	28672	28490	28745	28296	28447	28417	28345	28276	28395	28030	28438	28454	28296	28649
10 µM Mn / 1 µM Cd	42058	41800	41609	41304	41074	40719	40775	40306	40650	40121	39905	39593	39773	39358	39110	38819	39033	38448	38640	31355	30707	30451	30284	30057	29872	29576	29523	29663	29354	29205	29284	29430	29093	29127	29006	28944	28991	28917	28888	28950	28661	28954	28725	28725	28561	28663	28661	28811	28497
10 µM Mn / 5 µM Cd	39615	39541	39539	38982	39085	38800	38663	38664	38370	38026	37954	37903	37613	37509	37679	37594	37446	37148	37248	29527	29377	29437	28952	28873	28953	29050	28893	29081	29057	28879	28846	28784	28662	28686	28645	28414	28599	28482	28534	28651	28536	28604	28255	28057	28034	28247	28313	28053	28570
10 µM Mn / 10 µM Cd	39771	39466	39435	39338	39065	39164	38669	38488	38591	38449	38355	38252	38018	38252	37659	38029	37719	37586	37294	30570	30582	30192	29873	29506	29449	29149	29295	29147	29033	28885	29066	28893	28710	28671	28596	28786	28617	28582	28552	28350	28413	28340	28302	28256	28116	28342	28255	28270	27991
DMT1
Time [s]	0	5.051	9.704	14.354	19.024	23.67	28.287	32.963	37.591	42.229	46.842	51.533	56.155	60.797	65.436	70.078	74.693	79.318	83.923	135.479	141.589	146.23	150.868	155.519	160.159	164.781	169.401	174.036	178.685	183.37	188.007	192.641	197.291	202.022	206.633	211.249	215.959	220.62	225.253	229.954	234.599	239.233	243.899	248.523	253.166	257.836	262.459	267.078	271.708
0 µM Mn / 0 µM Cd	36565	36914	36896	37067	36586	36690	36373	36268	36337	36022	35745	35723	35666	35484	35180	35208	35028	34949	34733	27963	27560	27299	27094	26703	26445	26370	26172	26208	26245	26163	26142	25854	25902	25953	25726	25891	25850	25687	25609	25666	25667	25571	25611	25480	25353	25331	25411	25298	25141
0 µM Mn / 1 µM Cd	36700	36949	36615	36672	36322	36240	36076	35921	35854	35406	35391	35428	35268	35351	35272	35389	34992	35037	34868	27685	27295	27022	26768	26486	26681	26345	26073	25954	25956	25733	25914	25724	25637	25594	25360	25529	25578	25358	25383	25477	25373	25285	25330	25293	25386	25361	25230	25405	25294
0 µM Mn / 5 µM Cd	37715	37698	37708	37647	37550	36985	36966	36869	36759	36456	36517	36614	36539	36685	36421	36230	36194	36026	35933	26090	26022	26073	25869	25858	25781	25959	25687	25821	25941	25804	25556	25684	25726	25705	25655	25936	25822	25925	25906	25835	25459	25613	25829	25651	25672	25843	25865	25480	25672
0 µM Mn / 10 µM Cd	36908	37263	37031	37204	37116	36966	36534	36325	36381	36259	36118	35840	35657	35701	35655	35611	35582	35195	35202	28284	28179	27782	27668	27502	27367	27130	26937	26755	26458	26552	26562	26459	26515	25948	26106	26019	25971	25919	26017	25928	25972	25905	25881	25925	25885	26035	25741	25749	25897
10 µM Mn / 0 µM Cd	37517	37751	37366	37417	37113	37096	36998	36843	36677	36483	36613	36544	36219	36359	36136	35814	35927	35476	35328	28170	28056	27881	27765	27473	27423	27335	27102	26986	26891	26901	26620	26342	26534	26521	26336	26374	26307	26325	26163	26123	26142	26134	26320	25977	26081	26065	25847	25980	26165
10 µM Mn / 1 µM Cd	37193	37563	37588	37240	37064	36938	36857	36818	36466	36225	36305	36437	35866	35955	35835	35466	35280	35357	35411	27354	27392	26830	27032	26853	26524	26611	26264	26296	26314	26217	25993	26145	26243	26274	26122	26131	26027	25681	26129	25912	25940	26090	26284	25735	25537	25936	26062	26003	25446
10 µM Mn / 5 µM Cd	37969	37772	37732	37677	37842	37682	37256	37363	37412	37166	37108	36847	36648	36784	36582	36684	36330	36297	36348	28808	28620	28342	28107	27898	28044	27580	27611	27284	27205	27052	27123	26925	26899	26702	26575	26478	26442	26335	26337	26387	26589	26575	26634	26225	26243	26245	26199	26270	26187
10 µM Mn / 10 µM Cd	37405	37521	37051	37181	37113	36579	36667	36728	36373	36103	36150	36102	35948	35871	35514	35476	35370	35137	35079	29255	29144	28756	28665	28240	28273	27765	27594	27419	27286	27162	27188	26975	26778	26844	26785	26564	26422	26242	26248	26204	26464	26468	27038	26052	26139	26491	26285	26117	26209
DMT1
Time [s]	0	5.051	9.704	14.354	19.024	23.67	28.287	32.963	37.591	42.229	46.842	51.533	56.155	60.797	65.436	70.078	74.693	79.318	83.923	135.479	141.589	146.23	150.868	155.519	160.159	164.781	169.401	174.036	178.685	183.37	188.007	192.641	197.291	202.022	206.633	211.249	215.959	220.62	225.253	229.954	234.599	239.233	243.899	248.523	253.166	257.836	262.459	267.078	271.708
0 µM Mn / 0 µM Cd	37492	37410	37192	37414	37106	36612	36627	36410	36356	36443	36420	36343	35822	36236	36023	35801	35767	35569	35446	27010	27058	27056	27171	26909	26840	26875	26803	26676	26700	26757	26836	26625	26637	26729	26725	26493	26632	26448	26466	26411	26466	26169	26561	26173	26360	26374	26248	26221	26386
0 µM Mn / 1 µM Cd	37404	37262	37057	37004	36840	36903	36489	36637	36151	36152	36126	36021	35922	35919	35781	35766	35626	35492	35385	27128	27116	27330	27182	27327	27286	27244	27167	27049	26882	26783	26996	27046	26995	26784	26907	26855	26616	26623	26372	26751	26769	26697	26568	26414	26455	26559	26455	26434	26516
0 µM Mn / 5 µM Cd	38467	38242	37779	38195	38028	37994	37717	37569	37504	37419	37416	37212	36847	37052	36732	36682	36722	36644	36257	27170	27276	27084	27348	27609	27745	27555	27929	27439	27683	27589	27422	27943	27660	27452	27304	27278	27282	27134	27266	27106	27086	27056	27056	27024	27033	27623	26844	26776	26931
0 µM Mn / 10 µM Cd	38300	38283	38837	38399	38203	37898	37940	37771	37708	37492	37362	37384	37406	37280	37375	36899	36884	36773	36807	27836	28070	27849	27841	27740	28063	28012	27898	27921	27893	27790	27975	27941	27763	27821	27864	27650	27564	27594	27462	27318	27391	27309	27283	27103	27311	27718	27168	27007	27049
10 µM Mn / 0 µM Cd	38739	38460	38230	38340	38198	37706	37739	37335	37418	37176	37450	37317	36728	36970	36964	36574	36701	36493	36569	27956	28009	27734	27650	27717	27803	27683	27680	27657	27853	27494	27739	27660	27529	27623	27545	27404	27110	27233	27142	27533	27149	26964	27054	26914	26667	27078	26724	26965	26626
10 µM Mn / 1 µM Cd	38622	38805	38937	38826	38598	38183	38110	38199	38066	37894	37751	37555	37482	37203	37168	37194	37100	36830	36652	27584	27772	27763	27639	27579	27776	27889	27658	27584	27535	27652	27420	27602	27403	27342	27191	27385	27250	27137	27192	27017	27145	26828	26862	26913	26912	26596	26627	26474	26734
10 µM Mn / 5 µM Cd	38619	38409	38077	37884	37845	37632	37489	37495	37501	37280	36869	37087	36854	36810	36739	36736	36607	36717	36479	28842	28745	28776	28291	28290	27987	28037	27626	27586	27905	27511	27466	27635	27383	27290	27319	27131	26919	26580	26733	26800	26711	26435	26757	26505	26442	26521	26427	26178	26213
10 µM Mn / 10 µM Cd	39329	38880	38568	38784	38723	38586	38377	38135	38266	37891	37650	37445	37729	37354	37272	37248	36937	36863	37056	29005	28847	28575	28347	28098	28110	28007	27876	27779	27741	27505	27750	27859	27376	27412	27265	27079	27044	26876	26851	27112	26915	26617	26915	26426	26684	26715	26475	26363	26396
NRAMP1
Time [s]	0	5.022	9.631	14.232	18.816	23.401	27.975	32.564	37.151	41.744	46.331	50.914	55.499	60.104	64.704	69.285	73.87	78.452	83.039	135.502	141.58	146.156	150.747	155.322	159.888	164.456	169.048	173.61	178.173	182.742	187.315	191.883	196.47	201.044	205.607	210.179	214.761	219.335	223.922	228.499	233.065	237.641	242.226	246.824	251.409	255.984	260.573	265.156	269.735
0 µM Mn / 0 µM Cd	51518	51753	51417	51391	51197	51019	50450	50275	50234	49990	49957	49384	49212	48995	48888	48643	48578	48143	48244	38672	37797	37537	37108	36710	36582	36230	35990	35813	35716	35509	35305	34893	34859	34837	35052	34346	34485	34459	34236	34170	34240	34109	34124	34221	34095	33985	33634	33629	33891
0 µM Mn / 1 µM Cd	52326	52470	52231	52272	52476	52096	51744	51466	51429	51085	51084	50507	50530	50318	49916	49624	49745	49500	49443	38640	38230	37824	37071	36849	36870	36549	36511	36559	36154	35660	35691	35494	35535	35382	35279	35000	34654	34883	34731	35127	34477	34207	34494	34353	34309	34446	34293	34049	34060
0 µM Mn / 5 µM Cd	52288	52155	52268	52015	51840	51514	51331	51235	50911	50906	50780	50716	50133	50077	49713	49723	49338	49208	49048	37784	37489	37152	36354	36306	36304	36047	35897	35677	35592	35450	35160	35059	34680	34840	34874	34721	34588	34457	34917	34825	34611	34675	34767	34459	34538	34628	34307	34538	34517
0 µM Mn / 10 µM Cd	52462	52437	52329	52423	52230	51870	51585	51703	51313	51240	51071	50627	50250	50170	50212	49923	49800	49492	49138	38135	37797	37224	36971	36816	36698	36423	35925	35893	35895	35628	35072	35421	34817	35003	34942	34841	34672	34828	34811	35188	34490	34757	34600	34703	34830	34506	34264	34361	34558
10 µM Mn / 0 µM Cd	52558	52547	52324	52078	51937	51479	51718	51517	51119	51333	50832	50731	50480	50595	50179	49871	49605	49174	49333	39326	38676	38148	37863	37498	37405	37254	36698	36728	36652	36225	36075	35940	35540	35701	35427	35566	35301	35466	35332	35447	35278	35220	35199	35079	35174	35199	34932	35194	34958
10 µM Mn / 1 µM Cd	53128	53246	52787	52847	52634	52912	52497	52017	52118	51764	51370	51397	51419	51351	51196	50595	50560	50131	49941	39880	39137	38880	38324	37965	37926	37610	37185	37038	37025	36824	36468	36654	35838	36113	36129	35805	35792	35734	35815	35935	35695	35538	35597	35513	35443	35674	35372	35361	35324
10 µM Mn / 5 µM Cd	52798	53029	52835	52820	52809	52820	52479	51995	52015	51595	51745	51312	51236	51121	50475	50640	50229	50375	49682	40177	39767	39321	38695	38100	37899	37575	37396	37021	37434	36707	36535	36369	36126	36346	36127	35925	36022	35806	36098	36109	35703	35704	35744	35637	35614	35610	35325	35250	35198
10 µM Mn / 10 µM Cd	51998	51955	51465	51415	51082	51140	51089	50790	50726	50799	50701	50316	50257	50098	49608	49817	49195	49346	48869	38600	38005	37922	37275	36627	36516	36471	36272	36464	36503	36060	36030	35773	35543	35543	35407	35466	35381	35308	35272	35198	35086	34937	34923	34853	34807	34716	34716	34652	34488
NRAMP1
Time [s]	0	5.024	9.628	14.199	18.78	23.373	27.955	32.544	37.123	41.699	46.282	50.859	55.434	60.027	64.606	69.171	73.761	78.332	82.901	142.764	148.845	153.417	157.987	162.568	167.142	171.723	176.3	180.87	185.458	190.053	194.629	199.208	203.777	208.352	212.925	217.507	222.071	226.657	231.227	235.799	240.37	244.935	249.516	254.082	258.663	263.238	267.815	272.378	276.966
0 µM Mn / 0 µM Cd	51747	51814	51820	51760	51596	51392	51332	50930	50707	50708	50422	50207	49990	49586	49595	49596	49029	48933	48692	36528	36510	36180	36121	35784	35885	35505	35088	35126	35248	34849	35055	34847	34956	34736	34844	35076	34865	34398	34643	34825	34375	34881	34576	34831	34582	34300	34635	34554	34676
0 µM Mn / 1 µM Cd	53803	53996	53962	53872	54140	53993	54085	53997	54008	53984	53738	53490	53300	53540	53281	52865	52143	51928	51873	36888	36765	36359	36128	36304	35749	36232	35648	35845	35664	35366	35755	35593	35679	35286	35687	35393	35491	35090	35323	35278	35214	35191	35041	35047	34997	34899	35093	34913	35290
0 µM Mn / 5 µM Cd	50616	50191	50089	49970	49771	49514	49279	48920	48784	48620	48304	47919	47349	47538	47076	46872	46569	46271	46039	36223	36169	36108	35979	36116	35949	35910	35775	36131	35875	35737	35712	35841	35875	36058	35844	35556	35621	35389	35634	35574	35458	35494	35579	35774	35500	35507	35595	35381	35455
0 µM Mn / 10 µM Cd	51660	51604	51166	51251	51071	50680	50751	50457	50444	49901	50118	49829	49736	49769	49246	48952	48952	48634	48263	36972	36721	36354	35959	36139	36115	36025	35692	35852	35426	35160	35248	35052	35301	34954	35131	34932	34828	34892	34608	34686	34704	34613	34561	34754	34634	34492	34312	34481	34521
10 µM Mn / 0 µM Cd	51726	51849	51617	51863	51379	51155	51080	50915	50947	50434	50428	50321	50051	49663	49322	49411	49366	49075	48882	37569	37495	37286	36906	36685	36579	36436	36066	36222	36108	35709	35606	35719	35297	35439	35326	34928	35153	35012	34864	34643	34721	34839	34696	34979	34695	34814	34735	34764	34392
10 µM Mn / 1 µM Cd	53279	53089	53111	53116	53109	53029	52652	52434	52306	52301	52202	51706	51722	51401	51370	50964	50664	50649	50447	36078	36321	36410	36180	36215	36294	36198	36104	36048	35773	35953	35743	35928	35868	35597	35670	35653	35795	35571	35678	35504	35128	35499	35473	35497	35408	35481	35481	35456	35511
10 µM Mn / 5 µM Cd	51757	51565	52120	51734	51564	51579	51439	51129	51436	50971	50870	50573	50433	50325	50240	49334	49319	48842	49042	37658	37617	37319	37146	36866	36631	36651	36228	36253	36009	35959	36117	35838	35839	35837	35721	35654	35865	35610	35597	35398	35410	35521	35476	35146	35366	35112	35448	34948	35158
10 µM Mn / 10 µM Cd	53630	53943	53738	53926	53435	53644	53339	52993	52930	52649	52391	52277	51944	51795	51842	51465	51396	50919	51018	37567	37820	37580	37177	37172	37112	37049	37060	36773	36856	36556	36438	36305	36210	36212	36309	35980	36036	35825	35853	35887	35545	35851	35326	35520	35512	35848	35470	35406	35338
NRAMP1
Time [s]	0	5.065	9.709	14.342	18.966	23.577	28.207	32.848	37.487	42.134	46.734	51.36	55.974	60.642	65.251	69.881	74.532	79.177	83.815	140.748	146.89	151.532	156.161	160.803	165.421	170.042	174.668	179.338	183.963	188.576	193.186	197.817	202.424	207.048	211.647	216.247	220.87	225.489	230.092	234.707	239.37	244.013	248.637	253.272	257.905	262.528	267.151	271.761	276.375
0 µM Mn / 0 µM Cd	48888	48991	49210	49143	48978	48730	48455	48420	47790	47789	47632	47106	46965	46740	46373	46129	45993	45846	45423	38029	37424	37023	36688	36685	36271	35907	35659	35535	35085	35167	35191	34952	34754	34796	34458	34417	34298	34285	34202	34436	34276	34142	33917	34067	33963	33937	33952	33593	33971
0 µM Mn / 1 µM Cd	50125	50066	49910	49891	49588	49724	49346	49068	49253	48869	49099	49581	49288	49150	49220	49242	49772	50072	50218	38383	38369	37524	37406	37044	36771	36801	36902	36421	36245	35951	35924	35826	35777	35919	35716	35654	35362	35463	35299	35197	35297	35060	34994	34996	34764	35030	34805	34788	34952
0 µM Mn / 5 µM Cd	49799	49915	49615	49970	49697	49854	49662	49398	49183	49161	49053	48632	48531	48317	48134	47748	47550	47646	47473	38656	38526	37742	37441	36763	36373	36049	35628	35595	35353	35307	34919	34862	34928	34380	34545	34501	34079	34209	34126	33911	33833	33496	34076	33735	34137	33964	33773	33523	33603
0 µM Mn / 10 µM Cd	50361	50153	49699	49853	49667	49792	49425	49300	48853	48754	48724	48117	48145	47943	47772	47369	47267	46910	46894	35816	36157	35337	35563	35113	35092	35144	35012	34931	34745	34723	34679	34243	34501	34208	34487	34462	34044	34107	33972	33889	33769	33896	33723	33698	33644	33660	33565	33506	33368
10 µM Mn / 0 µM Cd	50047	49953	49901	49753	49773	49387	49278	48949	48759	48680	48474	48328	47997	47752	47487	47555	46971	46824	46863	36825	36865	36227	36386	35585	35619	35167	35074	34986	35016	34526	34649	34487	34411	34173	34251	34134	34086	34085	34034	33793	33996	33788	33682	33618	33554	33585	33426	33398	33248
10 µM Mn / 1 µM Cd	50461	50525	50432	50595	50248	50031	49510	49546	49774	49376	49107	48929	48483	48738	48115	48337	48017	47788	47726	36922	37061	36698	36837	36310	36270	35892	35904	36016	35616	35508	35419	35492	35387	35400	35113	35090	35096	34944	34913	34845	34824	34706	34742	34646	34707	34489	34368	34308	34539
10 µM Mn / 5 µM Cd	49191	49245	49835	49680	49900	49641	49348	49363	49555	49405	49319	49311	49212	48811	48772	48566	48357	48329	47761	36588	36553	35872	35963	35568	35703	35393	35460	35413	35279	34857	35029	34828	34842	34497	34568	34555	34362	34539	34400	34120	34218	33949	33898	33803	33617	33693	33610	33509	33445
10 µM Mn / 10 µM Cd	48780	48925	48854	48957	48654	49063	49078	48587	48744	48670	48387	48209	48038	48036	47715	47505	47462	47194	47056	35835	35935	35140	35021	34514	34647	34495	34349	34197	34159	33898	33849	33770	33586	33542	33311	33428	33375	33083	33324	32989	33044	32820	32570	32671	32375	32170	31943	31727	31894
NRAMP1
Time [s]	0	5.017	9.602	14.175	18.771	23.37	27.98	32.595	37.188	41.775	46.357	50.945	55.525	60.106	64.695	69.278	73.858	78.447	83.025	135.572	141.655	146.242	150.849	155.438	160.028	164.625	169.216	173.804	178.385	182.964	187.539	192.123	196.702	201.305	205.884	210.465	215.062	219.642	224.229	228.827	233.418	238.009	242.591	247.189	251.825	256.412	261.003	265.579	270.166
0 µM Mn / 0 µM Cd	51279	51248	50773	50805	50557	50503	50172	49862	49745	49301	49305	48704	49145	48641	48366	48086	47683	47630	47672	37663	37294	37039	36946	36698	36342	35977	35868	35635	35474	35097	35228	35034	35179	35216	34657	34730	34658	34791	34860	34409	34276	34559	34410	34285	34505	34029	34133	34091	34367
0 µM Mn / 1 µM Cd	50543	50648	50227	50282	50383	50535	50490	50194	50340	49897	49510	49488	49500	49291	49077	48936	48637	48522	48236	37149	36610	36260	36207	35863	35456	35612	35474	35372	35014	34828	34863	34681	34500	34455	34618	34254	34382	34552	34088	34120	34121	34476	34332	34043	33988	34120	33948	34095	34009
0 µM Mn / 5 µM Cd	50921	50964	50819	51298	50882	50503	50706	50101	50322	49808	49928	49685	49547	49630	49146	48778	48542	48384	48063	39460	38666	38569	37944	37624	37143	36808	36801	36396	36313	36007	35643	35757	35419	35865	35377	35631	35461	35450	35255	35327	35518	35404	35204	35063	34923	35072	34953	34928	34932
0 µM Mn / 10 µM Cd	50357	50513	50385	50390	49948	49788	49693	49352	49501	49332	48808	48591	48425	48535	48050	48048	47883	47702	47396	36511	36189	36053	35630	35706	35552	35216	35544	35156	35057	34960	34799	34814	34826	34617	34653	34782	34451	34679	34493	34535	34541	34294	34372	34580	34493	34266	34117	34277	34022
10 µM Mn / 0 µM Cd	50763	50541	50502	50471	50270	49715	49732	49378	49612	49370	49373	48875	48679	48491	48186	48008	48233	47434	47372	37805	37660	37092	37012	36427	36415	36260	35817	35811	35672	35418	35263	35473	35172	35115	34750	34754	34721	34360	34540	34249	34400	34263	34370	34234	34080	34047	33954	34065	33995
10 µM Mn / 1 µM Cd	51398	51333	51415	51635	51368	51237	51210	50998	50946	50433	50435	50295	50297	50214	49851	49340	49382	48814	49044	36775	36629	36443	36288	36243	35931	35999	35670	35592	35303	35417	35219	35083	34738	34897	34597	34552	34509	34146	34595	34289	34264	34367	34559	34303	34219	34117	34059	34001	34116
10 µM Mn / 5 µM Cd	51809	51774	51546	51345	51344	51436	51459	51313	51045	50973	50932	50570	50595	50508	50118	50089	49895	49716	49605	37998	37314	37074	37136	36599	36544	36091	35975	36119	35797	35766	35798	35393	35516	35068	35165	35192	35078	34640	34729	34816	34338	34472	34507	34613	34607	34164	34176	34258	34207
10 µM Mn / 10 µM Cd	51473	52044	51753	51810	51802	51441	51464	51231	50852	50804	50514	50393	50057	49872	49790	49747	49227	49156	49247	37600	37675	37211	37056	36845	36886	36390	36180	36246	36045	35979	35525	35468	35035	35120	35266	34891	34796	34653	34726	34710	34460	34460	34144	34332	34318	34099	34167	33854	33957
NRAMP1
Time [s]	0	5.059	9.677	14.313	18.95	23.582	28.18	32.795	37.436	42.037	46.664	51.3	55.919	60.525	65.155	69.777	74.381	79.048	83.692	134.073	140.182	144.833	149.448	154.081	158.745	163.38	168.05	172.676	177.332	181.96	186.626	191.224	195.854	200.472	205.116	209.76	214.405	219.025	223.653	228.302	232.931	237.551	242.17	246.814	251.432	256.074	260.708	265.332	269.964
0 µM Mn / 0 µM Cd	31856	32355	32116	31873	31864	31693	31557	31570	31556	31295	31245	31405	31033	31024	30718	30870	30802	30685	30560	28748	28333	28072	27778	27314	27328	26983	26660	26353	26274	26087	25761	25565	25424	25301	25251	24934	24801	24752	24572	24671	24632	24410	24418	24203	24119	24167	24294	24107	23959
0 µM Mn / 1 µM Cd	33215	33017	33279	33052	33093	32935	32633	32548	32309	32436	32298	32410	32078	31750	31779	31819	31858	31590	31570	25606	25264	25242	25109	25046	24755	24636	24625	24301	24441	24191	24245	24228	24102	24017	23979	23839	23822	23871	23613	23540	23730	23497	23421	23286	23372	23289	23334	23245	23148
0 µM Mn / 5 µM Cd	33171	33130	33296	33087	32717	32852	32776	32391	32807	32528	32421	32315	32194	32295	31970	32022	32076	31758	31678	26062	25813	25490	25491	25190	25190	25040	24820	24816	24764	24862	24445	24460	24372	24252	24173	24172	24209	24079	24030	23863	23845	23677	23686	23709	23763	23753	23435	23542	23368
0 µM Mn / 10 µM Cd	33565	33608	33429	33387	33325	33095	33140	32953	32954	32979	32586	32608	32601	32503	32131	32347	32218	32102	31875	25946	26048	26170	25720	26048	25677	25857	25962	25690	25524	25444	25578	25402	25357	25315	25472	25300	25475	25387	25191	25383	25359	25085	25060	25025	24875	24976	25041	24926	24863
10 µM Mn / 0 µM Cd	34047	34162	33760	33470	33630	33487	33306	33267	33313	33218	33032	32930	33182	32829	32656	32539	32508	32692	32609	26119	26057	25710	25538	25671	25730	25164	25351	25232	24947	25039	24914	24869	24809	24745	24632	24636	24653	24519	24448	24568	24519	24435	24198	24308	24166	24163	24158	24177	24047
10 µM Mn / 1 µM Cd	34212	34351	34100	33670	33669	33521	33580	33466	33134	32999	32984	32816	32743	32928	32423	32673	32539	32310	32480	25578	25617	25674	25471	25311	25320	25222	25038	25064	24810	24932	24773	24857	24760	24758	24743	24554	24703	24725	24472	24376	24532	24362	24352	24184	24387	24045	24046	24078	23918
10 µM Mn / 5 µM Cd	33758	33947	33358	33566	33556	33109	32920	33122	32898	32763	32638	32586	32300	32372	32354	32238	32322	32206	31993	28191	28117	27972	27735	27594	27442	27289	27178	27070	26994	27172	26948	26805	26726	26736	26459	26469	26350	26621	26168	26276	26157	26076	26043	26146	26012	26090	25933	25789	25971
10 µM Mn / 10 µM Cd	34007	34113	33874	33814	33619	33558	33198	33057	32953	33086	33070	32815	32780	32718	32550	32334	32425	32382	32280	27960	27676	27362	27229	27278	26860	26908	26730	26638	26759	26411	26511	26199	26150	26104	25776	25856	25826	25602	25609	25447	25694	25295	25099	24901	25028	24951	24874	25003	24715
NRAMP1
Time [s]	0	5.059	9.677	14.313	18.95	23.582	28.18	32.795	37.436	42.037	46.664	51.3	55.919	60.525	65.155	69.777	74.381	79.048	83.692	134.073	140.182	144.833	149.448	154.081	158.745	163.38	168.05	172.676	177.332	181.96	186.626	191.224	195.854	200.472	205.116	209.76	214.405	219.025	223.653	228.302	232.931	237.551	242.17	246.814	251.432	256.074	260.708	265.332	269.964
0 µM Mn / 0 µM Cd	33509	33673	33820	33627	33398	33174	32998	33164	32969	32537	32522	32436	32294	32195	32248	32138	31996	31867	31979	25802	25711	25421	25414	25056	24990	24882	24804	25001	24761	24692	24733	24670	24594	24399	24523	23970	24139	24129	24148	23944	24007	23928	23820	23765	23625	23795	23667	23317	23596
0 µM Mn / 1 µM Cd	33786	33594	33229	33317	33433	33088	32934	32754	32734	32531	32516	32142	32182	32228	31956	32019	31906	31837	32014	25399	25331	25212	25125	24898	24824	24855	24931	24771	24562	24549	24566	24329	24557	24456	24314	24213	24154	24144	24186	24095	23906	24006	24186	23924	23945	24105	24070	23804	23798
0 µM Mn / 5 µM Cd	34254	34149	34242	34213	34215	33726	33790	33588	33396	33282	33137	33051	32933	32918	32663	32760	32593	32581	32665	26636	26735	26523	26190	25955	25899	25792	25815	25650	25486	25487	25346	25420	25241	25085	25180	24964	24740	24827	24721	24616	24628	24647	24622	24588	24487	24591	24391	24418	24412
0 µM Mn / 10 µM Cd	35135	35148	35212	35122	34804	34792	34454	34349	34343	34122	34084	33998	33959	33816	33626	33773	33720	33796	33233	27314	27182	27019	26871	26786	26792	26694	26356	26415	26201	26045	25856	26111	25908	25945	25764	25567	25622	25501	25613	25446	25348	25358	25324	25276	25321	25376	25202	25183	25304
10 µM Mn / 0 µM Cd	34927	34976	35003	34842	34623	34457	34240	34282	34294	33964	33782	33724	33812	33365	33498	33229	33304	33490	33309	26993	26762	26482	26489	26365	26194	26068	25885	26039	25963	25699	25501	25476	25459	25334	25211	25448	25173	25297	25187	25056	25100	25040	25101	25013	24888	25031	24882	24872	24822
10 µM Mn / 1 µM Cd	36125	36056	36086	36049	36091	36002	35737	35540	35182	35034	34832	34854	34523	34449	34372	34270	33957	33931	33652	26745	26720	26676	26519	26315	26141	26148	26018	25885	25856	25856	25674	25807	25861	25651	25389	25546	25539	25592	25511	25404	25295	25109	25100	25041	25143	25109	24933	25076	24773
10 µM Mn / 5 µM Cd	35141	34957	35102	34927	34776	34640	34586	34438	34322	34007	34204	33893	33877	33745	33529	33525	33740	33471	33280	27154	27197	27109	26535	26409	26396	26295	26311	26175	25998	26112	25734	25430	25435	25577	25420	25272	25231	25341	25315	25129	25511	25070	24874	24924	24781	25086	24666	24858	24719
10 µM Mn / 10 µM Cd	35103	34900	34973	34672	34663	34557	34394	34157	34272	34144	34090	33989	33830	33710	33428	33565	33520	33294	33302	27875	27866	27475	27310	27010	27001	26728	26444	26282	26297	26068	26108	25748	25665	25565	25373	25538	25050	25327	25057	25134	25077	24760	24693	24747	24559	24763	24686	24456	24573
NRAMP1
Time [s]	0	5.052	9.708	14.324	18.969	23.581	28.205	32.858	37.489	42.152	46.753	51.412	56.052	60.679	65.289	69.932	74.573	79.195	83.814	133.242	139.391	143.985	148.658	153.31	157.924	162.541	167.189	171.806	176.433	181.081	185.751	190.403	195.015	199.644	204.283	208.937	213.562	218.17	222.847	227.472	232.057	236.669	241.311	245.948	250.549	255.172	259.78	264.415	269.064
0 µM Mn / 0 µM Cd	32868	32999	33082	33087	32987	32741	32609	32611	32465	32258	32515	32323	32129	31979	31987	31847	31842	31794	31706	26521	26144	25865	25806	25544	25520	25326	25241	24924	24742	24517	24456	24448	24247	24211	24069	23979	23729	23560	23833	23668	23441	23376	23445	23545	23478	23598	23436	23397	23161
0 µM Mn / 1 µM Cd	34780	34771	34804	34477	34562	34311	34531	34086	34073	33844	33699	33962	33766	33559	33258	33380	32817	33133	32992	27457	27199	27046	26989	26672	26319	26444	26012	25895	25821	25611	25453	25243	25367	25270	25013	25052	24925	24924	24752	24647	24717	24662	24440	24513	24417	24420	24299	24044	24032
0 µM Mn / 5 µM Cd	34817	34996	34994	34723	35000	34533	34405	34538	34533	34151	34096	34089	34058	33874	33776	33805	33528	33497	33379	27268	27562	27046	27039	26680	26418	26527	26162	26051	25841	25674	25795	25558	25598	25410	25265	25131	25209	24842	24961	24983	24907	24826	24876	24606	24698	24488	24659	24722	24544
0 µM Mn / 10 µM Cd	34874	34906	35110	34964	34768	34576	34482	34496	34255	34392	34382	34149	33939	33725	33796	33670	33797	33621	33756	28123	28055	27854	27641	27475	27256	27138	26727	26571	26299	26220	25962	25851	25774	25850	25555	25283	25537	25347	25426	25201	25118	25252	24824	25117	24986	24884	24729	24849	25019
10 µM Mn / 0 µM Cd	35189	35340	35500	35291	35113	35004	34932	34549	34734	34412	34233	34248	33942	34086	33888	33601	33749	33697	33572	28000	28112	28039	27682	27317	27139	26990	26510	26533	26481	26257	26111	26089	26211	25905	25888	25845	25652	25686	25655	25313	25593	25242	25270	25109	25171	25065	24911	24965	25076
10 µM Mn / 1 µM Cd	35407	35557	35619	35357	35411	34936	34922	34706	34749	34848	34452	34501	34250	34145	34141	34217	33943	33734	33826	27087	27038	26890	26771	26623	26388	26607	26184	26378	26120	26066	26104	26048	26192	25974	25752	25738	25720	25531	25446	25375	25228	25475	25264	25298	25181	25290	25142	25254	25068
10 µM Mn / 5 µM Cd	34283	34321	34102	34033	34093	33703	33510	33723	33507	33533	33329	33247	33160	33183	33229	32965	32735	32814	32562	26224	26387	26103	25851	25882	25844	25647	25068	25473	25133	24998	25130	25002	25055	25015	25028	24656	24932	24783	24618	24508	24528	24493	24603	24465	24408	24259	24321	24452	24273
10 µM Mn / 10 µM Cd	35311	35324	34988	35154	34976	34755	34511	33922	34286	34224	34312	33827	33897	33645	33618	33501	33418	33415	33201	27546	27569	27193	26946	27002	26669	26681	26010	26089	25983	25944	25821	25602	25728	25259	25368	25335	25276	24792	25006	25069	24816	24685	24581	24535	24643	24414	24415	24460	24315
NRAMP1
Time [s]	0	5.052	9.708	14.324	18.969	23.581	28.205	32.858	37.489	42.152	46.753	51.412	56.052	60.679	65.289	69.932	74.573	79.195	83.814	133.242	139.391	143.985	148.658	153.31	157.924	162.541	167.189	171.806	176.433	181.081	185.751	190.403	195.015	199.644	204.283	208.937	213.562	218.17	222.847	227.472	232.057	236.669	241.311	245.948	250.549	255.172	259.78	264.415	269.064
0 µM Mn / 0 µM Cd	34009	33695	33621	33429	33681	33313	33271	33201	33093	32829	32741	32521	32437	32374	32332	32248	32149	31935	31875	25805	25769	25827	25565	25234	25213	24949	24859	24838	24803	24585	24764	24552	24528	24354	24177	24234	24196	24103	24309	24115	24168	24041	23836	23662	24170	23950	23728	23679	23808
0 µM Mn / 1 µM Cd	33694	33665	33744	33706	33467	33257	33005	32863	32777	32793	32500	32589	32452	32484	32281	32085	31945	32077	31930	26516	26360	26171	26073	25735	25736	25464	25135	25203	24964	25029	25180	24864	24621	24553	24691	24712	24514	24489	24623	24315	24143	24424	24356	24160	24258	24153	24091	23929	24058
0 µM Mn / 5 µM Cd	33901	33656	33702	33345	33306	33273	33109	33140	32715	32761	32708	32582	32583	32470	32388	32504	32314	32259	32091	26678	26519	26333	25964	25856	25731	25792	25368	25309	25152	25085	25095	24825	24880	24783	24664	24577	24498	24438	24527	24504	24622	24367	24120	24443	24330	24215	24073	24043	24199
0 µM Mn / 10 µM Cd	34278	34098	34081	34144	33924	34007	33874	33457	33552	33142	33096	32911	32906	32786	32847	32656	32431	32564	32588	27911	27659	27536	27610	26953	26892	26760	26503	26371	26265	26024	26012	25769	25704	25675	25688	25592	25295	25304	25397	25206	25216	25047	25082	25145	24854	24748	25158	24712	24842
10 µM Mn / 0 µM Cd	33786	33908	33872	33561	33610	33382	33348	33356	32978	33104	32993	32718	32737	32506	32504	32486	32389	32155	32233	27499	27532	26979	27066	26623	26589	26246	26064	25784	25725	25557	25484	25542	25485	25319	25363	25016	24944	24898	24979	24658	24714	24579	24652	24526	24529	24337	24267	24423	24046
10 µM Mn / 1 µM Cd	34481	34594	34555	33978	34037	34248	33652	33776	33613	33376	33290	33412	33106	32827	32941	32779	32522	32609	32339	28030	27874	27695	27692	27440	27570	27306	27036	26677	26630	26227	25965	25810	25758	25543	25647	25374	25241	25293	25138	25087	25075	24658	24712	24712	24836	24381	24593	24564	24378
10 µM Mn / 5 µM Cd	34600	34541	34487	34369	34489	34477	34508	34272	33969	33899	33687	33516	33214	33475	33213	33099	32959	32837	32746	28235	28153	27721	27518	27366	27528	27408	27291	27141	26931	26666	26400	26264	25974	25786	25714	25424	25200	25139	25025	24586	24794	24527	24428	24447	24112	23968	23910	23713	23888
10 µM Mn / 10 µM Cd	33962	33650	33703	33387	33686	33206	33133	32850	32647	32666	32533	32506	32270	32258	31962	31820	31938	31676	31458	27418	27196	27153	27005	26658	26647	26413	26005	26090	25798	25424	25442	25201	25063	24900	24812	24749	24753	24428	24528	24475	24090	24096	24090	23891	23763	23651	23575	23780	23384
[truncated: 101 more columns]

## Sheet: Figure 1f
Raw data with repeats, time indicated, ion concentrations used listed.
DMT1
Time [s]	0	5.068	9.72	14.365	18.989	23.634	28.249	32.886	37.539	42.168	46.802	51.44	56.054	60.654	65.284	69.913	74.555	79.218	83.864	140.478	146.586	151.217	155.83	160.465	165.077	169.724	174.333	178.961	183.625	188.275	192.932	197.567	202.221	206.879	211.525	216.155	220.858	225.534	230.148	234.815	239.432	244.083	248.725	253.366	258.011	262.635	267.248	271.889	276.515
0 µM / 0 µM	39368	39398	39383	39122	39002	38433	38193	38038	37711	37303	37184	36739	36488	36379	36335	35877	35813	35523	35150	31198	30545	30275	30107	29635	29601	29336	29072	28903	28890	28852	28512	28521	28406	28359	28448	28099	28125	28209	27979	27890	27837	27795	27900	27817	27570	27437	27608	27320	27416
0 µM / 1000 µM	41439	41119	40901	40657	40450	40426	39986	39846	39405	39293	39077	38731	38524	38298	37877	37810	37829	37465	37155	32345	31908	31580	31096	30678	30603	30444	30123	29959	29863	29568	29705	29557	29443	29730	29612	29597	29298	29477	29024	29048	28850	29041	28920	28856	28399	28524	28428	28501	28254
10 µM / 0 µM	41844	41293	41445	40893	40757	40633	40358	40337	39904	39546	39333	39299	38892	38814	38314	38225	37771	37969	37353	32153	31726	31147	31007	30477	30174	30233	29671	29668	29911	29792	29592	29469	29574	29489	29409	29416	29163	29130	28974	28714	28643	28735	28593	28755	28308	28359	28181	28073	28152
10 µM / 1000 µM	42929	42881	42632	42453	42122	42006	41702	41433	41273	40854	40600	40489	40723	39920	39692	39698	39367	39088	38988	33325	32772	32488	31981	31565	31359	31103	30864	30883	30770	30741	30479	30311	30327	30268	29993	30085	29917	30059	29792	29868	29702	29912	29933	29740	29556	29443	29302	29234	29065
DMT1
Time [s]	0	5.068	9.72	14.365	18.989	23.634	28.249	32.886	37.539	42.168	46.802	51.44	56.054	60.654	65.284	69.913	74.555	79.218	83.864	140.478	146.586	151.217	155.83	160.465	165.077	169.724	174.333	178.961	183.625	188.275	192.932	197.567	202.221	206.879	211.525	216.155	220.858	225.534	230.148	234.815	239.432	244.083	248.725	253.366	258.011	262.635	267.248	271.889	276.515
0 µM / 0 µM	42812	42554	42233	42351	41890	41847	41655	41483	41139	40993	40478	40750	40021	39964	39488	39085	38948	38620	38588	31487	31017	30468	30119	30115	30105	29680	29449	29373	29263	28950	29120	28746	29247	29042	29130	28941	29114	29006	28700	28514	28722	28720	28593	28418	28515	28278	28306	28307	28163
0 µM / 1000 µM	43404	43183	43012	42910	43047	42756	42552	42485	42388	41866	42006	41603	41319	41064	41064	40724	40580	40336	40068	32518	33018	32738	31685	31138	30790	30382	30520	30813	30875	29925	29688	29574	29599	29677	29359	30053	29183	29122	29066	28816	28877	28871	28828	28811	28721	28628	28558	28522	28357
10 µM / 0 µM	42937	43170	42976	42637	42675	42671	42291	42226	42045	41910	41623	41299	40990	40886	40932	40621	40433	40299	39913	32583	31736	31533	30952	30758	30385	30107	30115	29771	29794	29391	29446	29218	29193	28978	29047	28825	28776	28639	28306	28255	28455	28249	28463	28242	28091	28141	28150	28077	27891
10 µM / 1000 µM	43791	44124	43774	43772	43885	43592	43331	43304	43131	42937	42545	42481	42306	42033	41906	41654	41394	41310	41063	32686	32086	32030	32049	31557	31454	31066	30997	30712	30726	30609	30197	30148	30037	30120	30050	29873	29658	29696	29710	29355	29864	29203	29383	29721	29708	29848	29299	29423	29343
DMT1
Time [s]	0	5.06	9.69	14.327	18.975	23.596	28.246	32.893	37.511	42.165	46.778	51.42	56.051	60.718	65.339	69.96	74.64	79.281	83.92	138.694	144.816	149.452	154.12	158.744	163.401	168.035	172.696	177.306	181.926	186.536	191.194	195.815	200.461	205.109	209.743	214.37	219.081	223.764	228.397	233.037	237.655	242.285	246.905	251.553	256.186	260.807	265.443	270.096	274.716
0 µM / 0 µM	36677	36881	37025	36259	36209	35873	35689	35413	35515	35140	34907	34673	34560	34609	34116	34289	33948	33869	33944	30350	29763	29407	29276	29127	28811	28498	28183	28481	28062	28061	27860	27855	27876	27571	27618	27723	27692	27463	27444	27448	27346	27131	27191	27046	27137	26992	27117	27149	26972
0 µM / 1000 µM	39418	38964	38901	38799	38452	38009	37927	37683	37565	37261	36986	36708	36579	36481	36153	36086	35822	35753	35502	30485	30303	29597	29356	29011	28971	28737	28459	28258	28177	28086	28307	28147	28077	27948	27767	27664	27647	27399	27700	27456	27278	27245	27154	27136	26747	27077	26809	26625	26744
10 µM / 0 µM	38493	38144	38187	37698	37431	37171	37019	36798	36678	36437	36413	35719	36024	35310	35333	35086	34807	34997	34981	30423	30362	29827	29694	29658	29485	29044	29077	28774	28878	28763	28747	28757	28580	28611	28423	28119	28305	28081	28081	27858	27622	27588	27562	27382	27537	27382	27152	27308	27163
10 µM / 1000 µM	40079	39696	39611	39458	39398	38874	38843	38481	38353	37948	38244	37668	37777	37426	37120	37076	36678	36577	36443	31869	31416	30587	30542	30468	30104	29786	29576	29353	28909	28933	28775	28759	28803	28666	28874	28765	28511	28591	28326	28262	28049	27850	27882	27861	27587	27587	27262	27231	27184
DMT1
Time [s]	0	5.06	9.69	14.327	18.975	23.596	28.246	32.893	37.511	42.165	46.778	51.42	56.051	60.718	65.339	69.96	74.64	79.281	83.92	138.694	144.816	149.452	154.12	158.744	163.401	168.035	172.696	177.306	181.926	186.536	191.194	195.815	200.461	205.109	209.743	214.37	219.081	223.764	228.397	233.037	237.655	242.285	246.905	251.553	256.186	260.807	265.443	270.096	274.716
0 µM / 0 µM	40380	40215	40066	39791	39637	39325	38924	39025	38382	38217	38055	37923	37797	37457	37509	37167	36876	36755	36444	30698	30278	29846	29644	29324	29087	28780	28583	28536	28229	28276	28322	28252	28151	28042	27968	27896	28056	27885	27755	27811	27822	27530	27727	27741	27721	27497	27443	27414	27480
0 µM / 1000 µM	41340	40910	40931	40917	40608	40494	40117	39919	39794	39483	39199	38919	38817	38673	38132	38075	37736	37353	37324	30809	30496	30202	29706	29528	29320	29242	28759	28778	28634	28508	28494	28380	28206	28365	27915	28120	28075	27828	27827	27739	27567	27777	27630	27438	27429	27432	27096	27353	27296
10 µM / 0 µM	40600	40521	40528	40197	40252	39728	39693	39461	39302	38883	38961	38569	38395	38205	37974	37829	37325	37164	36997	30575	29983	29779	29482	28902	28788	28479	28513	28343	28238	27873	28027	27643	27676	27488	27580	27661	27439	27364	27252	27187	27188	27118	26997	26969	26910	26675	26812	26767	26773
10 µM / 1000 µM	41835	41624	41696	41735	41626	41292	41041	41150	40881	40475	40251	40239	39638	39373	39415	38914	38894	38767	38353	31451	30989	30314	30134	29768	29505	29197	28872	28873	28404	28423	28453	28014	28145	28004	27921	27911	27950	27842	27681	27976	27922	27572	27925	27570	27720	27344	27620	27365	27408
DMT1
Time [s]	0	5.059	9.708	14.356	19.002	23.654	28.263	32.897	37.571	42.206	46.847	51.454	56.129	60.765	65.401	70.034	74.675	79.305	83.917	137.427	143.537	148.147	152.768	157.405	162.04	166.667	171.294	175.958	180.599	185.208	189.843	194.483	199.095	203.724	208.361	212.994	217.594	222.23	226.857	231.539	236.155	240.778	245.415	250.049	254.688	259.296	263.911	268.55	273.201
0 µM / 0 µM	35358	35407	35213	35019	35003	34831	34777	34841	34333	34140	34380	34284	33972	34241	33772	33709	33693	33400	33159	33466	32766	31980	31632	31429	31060	30817	30519	30405	30134	30226	30032	29901	29964	29818	29656	29856	29731	29680	29419	29627	29520	29305	29251	29554	29096	29000	29168	29016	29138
0 µM / 1000 µM	35138	35032	34996	34926	34857	34710	34539	34454	34379	34321	34025	33714	33443	33176	33564	33360	33106	33036	32931	35687	35209	34749	34428	34363	34296	33803	33621	33425	33478	33156	33023	33054	32895	33087	32937	32938	32943	33043	33151	32886	33038	32923	32931	33060	33010	33178	32827	32625	32699
10 µM / 0 µM	35482	35465	35492	35589	35309	35165	35076	35046	34703	34838	34514	34471	34348	34028	34247	34222	34031	33550	33792	26218	25849	25756	25486	25535	25374	25410	25238	25308	25155	25151	25166	25063	25058	25013	25186	24998	25116	25090	25183	25017	25045	25200	24943	24835	25182	24960	25013	25052	24863
10 µM / 1000 µM	35619	35471	35249	35361	35380	35058	34891	34993	34618	34487	34409	34196	34434	34100	33780	33714	33732	33691	33586	26762	26794	26566	26366	26312	26011	26005	26003	25985	25928	25680	25485	25184	25294	25161	25052	25023	24970	25047	24989	25070	25060	24993	24715	25025	25119	24942	24789	24895	24860
DMT1
Time [s]	0	5.059	9.708	14.356	19.002	23.654	28.263	32.897	37.571	42.206	46.847	51.454	56.129	60.765	65.401	70.034	74.675	79.305	83.917	137.427	143.537	148.147	152.768	157.405	162.04	166.667	171.294	175.958	180.599	185.208	189.843	194.483	199.095	203.724	208.361	212.994	217.594	222.23	226.857	231.539	236.155	240.778	245.415	250.049	254.688	259.296	263.911	268.55	273.201
0 µM / 0 µM	37357	37347	37280	37083	36942	36681	36840	36515	36295	35966	36012	35904	35515	35475	35514	35166	35085	34871	34974	43876	43702	43003	42675	42323	41834	41894	41651	41435	41333	40970	40651	40542	40653	40271	40050	40084	40152	39494	39655	39710	39492	39582	39226	39623	39636	39387	39238	39129	39224
0 µM / 1000 µM	36801	36811	36885	36632	36355	36158	35857	35819	35775	35776	35451	35382	35627	35368	35136	34769	35028	34464	34267	26944	27105	26932	26630	26666	26353	26331	26220	26025	26218	25728	25739	25626	25457	25428	25409	25402	25427	25251	25395	25313	25451	25383	25164	25437	25407	25213	25257	25237	25125
10 µM / 0 µM	38029	38222	38007	37708	37890	37408	37058	37112	36866	36889	36683	36496	36510	36311	36192	36396	35813	35831	35811	33204	32900	32425	31742	31802	31780	31379	31112	31044	30672	30641	30323	30242	29994	29856	29933	29852	29839	29843	29992	29520	29748	29633	29498	29696	29613	29443	29268	29526	29453
10 µM / 1000 µM	36579	36362	36386	36142	36167	36102	35805	35642	35707	35509	35545	35098	35176	35211	35288	34867	34953	34752	34632	27460	27276	27124	27022	27006	26679	26554	26239	26106	26120	25848	25815	25736	25441	25546	25551	25458	25688	25551	25293	25255	25481	25151	25345	25204	25005	25262	25312	25238	24944
DMT1
Time [s]	0	5.059	9.708	14.356	19.002	23.654	28.263	32.897	37.571	42.206	46.847	51.454	56.129	60.765	65.401	70.034	74.675	79.305	83.917	137.427	143.537	148.147	152.768	157.405	162.04	166.667	171.294	175.958	180.599	185.208	189.843	194.483	199.095	203.724	208.361	212.994	217.594	222.23	226.857	231.539	236.155	240.778	245.415	250.049	254.688	259.296	263.911	268.55	273.201
0 µM / 0 µM	36226	36104	36000	35977	35603	35803	35557	35184	34987	34821	34818	34898	34641	34479	34347	34241	34039	34139	34104	26440	26419	26352	26124	26203	26255	25879	25799	25693	25769	25947	25697	25587	25773	25697	25464	25558	25511	25606	25564	25481	25320	25226	25439	25302	25307	25170	25364	25336	25353
0 µM / 1000 µM	35758	35716	35632	35476	35597	35267	35207	35070	34882	34938	34503	34456	34652	34493	34174	34090	33865	33927	33862	26892	26624	26499	26570	26419	26187	26195	26215	26072	25685	25869	25803	25798	25954	25954	25563	25691	25739	25623	25616	25534	25477	25458	25182	25353	25439	25295	25164	25176	25231
10 µM / 0 µM	35815	35876	35739	35450	35491	35311	35089	35123	34893	34715	34767	34473	34249	34093	33982	34077	34118	33767	33570	26728	26696	26553	26306	26430	26090	25846	26134	26035	25776	25723	25677	25724	25662	25785	25612	25628	25579	25444	25334	25382	25420	25383	25546	25373	25205	25137	25370	25062	25044
10 µM / 1000 µM	36570	36581	36555	36304	36109	35785	35870	35578	35415	35284	35411	34979	35185	34987	34936	34913	34623	34603	34605	27632	27312	27226	27074	26654	26421	26260	26327	26247	26201	25978	26002	25953	25707	25932	25785	25882	25800	25814	25639	25480	25767	25588	25493	25354	25426	25377	25296	25219	25499
DMT1
Time [s]	0	5.059	9.708	14.356	19.002	23.654	28.263	32.897	37.571	42.206	46.847	51.454	56.129	60.765	65.401	70.034	74.675	79.305	83.917	137.427	143.537	148.147	152.768	157.405	162.04	166.667	171.294	175.958	180.599	185.208	189.843	194.483	199.095	203.724	208.361	212.994	217.594	222.23	226.857	231.539	236.155	240.778	245.415	250.049	254.688	259.296	263.911	268.55	273.201
0 µM / 0 µM	37131	37253	36979	37128	36912	36572	36377	36201	35739	35664	35753	35600	35458	35186	35175	35126	35061	34718	34627	27860	27441	27139	26899	26771	26473	26454	26524	26309	25952	26055	25979	25877	25732	25891	25841	25892	25702	25791	25513	25451	25549	25448	25473	25308	25256	25237	25407	25432	25397
0 µM / 1000 µM	37371	37069	37145	36989	36634	36601	36238	36179	36050	35861	35847	35856	35693	35543	35431	35180	35126	35151	34881	28395	27997	27544	27516	27092	26733	26652	26213	26323	26022	25954	25980	25657	25700	25803	25637	25556	25625	25551	25610	25621	25300	25577	25316	25382	25424	25085	25363	25154	25177
10 µM / 0 µM	38484	38276	38070	37927	37497	37448	37220	37199	37003	36786	36690	36537	36414	36171	36334	35897	35766	35571	35233	28882	28468	28100	27704	27166	26668	26485	26180	25977	25800	25773	25780	25686	25639	25591	25474	25538	25201	25394	25016	25157	24952	25075	24835	24926	24932	24608	24835	24806	24812
10 µM / 1000 µM	37920	37400	37371	37248	37007	36842	36501	36139	35936	35869	35596	35548	35489	35432	35292	35067	35034	34953	34759	27020	26917	26458	26214	26210	26031	25786	25656	25594	25521	25527	25396	25307	25130	25174	25204	24810	25055	24931	24948	24545	24748	24853	24861	24774	24635	24494	24518	24420	24473
NRAMP1
Time [s]	0	5.072	9.723	14.369	19.029	23.659	28.287	32.931	37.539	42.157	46.803	51.434	56.064	60.695	65.32	69.929	74.565	79.188	83.806	138.856	144.988	149.645	154.289	158.9	163.513	168.173	172.786	177.399	182.015	186.629	191.265	195.912	200.537	205.151	209.789	214.453	219.071	223.714	228.346	232.969	237.632	242.247	246.873	251.544	256.171	260.827	265.468	270.086	274.724
0 µM / 0 µM	32979	33223	33331	33147	32824	32828	32628	32493	32657	32181	32068	32217	31765	31874	31589	31444	31242	31212	31035	25944	25525	25203	25072	24825	24806	24600	24563	24662	24341	24116	24033	23841	23802	23716	23668	23597	23500	23421	23497	23382	23136	22990	23064	22937	23149	23023	22963	22896	22825
0 µM / 1000 µM	33558	33548	33562	33468	33329	33334	33171	33388	33079	32899	32867	32577	32627	32568	32292	32424	32081	31990	32072	26620	26470	26540	26182	25637	25136	25038	24765	24706	24145	24028	23922	23829	23780	23761	23552	23239	23263	23071	23125	23091	22940	22965	22929	22659	22594	22702	22638	22590	22590
10 µM / 0 µM	34123	34223	34492	34346	34452	34166	34298	34122	34165	33753	34077	33667	33726	33565	33228	33401	33217	33106	32941	27159	26805	26510	26059	25567	25328	25045	24754	24644	24157	24283	24057	23906	23816	23615	23932	23563	23351	23230	23397	23233	23080	23069	22892	22928	22725	22673	22843	22458	22642
10 µM / 1000 µM	33772	33896	33827	33595	33966	33946	33545	33546	33361	33286	33152	33363	33055	32919	32804	32759	32805	32685	32498	27318	26956	26596	26320	26001	25647	25243	24848	24856	24628	24108	23892	23932	23757	23819	23662	23709	23589	23379	23496	23275	23334	23203	23319	22983	23050	22932	22842	22839	22745
NRAMP1
Time [s]	0	5.072	9.723	14.369	19.029	23.659	28.287	32.931	37.539	42.157	46.803	51.434	56.064	60.695	65.32	69.929	74.565	79.188	83.806	138.856	144.988	149.645	154.289	158.9	163.513	168.173	172.786	177.399	182.015	186.629	191.265	195.912	200.537	205.151	209.789	214.453	219.071	223.714	228.346	232.969	237.632	242.247	246.873	251.544	256.171	260.827	265.468	270.086	274.724
0 µM / 0 µM	34222	33956	34544	34333	34507	34431	34342	34288	34143	34281	33989	33732	33782	33575	33610	33479	33126	33237	33212	26911	26629	26297	25960	25795	25681	25414	25041	24900	24749	24581	24409	24421	24033	23987	24053	23734	23725	23782	23769	23631	23464	23377	23428	23260	23155	23194	23062	23024	23041
0 µM / 1000 µM	34339	34487	34312	34351	34525	34293	34306	34095	33917	34050	34348	33710	33694	33457	33285	33331	33058	33075	33168	26772	26696	26109	25871	25375	25103	25071	24707	24599	24542	24330	24272	24122	24198	24037	23923	23711	23617	23683	23569	23245	23426	23058	23188	23071	23026	23155	22961	22988	22996
10 µM / 0 µM	34003	34086	34367	34171	34058	34199	34096	34130	34167	34084	34302	34137	34074	33700	33705	33801	33816	33557	33498	26846	26573	26423	26039	25804	25447	25172	25105	24859	24845	24628	24573	24474	24283	24184	24088	23822	23801	23666	23670	23470	23579	23324	23353	23210	23072	23206	23052	23010	23205
10 µM / 1000 µM	34407	34730	34754	34792	34673	34664	34906	34682	34617	34538	34407	34317	34392	34278	34235	34112	34004	33771	33770	27621	27354	27201	26991	26716	26583	26246	26156	26052	25593	25360	25268	25122	24865	24562	24629	24400	24524	24135	24135	24092	24059	23974	23975	23830	23749	23718	23614	23539	23541
NRAMP1
Time [s]	0	5.062	9.692	14.364	19.003	23.62	28.256	32.904	37.569	42.208	46.854	51.486	56.116	60.754	65.372	69.997	74.616	79.261	83.902	137.494	143.645	148.309	152.951	157.547	162.17	166.829	171.509	176.124	180.755	185.378	190.01	194.627	199.271	203.883	208.549	213.163	217.779	222.399	227.004	231.639	236.282	240.903	245.539	250.183	254.819	259.446	264.092	268.727	273.393
0 µM / 0 µM	33175	33505	33555	33310	33404	33165	33018	32726	32610	32569	32309	32303	32245	31919	31886	31505	31786	31282	31336	27496	26890	26454	26180	26006	25498	25499	25349	25307	24979	25010	24602	24600	24634	24306	24325	24154	23920	23954	23780	23634	23668	23516	23436	23402	23271	23482	23210	23311	23266
0 µM / 1000 µM	33172	33289	33065	33216	32556	32491	32374	32111	31942	31884	31604	31415	31158	31261	31234	30860	30715	30721	30440	24901	24527	24385	24517	24123	23935	23712	23911	23602	23520	23416	23317	23272	23197	23230	23038	23074	23062	23048	22996	22786	22704	22768	22882	22602	22794	22451	22467	22520	22500
10 µM / 0 µM	33489	33299	33917	33425	33725	33355	33205	33170	33213	32998	32866	32618	32543	32735	32384	32423	32238	31948	31819	26203	25869	25369	25351	25178	24787	24510	24328	24223	23964	23904	23424	23228	23384	23342	23103	23092	22915	22652	22851	22806	22618	22390	22487	22492	22395	22024	21963	22132	22152
10 µM / 1000 µM	33876	33800	33855	33838	33812	33631	33594	33392	33323	33524	33124	33176	33003	32773	32709	32521	32515	32521	32387	25686	25557	25234	25261	25098	24453	24556	24273	24200	23868	23615	23805	23647	23671	23684	23451	23430	23318	23270	23130	23088	23123	23045	22823	22840	22590	22495	22272	22510	22409
NRAMP1
Time [s]	0	5.062	9.692	14.364	19.003	23.62	28.256	32.904	37.569	42.208	46.854	51.486	56.116	60.754	65.372	69.997	74.616	79.261	83.902	137.494	143.645	148.309	152.951	157.547	162.17	166.829	171.509	176.124	180.755	185.378	190.01	194.627	199.271	203.883	208.549	213.163	217.779	222.399	227.004	231.639	236.282	240.903	245.539	250.183	254.819	259.446	264.092	268.727	273.393
0 µM / 0 µM	34359	34434	34212	34574	34282	34246	33894	34097	33985	33606	33801	33408	33335	33220	33129	33249	32918	32784	32930	26520	26429	26216	26189	25711	25561	25505	25134	25143	24806	24802	24628	24544	24459	24312	24407	24153	24090	24101	24097	23929	23983	23779	23886	23782	23721	23484	23524	23677	23555
0 µM / 1000 µM	35176	34950	34966	35282	34713	34684	34779	34680	34415	34182	34078	34263	33857	33889	33913	33594	33454	33274	33442	25486	25429	24881	25187	25166	24769	24924	24712	24613	24565	24447	24376	24202	24195	23873	23933	23773	23759	23696	23731	23706	23586	23460	23434	23429	23522	23597	23529	23515	23470
10 µM / 0 µM	36325	36212	36324	36492	36272	35981	36103	35941	35859	35782	35437	35224	35360	35146	35312	35116	35043	34806	34744	27684	27506	27022	26999	26853	26493	26369	26153	25884	25728	25513	25408	25194	25181	24966	25052	25072	24757	24783	24564	24472	24352	24089	24178	24277	24210	24048	24101	24038	24000
10 µM / 1000 µM	35203	35164	35319	35180	35055	35217	35100	35052	34958	34900	34537	34569	34526	34474	34107	33937	34059	33787	33845	27364	27285	26835	26930	26587	26166	26305	25788	25787	25728	25528	25393	24969	25047	24944	24889	24953	24647	24712	24401	24255	24314	24158	24144	24005	24045	23829	23718	23855	23736
NRAMP1
Time [s]	0	4.995	9.652	14.335	18.986	23.629	28.264	32.891	37.511	42.131	46.754	51.376	56.011	60.662	65.286	69.926	74.538	79.173	83.791	143.405	149.542	154.173	158.814	163.41	168.018	172.673	177.283	181.922	186.552	191.175	195.806	200.437	205.055	209.674	214.27	218.898	223.501	228.123	232.745	237.37	241.989	246.618	251.26	255.873	260.486	265.107	269.754	274.355	278.989
0 µM Mn / 0 µM Ca	32251	32454	32582	32402	32197	32434	32042	32083	32196	31910	31780	31766	31664	31668	31570	31167	31401	31267	31226	23758	23543	23671	23283	23269	23152	22840	22933	22698	22842	22771	22635	22428	22399	22525	22187	22133	22220	22173	22006	21967	21902	21807	22038	21719	21822	21518	21789	21566	21637
0 µM Mn / 1000 µM Ca	33716	33838	33458	33441	33710	33335	33101	32842	32962	33156	32891	32743	32723	32703	32415	32393	32276	32120	32141	24442	24201	24784	24334	24334	24473	24031	23909	24051	23979	23617	23540	23523	23466	23530	23723	23611	23650	23541	23386	23563	23268	23278	23300	23040	23538	23162	23192	23019	23393
10 µM Mn / 0 µM Ca	33870	33880	33693	33758	33654	33756	33323	33295	33342	33095	32897	33121	32965	32772	32760	32674	32543	32533	32288	23657	23581	23831	23486	23772	23667	23708	23610	23689	23622	23699	23663	23639	23745	23625	23617	23662	23418	23482	23330	23521	23583	23269	23447	23342	23483	23394	23310	23421	23421
10 µM Mn / 1000 µM Ca	33737	33928	33653	33807	33510	33562	33322	33280	33149	33127	32994	32906	32909	32829	32702	32600	32096	32396	32314	24935	24972	25140	24842	24848	24967	24756	24595	24766	24610	24680	24513	24208	24358	24377	24299	24218	24379	24039	24206	24138	24223	24163	24461	24143	24072	23952	23991	23940	23876
NRAMP1
Time [s]	0	4.995	9.652	14.335	18.986	23.629	28.264	32.891	37.511	42.131	46.754	51.376	56.011	60.662	65.286	69.926	74.538	79.173	83.791	143.405	149.542	154.173	158.814	163.41	168.018	172.673	177.283	181.922	186.552	191.175	195.806	200.437	205.055	209.674	214.27	218.898	223.501	228.123	232.745	237.37	241.989	246.618	251.26	255.873	260.486	265.107	269.754	274.355	278.989
0 µM Mn / 0 µM Ca	34056	34074	33756	33803	33753	33696	33453	33223	33110	33159	33116	33125	32777	32935	32722	32686	32914	32356	32331	24349	24337	24517	24272	24335	24367	24170	24014	24086	23969	24007	24117	23841	23786	23817	23692	23611	23688	23592	23539	23535	23495	23534	23545	23469	23570	23478	23463	23489	23350
0 µM Mn / 1000 µM Ca	34512	34606	34742	34391	34537	34272	34289	34149	34094	34079	33928	34084	33914	33479	33516	33536	33402	33532	33371	25248	25475	25096	25363	25035	25186	25040	25076	25091	24994	24996	24991	24641	24729	24479	24813	24593	24547	24183	24320	24153	24456	24165	24029	24006	23916	24136	24004	23882	23679
10 µM Mn / 0 µM Ca	34138	34329	33885	33988	33788	33896	33765	33550	33487	33432	33280	33440	33496	33068	33097	33136	32858	32907	33003	23976	24101	23864	23947	23892	24177	23843	23750	23938	23996	24029	23679	23918	23953	23844	23759	23738	23705	23728	23522	23734	23503	23537	23613	23681	23682	23617	23374	23316	23505
10 µM Mn / 1000 µM Ca	34321	34024	34037	34214	33940	33884	33504	33464	33601	33346	33092	33385	33166	33032	33068	32940	32894	33000	32849	25031	25017	24896	24867	24857	24833	24939	25145	24995	24895	24854	24657	24556	24684	24526	24767	24541	24470	24402	24386	24258	24206	24198	24129	24069	24049	23905	24045	23946	23713
NRAMP1
Time [s]	0	4.995	9.652	14.335	18.986	23.629	28.264	32.891	37.511	42.131	46.754	51.376	56.011	60.662	65.286	69.926	74.538	79.173	83.791	143.405	149.542	154.173	158.814	163.41	168.018	172.673	177.283	181.922	186.552	191.175	195.806	200.437	205.055	209.674	214.27	218.898	223.501	228.123	232.745	237.37	241.989	246.618	251.26	255.873	260.486	265.107	269.754	274.355	278.989
0 µM Mn / 0 µM Ca	33081	32708	32690	32580	32423	32190	32210	32337	31887	32020	32129	31671	31874	31706	31484	31600	31396	31319	31307	24636	24291	23919	24068	23764	23942	23799	23605	23578	23672	23529	23374	23466	23490	23365	23413	23445	23057	23272	23177	23264	23148	22893	23199	22928	22930	22965	23091	22925	22697
0 µM Mn / 1000 µM Ca	32814	32944	32839	32578	32402	32492	32149	32272	32064	31989	31983	31783	31825	31491	31583	31819	31439	31426	31457	24935	24694	24413	24266	24220	24066	24029	23987	23982	23792	23619	23664	23774	23634	23534	23512	23389	23405	23602	23165	23286	23154	23077	23273	23176	23232	23207	23138	23127	23021
10 µM Mn / 0 µM Ca	33213	33097	32998	33201	32650	32598	32663	32562	32443	32257	32408	32115	32122	32125	32177	32062	32033	31773	31758	25174	24882	24616	24685	24386	24532	24204	24192	24111	23951	23790	23875	23654	23769	23790	23541	23619	23522	23564	23570	23397	23306	23296	23354	23284	23479	23560	23386	23186	23109
10 µM Mn / 1000 µM Ca	33212	33321	33162	33037	32851	32829	32737	32407	32388	32317	32357	32310	32314	32105	32112	31984	32047	31811	31729	25109	25225	24768	24550	24619	24466	24302	24171	24076	23807	23949	23906	23836	23644	23477	23635	23506	23639	23437	23721	23564	23385	23370	23507	23613	23476	23271	23340	23343	23401
NRAMP1
Time [s]	0	4.995	9.652	14.335	18.986	23.629	28.264	32.891	37.511	42.131	46.754	51.376	56.011	60.662	65.286	69.926	74.538	79.173	83.791	143.405	149.542	154.173	158.814	163.41	168.018	172.673	177.283	181.922	186.552	191.175	195.806	200.437	205.055	209.674	214.27	218.898	223.501	228.123	232.745	237.37	241.989	246.618	251.26	255.873	260.486	265.107	269.754	274.355	278.989
0 µM Mn / 0 µM Ca	33352	33290	33221	33187	32881	32605	32614	32591	32620	32481	32229	32005	31896	31972	31853	31696	32052	31809	31799	26440	26262	25708	25388	25458	25123	24949	24882	24686	24743	24490	24562	24122	24228	24193	23843	24075	23768	23727	23740	23997	23551	23516	23595	23274	23528	23502	23423	23248	23429
0 µM Mn / 1000 µM Ca	33864	34025	33677	33577	33524	33590	33497	33279	33230	32880	33022	32914	32726	32550	32559	32500	32522	32494	32079	25178	24805	24642	24641	24338	24191	24016	23858	23755	23725	23769	23662	23469	23515	23610	23445	23550	23463	23322	23391	23475	23224	23147	23221	23125	23179	23210	23116	22971	23112
10 µM Mn / 0 µM Ca	34193	34173	34202	34286	34052	33930	33744	33778	33427	33317	33159	33206	33085	33071	32857	32633	32757	32543	32599	25466	24962	24918	24800	24555	24278	24417	24231	24112	24119	23955	23920	23840	23634	23722	23596	23544	23523	23766	23453	23676	23361	23357	23257	23396	23538	23281	23217	23295	23214
10 µM Mn / 1000 µM Ca	33677	33008	33240	33132	32876	32952	32796	32550	32327	32253	32292	32122	32302	32152	31940	32082	31730	31716	31602	23401	23663	23732	23689	23384	23630	23182	23494	23391	23221	23464	23541	23028	23334	23356	23180	23055	23114	22996	22901	23107	23082	22897	23150	23008	23125	22880	22838	22934	22933
[truncated: 101 more columns]

## Sheet: Figure 1g
Raw data with repeats, time indicated, ion concentrations used listed.
DMT1
Time [s]	0	5.068	9.72	14.365	18.989	23.634	28.249	32.886	37.539	42.168	46.802	51.44	56.054	60.654	65.284	69.913	74.555	79.218	83.864	140.478	146.586	151.217	155.83	160.465	165.077	169.724	174.333	178.961	183.625	188.275	192.932	197.567	202.221	206.879	211.525	216.155	220.858	225.534	230.148	234.815	239.432	244.083	248.725	253.366	258.011	262.635	267.248	271.889	276.515
0 µM / 0 µM	39368	39398	39383	39122	39002	38433	38193	38038	37711	37303	37184	36739	36488	36379	36335	35877	35813	35523	35150	31198	30545	30275	30107	29635	29601	29336	29072	28903	28890	28852	28512	28521	28406	28359	28448	28099	28125	28209	27979	27890	27837	27795	27900	27817	27570	27437	27608	27320	27416
0 µM / 1000 µM	43202	42750	42468	42481	42207	42034	41754	41803	41675	41440	40879	40908	40650	40298	40165	39926	39914	39613	39247	33333	33106	32400	32179	31642	31886	31556	31321	31057	30897	31143	30911	30457	30574	30560	30650	30147	30262	30160	30025	29969	29899	29930	29817	29671	29313	29311	29074	29082	28992
10 µM / 0 µM	41844	41293	41445	40893	40757	40633	40358	40337	39904	39546	39333	39299	38892	38814	38314	38225	37771	37969	37353	32153	31726	31147	31007	30477	30174	30233	29671	29668	29911	29792	29592	29469	29574	29489	29409	29416	29163	29130	28974	28714	28643	28735	28593	28755	28308	28359	28181	28073	28152
10 µM / 1000 µM	44064	44211	44128	43930	43529	43542	43568	43313	43158	42692	42521	42359	41972	41712	41491	41266	41165	40819	40679	33172	32707	32285	31974	31288	31532	31278	31193	30985	31075	31019	30763	30638	30609	30419	30604	30430	30213	30296	30055	30072	29908	29900	30112	30055	30108	29877	29525	29517	29478
DMT1
Time [s]	0	5.068	9.72	14.365	18.989	23.634	28.249	32.886	37.539	42.168	46.802	51.44	56.054	60.654	65.284	69.913	74.555	79.218	83.864	140.478	146.586	151.217	155.83	160.465	165.077	169.724	174.333	178.961	183.625	188.275	192.932	197.567	202.221	206.879	211.525	216.155	220.858	225.534	230.148	234.815	239.432	244.083	248.725	253.366	258.011	262.635	267.248	271.889	276.515
0 µM / 0 µM	40380	40215	40066	39791	39637	39325	38924	39025	38382	38217	38055	37923	37797	37457	37509	37167	36876	36755	36444	30698	30278	29846	29644	29324	29087	28780	28583	28536	28229	28276	28322	28252	28151	28042	27968	27896	28056	27885	27755	27811	27822	27530	27727	27741	27721	27497	27443	27414	27480
0 µM / 1000 µM	43817	43937	43901	43852	43845	43596	43376	43174	43031	42864	42731	42466	42179	42077	41806	41608	41450	41199	41018	34474	34008	33622	33153	32877	32535	32273	31699	31515	31011	31151	31242	30897	30644	30343	30232	30288	30099	30008	29738	29500	29497	29434	29548	29411	29025	29289	29541	29134	29131
10 µM / 0 µM	40600	40521	40528	40197	40252	39728	39693	39461	39302	38883	38961	38569	38395	38205	37974	37829	37325	37164	36997	30575	29983	29779	29482	28902	28788	28479	28513	28343	28238	27873	28027	27643	27676	27488	27580	27661	27439	27364	27252	27187	27188	27118	26997	26969	26910	26675	26812	26767	26773
10 µM / 1000 µM	43727	43979	43649	43502	43483	43299	43186	42966	42849	42538	42202	42102	41800	41801	41574	41291	41112	40665	40589	33254	32402	32271	31863	31275	31215	30999	30424	30228	30192	29893	29725	29452	29807	29536	29314	29339	29043	29357	29183	28618	29066	28628	28723	28660	28528	28798	28380	28381	28410
DMT1
Time [s]	0	5.06	9.69	14.327	18.975	23.596	28.246	32.893	37.511	42.165	46.778	51.42	56.051	60.718	65.339	69.96	74.64	79.281	83.92	138.694	144.816	149.452	154.12	158.744	163.401	168.035	172.696	177.306	181.926	186.536	191.194	195.815	200.461	205.109	209.743	214.37	219.081	223.764	228.397	233.037	237.655	242.285	246.905	251.553	256.186	260.807	265.443	270.096	274.716
0 µM / 0 µM	36677	36881	37025	36259	36209	35873	35689	35413	35515	35140	34907	34673	34560	34609	34116	34289	33948	33869	33944	30350	29763	29407	29276	29127	28811	28498	28183	28481	28062	28061	27860	27855	27876	27571	27618	27723	27692	27463	27444	27448	27346	27131	27191	27046	27137	26992	27117	27149	26972
0 µM / 1000 µM	40280	39977	40196	39617	39369	39087	39052	38658	38376	38215	38160	38098	37650	37450	37601	36948	36872	36847	36634	31265	30961	30624	30463	30097	29952	29670	29453	29296	29302	29156	29119	28949	28888	28579	28710	28542	28331	28517	28147	28159	27873	28131	27966	28038	27369	27558	27399	27588	27492
10 µM / 0 µM	38493	38144	38187	37698	37431	37171	37019	36798	36678	36437	36413	35719	36024	35310	35333	35086	34807	34997	34981	30423	30362	29827	29694	29658	29485	29044	29077	28774	28878	28763	28747	28757	28580	28611	28423	28119	28305	28081	28081	27858	27622	27588	27562	27382	27537	27382	27152	27308	27163
10 µM / 1000 µM	40128	39926	39545	39521	39049	39224	38740	38615	38312	38447	37849	37784	37416	37376	37083	36921	36800	36617	36523	31485	31050	30476	30253	30106	29902	29747	29707	29467	29454	29045	29092	28960	28770	28643	28608	28366	28420	28257	28114	28020	27909	28038	27687	27517	27551	27650	27539	27227	27373
DMT1
Time [s]	0	5.06	9.69	14.327	18.975	23.596	28.246	32.893	37.511	42.165	46.778	51.42	56.051	60.718	65.339	69.96	74.64	79.281	83.92	138.694	144.816	149.452	154.12	158.744	163.401	168.035	172.696	177.306	181.926	186.536	191.194	195.815	200.461	205.109	209.743	214.37	219.081	223.764	228.397	233.037	237.655	242.285	246.905	251.553	256.186	260.807	265.443	270.096	274.716
0 µM / 0 µM	42812	42554	42233	42351	41890	41847	41655	41483	41139	40993	40478	40750	40021	39964	39488	39085	38948	38620	38588	31487	31017	30468	30119	30115	30105	29680	29449	29373	29263	28950	29120	28746	29247	29042	29130	28941	29114	29006	28700	28514	28722	28720	28593	28418	28515	28278	28306	28307	28163
0 µM / 1000 µM	41568	41306	41041	41101	40804	40930	40577	40294	40159	39933	39620	39494	39327	38782	39016	38627	38639	38481	38055	30934	30464	30108	29828	29400	29332	29024	28806	28863	28470	28417	28314	28311	28081	27997	27815	27646	27847	27596	27765	27310	27872	27455	27394	27096	27034	27001	26871	26774	26891
10 µM / 0 µM	42937	43170	42976	42637	42675	42671	42291	42226	42045	41910	41623	41299	40990	40886	40932	40621	40433	40299	39913	32583	31736	31533	30952	30758	30385	30107	30115	29771	29794	29391	29446	29218	29193	28978	29047	28825	28776	28639	28306	28255	28455	28249	28463	28242	28091	28141	28150	28077	27891
10 µM / 1000 µM	42036	41844	41611	41780	41579	41232	41258	41006	40865	40536	40495	40055	39939	39834	39496	39237	39076	39010	38552	31392	31042	30481	29830	29606	29504	29153	29140	28771	28480	28366	28580	28224	28284	28130	28000	28035	27865	27880	27728	27776	27733	27511	27495	27246	27285	27339	27197	27249	27239
DMT1
Time [s]	0	5.002	9.584	14.157	18.737	23.31	27.887	32.46	37.046	41.616	46.183	50.762	55.341	59.921	64.498	69.072	73.643	78.227	82.799	139.222	145.296	149.887	154.471	159.04	163.624	168.183	172.754	177.328	181.912	186.494	191.063	195.636	200.219	204.783	209.359	213.926	218.494	223.062	227.628	232.194	236.776	241.353	245.929	250.506	255.07	259.652	264.233	268.819	273.388
0 µM / 0 µM	33765	34155	34122	33943	33936	33995	33504	33440	33125	33026	32866	32714	32537	32533	32537	32253	32119	32022	31788	28710	27901	27495	27353	26920	26808	26162	26303	26177	25820	25609	25690	25744	25333	25348	25401	25119	25206	24964	24857	24927	24780	24680	24813	24636	24531	24521	24396	24425	24559
0 µM / 1000 µM	34883	35174	34664	34650	34545	34329	34215	34179	33919	33780	33752	33542	33452	33266	33215	33047	32983	32968	32979	28368	27998	27636	27375	27405	27133	27080	27205	26829	26765	26565	26589	26516	26653	26405	26642	26355	26509	26388	26278	26490	26314	26204	26203	26031	26069	26184	26200	26174	25853
10 µM / 0 µM	34473	34346	34235	34184	33932	33706	33597	33532	33102	33085	32905	32936	32769	32533	32477	32533	32464	32442	32234	27883	27498	27365	27245	26929	26811	26890	26636	26579	26805	26719	26598	26478	26535	26505	26387	26181	26029	25940	26079	25827	25893	25871	26259	25825	25827	25528	25674	25498	25590
10 µM / 1000 µM	34891	34672	34547	34763	34297	33944	33897	33525	33654	33464	33313	33219	33271	33390	33643	33928	33993	33855	33930	29168	28744	28483	28621	28335	28328	28334	27889	28040	28047	27808	27747	27669	27379	27574	27298	27228	27354	27285	27047	26998	26819	26889	26960	26803	26581	26417	26508	26732	26398
DMT1
Time [s]	0	5.002	9.584	14.157	18.737	23.31	27.887	32.46	37.046	41.616	46.183	50.762	55.341	59.921	64.498	69.072	73.643	78.227	82.799	139.222	145.296	149.887	154.471	159.04	163.624	168.183	172.754	177.328	181.912	186.494	191.063	195.636	200.219	204.783	209.359	213.926	218.494	223.062	227.628	232.194	236.776	241.353	245.929	250.506	255.07	259.652	264.233	268.819	273.388
0 µM / 0 µM	37293	37307	37091	37019	36811	36629	36589	36329	36112	35737	36115	35513	35015	35011	34784	34863	34353	34461	34111	27904	27977	27391	27522	27204	27369	27211	27095	27012	26938	26862	26833	26657	26686	26559	26595	26300	26481	26605	26383	26278	26050	26141	25951	25975	25988	25851	25858	25752	25476
0 µM / 1000 µM	37171	36939	37144	36778	36490	36443	36411	36046	36215	35656	35776	35566	35493	35325	35204	35021	34784	34888	34706	28012	27970	27810	27819	27571	27472	27301	27267	27129	26912	26742	26716	26760	26400	26588	26125	26300	26323	26377	26092	26150	25915	26121	25814	25822	25879	25860	25928	25674	25576
10 µM / 0 µM	37289	37406	36939	36882	36648	36371	36220	36075	35905	35889	35815	35546	35496	35607	35490	34687	34716	34553	34418	27128	26921	26872	26709	26394	26454	26429	26296	26054	26137	26051	25839	25836	25851	25738	25395	25672	25514	25519	25184	25263	25108	25058	24966	24980	24714	24996	24809	24757	24794
10 µM / 1000 µM	37353	37331	37133	36851	36802	36679	36421	36415	35957	35959	35965	35706	35505	35273	35366	34996	34976	34874	34667	27639	27285	27524	27435	27090	26966	27082	26835	26598	26716	26488	26192	26168	26167	26113	25803	25810	25715	25699	25779	25499	25694	25394	25460	25134	25304	25151	25088	24967	25025
DMT1
Time [s]	0	5.002	9.584	14.157	18.737	23.31	27.887	32.46	37.046	41.616	46.183	50.762	55.341	59.921	64.498	69.072	73.643	78.227	82.799	139.222	145.296	149.887	154.471	159.04	163.624	168.183	172.754	177.328	181.912	186.494	191.063	195.636	200.219	204.783	209.359	213.926	218.494	223.062	227.628	232.194	236.776	241.353	245.929	250.506	255.07	259.652	264.233	268.819	273.388
0 µM / 0 µM	35557	35490	35572	35363	35148	34918	35021	34765	34721	34352	33956	34211	34055	33951	33867	33572	33607	33619	33214	27070	26924	26793	26533	26636	26510	26404	26272	26584	26539	26317	26196	26287	26315	26041	26229	26067	26174	26143	26070	25731	25914	25807	26033	25779	25608	25779	25764	26099	25822
0 µM / 1000 µM	35874	35830	35722	35591	35243	35270	34989	34780	34833	34498	34272	34479	34401	34368	34108	34002	33781	33891	33518	27396	27072	27253	26775	27057	26848	26725	26715	26632	26444	26350	26646	26626	26704	26438	26498	26370	26261	26332	26124	26206	26075	25987	26220	25935	25980	26024	26089	25951	25839
10 µM / 0 µM	35705	35747	35600	35504	35280	35234	35028	34548	34563	34490	34458	34376	34137	34065	34105	33580	33609	33574	33364	26426	26732	26590	26424	26657	26742	26418	26185	26522	26058	26100	26446	26301	26423	26222	26382	26068	26365	26139	26008	25962	25884	25868	26032	26043	25884	25986	25786	25925	25757
10 µM / 1000 µM	35918	35750	35409	35720	35235	35215	35057	34857	34610	34658	34488	34565	34268	34184	34046	34119	33882	34098	33607	26622	26774	26837	26643	26598	26680	26387	26227	26633	26413	26153	26292	26406	26269	26325	26218	26029	26243	26135	25999	26158	25767	25962	25979	25838	25902	25821	25842	25938	26109
DMT1
Time [s]	0	5.002	9.584	14.157	18.737	23.31	27.887	32.46	37.046	41.616	46.183	50.762	55.341	59.921	64.498	69.072	73.643	78.227	82.799	139.222	145.296	149.887	154.471	159.04	163.624	168.183	172.754	177.328	181.912	186.494	191.063	195.636	200.219	204.783	209.359	213.926	218.494	223.062	227.628	232.194	236.776	241.353	245.929	250.506	255.07	259.652	264.233	268.819	273.388
0 µM / 0 µM	36381	36476	36122	36307	36023	36267	36356	36340	36331	36286	36255	36056	35901	35789	35880	35694	35531	35515	35344	26851	26797	26718	26605	26824	26571	26548	26379	26453	26391	26473	26493	27448	26228	26034	26255	26397	26150	26186	26233	26195	26284	26006	26043	26600	26005	26721	26060	26262	25908
0 µM / 1000 µM	39020	38922	38573	38530	38294	37841	37852	37913	37496	37036	36929	37011	36700	36524	36363	36436	36378	36263	35958	28251	28181	27871	27739	27739	27800	27583	27675	27536	27522	27418	27242	27320	27208	27274	27058	27139	27183	27005	26939	26986	27339	26837	26914	26925	26966	26721	26770	26716	26642
10 µM / 0 µM	37302	37154	36936	36717	36305	36437	36292	36243	35987	35806	35592	35377	35273	35075	35161	35124	34696	34779	34455	26154	26250	26327	25987	26014	26307	26273	26207	26486	26162	26358	26239	26223	26102	26105	26194	26093	26077	25883	26014	25621	25908	25802	25880	25888	25651	25830	25631	25952	25503
10 µM / 1000 µM	36370	36257	35676	36047	35641	35655	35334	35349	35042	35071	35088	34937	34884	34714	34527	34404	34608	34443	34183	27581	27172	27003	27002	26869	26896	26613	26486	26454	26424	26578	26593	26216	26313	26443	26189	26075	25932	25921	25902	25769	25836	25937	25651	25637	25740	25634	25476	25524	25665
NRAMP1
Time [s]	0	5.072	9.723	14.369	19.029	23.659	28.287	32.931	37.539	42.157	46.803	51.434	56.064	60.695	65.32	69.929	74.565	79.188	83.806	138.856	144.988	149.645	154.289	158.9	163.513	168.173	172.786	177.399	182.015	186.629	191.265	195.912	200.537	205.151	209.789	214.453	219.071	223.714	228.346	232.969	237.632	242.247	246.873	251.544	256.171	260.827	265.468	270.086	274.724
0 µM / 0 µM	32979	33223	33331	33147	32824	32828	32628	32493	32657	32181	32068	32217	31765	31874	31589	31444	31242	31212	31035	25944	25525	25203	25072	24825	24806	24600	24563	24662	24341	24116	24033	23841	23802	23716	23668	23597	23500	23421	23497	23382	23136	22990	23064	22937	23149	23023	22963	22896	22825
0 µM / 1000 µM	33679	33665	33786	33300	33209	33348	33069	33131	33074	32693	32869	32843	32559	32627	32572	32439	32418	32154	32366	26564	26068	25537	25403	25138	25103	24822	24448	24499	24146	24035	23738	23743	23680	23542	23690	23226	23400	23256	23418	23227	23111	22969	22963	23071	22822	22959	22943	22710	22817
10 µM / 0 µM	34123	34223	34492	34346	34452	34166	34298	34122	34165	33753	34077	33667	33726	33565	33228	33401	33217	33106	32941	27159	26805	26510	26059	25567	25328	25045	24754	24644	24157	24283	24057	23906	23816	23615	23932	23563	23351	23230	23397	23233	23080	23069	22892	22928	22725	22673	22843	22458	22642
10 µM / 1000 µM	34240	34409	34278	34402	34178	34271	34124	34237	34090	34183	33834	33878	33844	33366	33529	33292	33298	33282	33319	27759	28091	27388	27425	26493	26093	25616	25446	25084	24790	24627	24462	24137	24180	24050	23943	23597	23720	23436	23459	23364	23334	23259	23237	23315	23267	23190	22988	22897	22880
NRAMP1
Time [s]	0	5.072	9.723	14.369	19.029	23.659	28.287	32.931	37.539	42.157	46.803	51.434	56.064	60.695	65.32	69.929	74.565	79.188	83.806	138.856	144.988	149.645	154.289	158.9	163.513	168.173	172.786	177.399	182.015	186.629	191.265	195.912	200.537	205.151	209.789	214.453	219.071	223.714	228.346	232.969	237.632	242.247	246.873	251.544	256.171	260.827	265.468	270.086	274.724
0 µM / 0 µM	34222	33956	34544	34333	34507	34431	34342	34288	34143	34281	33989	33732	33782	33575	33610	33479	33126	33237	33212	26911	26629	26297	25960	25795	25681	25414	25041	24900	24749	24581	24409	24421	24033	23987	24053	23734	23725	23782	23769	23631	23464	23377	23428	23260	23155	23194	23062	23024	23041
0 µM / 1000 µM	33798	34054	33764	33681	33830	34145	33935	33883	33962	34060	33954	34048	33686	33984	33626	33822	33430	33201	33134	28013	28196	27570	27486	27261	26839	26573	26523	26237	25761	25752	25396	25459	25357	25065	24861	24769	24894	24612	24878	24541	24531	24541	24539	24324	24263	24167	24257	24042	24105
10 µM / 0 µM	34003	34086	34367	34171	34058	34199	34096	34130	34167	34084	34302	34137	34074	33700	33705	33801	33816	33557	33498	26846	26573	26423	26039	25804	25447	25172	25105	24859	24845	24628	24573	24474	24283	24184	24088	23822	23801	23666	23670	23470	23579	23324	23353	23210	23072	23206	23052	23010	23205
10 µM / 1000 µM	34569	34721	34641	34697	34864	34741	34524	34717	34589	34418	34282	34261	34090	33907	34016	33781	33973	33717	33603	28258	27783	27536	27153	27276	26932	26725	26440	26230	26083	25766	25463	25425	25171	25227	25055	24684	24632	24489	24477	24249	24272	23997	24018	24000	23829	23605	23721	23775	23784
NRAMP1
Time [s]	0	5.062	9.692	14.364	19.003	23.62	28.256	32.904	37.569	42.208	46.854	51.486	56.116	60.754	65.372	69.997	74.616	79.261	83.902	137.494	143.645	148.309	152.951	157.547	162.17	166.829	171.509	176.124	180.755	185.378	190.01	194.627	199.271	203.883	208.549	213.163	217.779	222.399	227.004	231.639	236.282	240.903	245.539	250.183	254.819	259.446	264.092	268.727	273.393
0 µM / 0 µM	33175	33505	33555	33310	33404	33165	33018	32726	32610	32569	32309	32303	32245	31919	31886	31505	31786	31282	31336	27496	26890	26454	26180	26006	25498	25499	25349	25307	24979	25010	24602	24600	24634	24306	24325	24154	23920	23954	23780	23634	23668	23516	23436	23402	23271	23482	23210	23311	23266
0 µM / 1000 µM	33152	33020	33075	32901	32726	32816	32500	32454	32483	32100	31913	31685	31533	31208	31254	31288	31194	30911	30906	26327	25883	25646	25559	25163	25062	24515	24541	24375	24203	23888	23848	23803	23714	23559	23362	23517	23215	23331	23245	23001	22930	22933	22768	22831	22565	22712	22630	22543	22334
10 µM / 0 µM	33489	33299	33917	33425	33725	33355	33205	33170	33213	32998	32866	32618	32543	32735	32384	32423	32238	31948	31819	26203	25869	25369	25351	25178	24787	24510	24328	24223	23964	23904	23424	23228	23384	23342	23103	23092	22915	22652	22851	22806	22618	22390	22487	22492	22395	22024	21963	22132	22152
10 µM / 1000 µM	34355	34415	34264	34242	34289	34301	33921	34008	33908	33623	33559	33104	33408	33327	33321	33117	32895	32984	32871	25433	25133	24949	24821	24528	24181	24163	24078	24014	23738	23623	23667	23445	23397	23407	23202	22867	23002	22977	22873	22734	22788	22701	22670	22512	22362	22066	22086	22094	22124
NRAMP1
Time [s]	0	5.062	9.692	14.364	19.003	23.62	28.256	32.904	37.569	42.208	46.854	51.486	56.116	60.754	65.372	69.997	74.616	79.261	83.902	137.494	143.645	148.309	152.951	157.547	162.17	166.829	171.509	176.124	180.755	185.378	190.01	194.627	199.271	203.883	208.549	213.163	217.779	222.399	227.004	231.639	236.282	240.903	245.539	250.183	254.819	259.446	264.092	268.727	273.393
0 µM / 0 µM	34359	34434	34212	34574	34282	34246	33894	34097	33985	33606	33801	33408	33335	33220	33129	33249	32918	32784	32930	26520	26429	26216	26189	25711	25561	25505	25134	25143	24806	24802	24628	24544	24459	24312	24407	24153	24090	24101	24097	23929	23983	23779	23886	23782	23721	23484	23524	23677	23555
0 µM / 1000 µM	35006	34940	35171	35079	35146	35220	35166	34939	35042	34835	34569	34788	34403	34455	34102	34087	33917	34013	33735	26917	26990	26713	26509	26471	26120	25897	25611	25613	25281	25175	25047	25094	25019	25037	25057	24758	24495	24604	24480	24391	24406	24173	24062	23796	23844	23808	23966	23751	23761
10 µM / 0 µM	36325	36212	36324	36492	36272	35981	36103	35941	35859	35782	35437	35224	35360	35146	35312	35116	35043	34806	34744	27684	27506	27022	26999	26853	26493	26369	26153	25884	25728	25513	25408	25194	25181	24966	25052	25072	24757	24783	24564	24472	24352	24089	24178	24277	24210	24048	24101	24038	24000
10 µM / 1000 µM	35385	35410	35400	35249	35278	35235	35224	35267	35054	34939	34880	34789	34785	34861	34404	34406	34410	34391	34137	27329	27392	27027	27109	26895	26481	26239	25863	25724	25777	25315	25514	25122	25017	24997	24939	24695	24661	24496	24452	24553	24267	23930	24237	23891	23779	23730	23704	23893	23956
NRAMP1
Time [s]	0	5.054	9.721	14.338	18.984	23.641	28.278	32.95	37.594	42.249	46.894	51.581	56.234	60.871	65.552	70.165	74.808	79.468	84.081	147.328	153.482	158.174	162.822	167.449	172.098	176.771	181.444	186.106	190.737	195.376	200.029	204.671	209.32	213.951	218.613	223.213	227.861	232.495	237.154	241.803	246.446	251.061	255.708	260.337	264.955	269.583	274.244	278.899	283.522
0 µM / 0 µM	32367	32461	32694	32595	32312	32308	32001	32325	31947	32023	31904	31673	31801	31877	31438	31536	31414	31539	31291	26963	26609	26569	26601	26270	26311	26039	25840	25847	25713	25945	25660	25649	25322	25368	25375	25365	25142	25445	25194	25066	25187	25108	24902	24903	24873	24942	24671	24771	24837
0 µM / 1000 µM	32741	32994	33145	32818	32972	32596	32541	32457	32519	32164	32202	32313	32096	31884	31739	31846	31520	31696	31735	24427	24801	24774	24580	24498	24639	24772	24542	24368	24400	24331	24252	24317	24392	24119	24070	23917	23835	23887	23796	23932	23984	23798	23676	23758	23606	23609	23599	23655	23681
10 µM / 0 µM	33134	33406	33251	33034	33051	33219	32909	32890	32759	32819	32650	32581	32476	32510	32601	32558	32161	32030	32189	24569	24678	24656	25106	25055	24936	24698	24547	24558	24665	24560	24411	24358	24616	24308	24388	24090	24067	24243	24266	24433	24312	24245	23942	24173	24159	24119	24023	24181	24237
10 µM / 1000 µM	33167	33047	33126	33033	33119	32819	32958	32795	32584	32485	32540	32416	32373	32206	32082	32047	31911	31966	31831	24401	24559	24756	24763	24856	24677	24721	24575	24652	24577	24444	24513	24419	24522	24440	24308	24188	24355	24375	24345	24415	24203	24204	24047	23925	24060	24183	24101	24084	24190
NRAMP1
Time [s]	0	5.054	9.721	14.338	18.984	23.641	28.278	32.95	37.594	42.249	46.894	51.581	56.234	60.871	65.552	70.165	74.808	79.468	84.081	147.328	153.482	158.174	162.822	167.449	172.098	176.771	181.444	186.106	190.737	195.376	200.029	204.671	209.32	213.951	218.613	223.213	227.861	232.495	237.154	241.803	246.446	251.061	255.708	260.337	264.955	269.583	274.244	278.899	283.522
0 µM / 0 µM	35585	35716	35555	35458	35321	35129	34935	34724	34634	34441	34243	34220	34260	33970	33988	33531	33635	33482	33367	25696	25984	25913	26146	26255	25910	26036	25831	25801	25835	25933	25813	25985	25685	25604	25587	25726	25524	25686	25627	25522	25598	25546	25310	25425	25209	25315	25160	25248	25344
0 µM / 1000 µM	33669	33759	33886	33616	33682	33321	33186	33093	32859	32870	32697	32593	32558	32152	32147	32242	32167	32003	31869	24189	24589	24649	24716	24496	24385	24538	24482	24473	24496	24386	24311	24282	24378	24151	24285	24098	23868	24221	24187	24153	24059	23998	23869	24017	23862	23974	23893	23720	23867
10 µM / 0 µM	34856	35020	34868	34870	34933	34407	34297	34050	33880	33516	33712	33501	33339	33343	32981	33153	32876	32649	32545	25945	25915	25900	25804	25664	25639	25310	25415	25204	25162	25126	25008	24964	24761	24855	24784	24588	24643	24529	24469	24447	24399	24452	24093	24380	24273	24157	24279	24091	24084
10 µM / 1000 µM	33306	33448	33582	33312	32994	33053	32867	32816	32523	32475	32577	32040	32135	32000	31999	31937	31940	31871	31746	25523	25510	25555	25249	25261	25138	24977	24795	24953	25020	24656	24804	24324	24449	24351	24444	24252	24380	24182	24211	23825	23979	23854	23659	23911	23694	23582	23698	23826	23742
NRAMP1
Time [s]	0	5.054	9.721	14.338	18.984	23.641	28.278	32.95	37.594	42.249	46.894	51.581	56.234	60.871	65.552	70.165	74.808	79.468	84.081	147.328	153.482	158.174	162.822	167.449	172.098	176.771	181.444	186.106	190.737	195.376	200.029	204.671	209.32	213.951	218.613	223.213	227.861	232.495	237.154	241.803	246.446	251.061	255.708	260.337	264.955	269.583	274.244	278.899	283.522
0 µM / 0 µM	33544	33421	33197	33266	33173	32959	32882	32503	32541	32706	32416	32241	32039	32048	32146	32102	32090	32106	31913	26026	26088	25622	25613	25527	25419	25258	25139	25172	25069	24865	24776	24702	24750	24555	24636	24404	24409	24173	24293	24354	24288	24487	24092	24069	24165	24053	24083	24108	24015
0 µM / 1000 µM	32649	32911	32795	32881	32438	32535	32248	32287	31850	32002	32016	31784	31709	31851	31304	31506	31357	31365	31232	25999	25687	25745	25323	25151	25138	24906	24874	25006	24779	24649	24374	24697	24550	24469	24151	24061	24148	23840	23994	23967	24352	24066	23903	23802	23876	23909	23873	23975	23825
10 µM / 0 µM	32725	32683	32579	32501	32365	32276	31916	32004	31841	31600	31460	31553	31377	31257	31194	31324	31020	31024	31087	24884	24787	24584	24621	24563	24298	24313	24121	24391	24096	24109	23867	24164	23951	23845	23747	23637	23619	23583	23764	23988	23754	23575	23577	23765	23446	23520	23550	23264	23585
10 µM / 1000 µM	33352	33296	33194	33276	33175	32963	32706	32725	32647	32560	32498	32220	32002	32357	32104	32118	32003	31798	31683	25589	25376	25101	25205	25159	25111	25045	24755	24744	24663	24672	24526	24608	24442	24367	24205	24356	24048	24226	23985	24135	24187	24111	24186	23864	23979	24071	23878	23776	23826
NRAMP1
Time [s]	0	5.054	9.721	14.338	18.984	23.641	28.278	32.95	37.594	42.249	46.894	51.581	56.234	60.871	65.552	70.165	74.808	79.468	84.081	147.328	153.482	158.174	162.822	167.449	172.098	176.771	181.444	186.106	190.737	195.376	200.029	204.671	209.32	213.951	218.613	223.213	227.861	232.495	237.154	241.803	246.446	251.061	255.708	260.337	264.955	269.583	274.244	278.899	283.522
0 µM / 0 µM	33835	33603	33713	33995	33690	33498	33476	32845	33139	33014	32740	32997	32558	32396	32306	32430	32088	32089	31979	26524	25897	25961	25786	25510	25518	25139	25016	24848	24849	24665	24727	24740	24447	24281	24109	24216	24173	24033	24042	23920	23898	23682	23761	23535	23536	23568	23393	23353	23396
0 µM / 1000 µM	33153	33220	33125	33060	32815	32762	32722	32485	32217	32063	32039	31906	31885	31776	31835	31480	31647	31370	31462	25968	25857	25524	25367	25092	25109	24632	24583	24584	24200	24261	23958	24198	23907	23677	23786	23542	23389	23353	23589	23370	23353	23297	23196	23227	23173	23084	23077	23107	23020
10 µM / 0 µM	34457	34443	34415	34812	34456	34109	34330	33995	33795	33685	33190	33089	33141	33077	32810	32599	32754	32795	32694	26360	26424	26153	26015	25570	25496	25181	25054	24609	24728	24443	23970	24025	24088	23890	23777	23655	23400	23410	23280	23361	23433	23252	23187	23167	23058	22988	22857	22932	22780
10 µM / 1000 µM	33717	33343	33655	33475	33329	32996	32700	32745	32621	32289	32207	32072	31738	31743	31666	31645	31511	31400	31351	26352	26330	25810	25791	25360	25223	24905	25142	24644	24543	24203	24110	23930	23878	23822	23675	23603	23382	23451	23183	23253	23374	23121	23103	23178	23071	23055	22955	22798	22994
[truncated: 101 more columns]

## Sheet: Figure 1h
Raw data with repeats, time indicated, ion concentrations used listed.
DMT1
Time [s]	0	5.057	9.682	14.318	18.976	23.593	28.21	32.86	37.518	42.158	46.826	51.474	56.126	60.77	65.426	70.064	74.69	79.313	83.959	135.669	141.785	146.426	151.084	155.702	160.341	164.99	169.616	174.287	178.911	183.568	188.228	192.834	197.474	202.061	206.665	211.269	215.87	220.512	225.156	229.781	234.381	238.981	243.591	248.233	252.858	257.462	262.166	266.798	271.418
0 µM / 0 µM	35306	35312	35190	35163	34893	34566	34367	34360	33975	34114	34098	33766	33766	33651	33431	33216	33185	33018	32842	28308	27922	27402	27288	26913	26768	26655	26529	26183	26205	26011	25883	25955	25792	25715	25769	25583	25598	25687	25447	25319	25313	25265	25127	25076	25190	25142	25156	25102	24837
0 µM / 1000 µM	35719	35588	35507	35225	34954	34940	34832	34677	34421	34378	34139	34003	33543	33825	33778	33539	33472	33246	33111	27954	27491	27265	27058	26699	26582	26460	26217	26217	26121	26015	25806	25775	26031	25864	25710	25688	25925	25720	25805	25853	25534	25535	25375	25543	25287	25572	25403	25545	25514
10 µM / 0 µM	36691	36515	36571	36300	35985	36090	35709	35415	35147	35086	34920	34711	34670	34523	34489	34018	34229	33967	33757	27624	27524	27277	27333	26829	26920	26681	26662	26742	26618	26272	26378	26327	26325	26176	26054	25993	26043	25942	25888	25932	25717	25960	25811	25581	25702	25561	25610	25553	25272
10 µM / 1000 µM	37453	37295	37078	37003	36730	36644	36371	36357	35959	35880	35638	35567	35225	35314	35079	34931	34847	34647	34524	28451	28113	28296	27905	27513	27371	27154	27107	27019	26863	26894	26668	26564	26607	26361	26255	25948	26173	25985	25922	25985	25917	25866	25832	25530	25803	25533	25765	25361	25419
DMT1
Time [s]	0	5.057	9.682	14.318	18.976	23.593	28.21	32.86	37.518	42.158	46.826	51.474	56.126	60.77	65.426	70.064	74.69	79.313	83.959	135.669	141.785	146.426	151.084	155.702	160.341	164.99	169.616	174.287	178.911	183.568	188.228	192.834	197.474	202.061	206.665	211.269	215.87	220.512	225.156	229.781	234.381	238.981	243.591	248.233	252.858	257.462	262.166	266.798	271.418
0 µM / 0 µM	37601	37393	37196	37027	36982	36912	36607	36256	36155	35759	35955	35686	35410	35262	35345	35200	34996	35212	34748	28761	28606	28486	28244	28088	27893	27824	27678	27705	27407	27231	27329	27107	26939	26838	26626	26573	26874	26622	26496	26530	26244	26461	26250	26125	26202	26123	25963	26048	25902
0 µM / 1000 µM	38273	38393	38187	37867	37891	37764	37597	37344	37088	36805	36536	36542	36134	36182	36122	35757	35460	35519	35450	29135	28806	28785	28302	28389	28100	27912	27841	27758	27501	27395	27411	27227	26987	27104	26982	26810	26651	26594	26399	26494	26330	26326	26112	25838	26049	25691	26091	25731	25590
10 µM / 0 µM	37299	37386	36990	37080	37089	36631	36449	36442	36140	36050	35884	35900	35609	35359	35459	35108	35058	34908	34790	28452	28357	28423	28102	27871	27746	27804	27665	27616	27264	27195	27258	27180	27069	26861	26690	26652	26563	26650	26549	26547	26398	26382	26301	26208	26107	25927	26294	26279	25965
10 µM / 1000 µM	38075	38117	38099	37689	37764	37499	37250	37167	36743	37066	36533	36416	36313	36233	35998	35981	35905	35807	35469	28739	28697	28672	28306	28131	27950	27798	27623	27645	27719	27576	27375	27188	27199	27242	27031	27257	27203	27080	26853	26921	26585	26708	26511	26612	26623	26502	26677	26390	26279
DMT1
Time [s]	0	5.057	9.682	14.318	18.976	23.593	28.21	32.86	37.518	42.158	46.826	51.474	56.126	60.77	65.426	70.064	74.69	79.313	83.959	135.669	141.785	146.426	151.084	155.702	160.341	164.99	169.616	174.287	178.911	183.568	188.228	192.834	197.474	202.061	206.665	211.269	215.87	220.512	225.156	229.781	234.381	238.981	243.591	248.233	252.858	257.462	262.166	266.798	271.418
0 µM / 0 µM	37161	36965	36739	36427	36506	36069	36308	36362	35891	35764	35525	35497	35338	35286	35302	34947	34777	34597	34546	27570	27248	27554	27280	27249	26846	26961	26984	26647	26638	26951	26749	26529	26537	26667	26407	26315	26556	26200	26223	26434	26401	26282	26200	26312	26337	26282	26204	25996	25911
0 µM / 1000 µM	37415	37775	37591	36991	37144	37136	37007	36792	36447	36419	36179	35935	35962	35931	35633	35479	35379	35067	35012	27807	27509	27279	27305	27388	27253	27277	26938	27000	26885	26852	26785	26851	26873	26820	26656	26695	26426	26330	26627	26555	26358	26358	26597	26576	26574	26488	26406	26185	26093
10 µM / 0 µM	39430	39254	39393	38953	38749	38487	38584	38189	38188	38050	37789	37711	37207	37393	37029	37008	36830	36953	36522	28485	28302	28212	27978	28041	27923	28004	27685	27654	27669	27721	27603	27695	27461	27605	27416	27465	27354	27434	27279	27164	27330	27237	27207	27277	27513	27307	27246	27089	27227
10 µM / 1000 µM	40862	40801	40770	40594	40477	40292	40243	40158	39876	39883	39629	39446	39198	39199	38777	38888	38554	38671	38560	29377	29429	28892	28784	28692	28589	28372	28556	28307	28297	28313	28294	28200	28260	28069	27988	28106	27934	28074	27799	27901	27788	27720	27709	27771	27823	27637	27730	27474	27590
DMT1
Time [s]	0	5.057	9.682	14.318	18.976	23.593	28.21	32.86	37.518	42.158	46.826	51.474	56.126	60.77	65.426	70.064	74.69	79.313	83.959	135.669	141.785	146.426	151.084	155.702	160.341	164.99	169.616	174.287	178.911	183.568	188.228	192.834	197.474	202.061	206.665	211.269	215.87	220.512	225.156	229.781	234.381	238.981	243.591	248.233	252.858	257.462	262.166	266.798	271.418
0 µM / 0 µM	40150	40034	40122	39919	39666	39498	39372	39206	38870	38908	38732	38495	38320	38485	38165	38057	37888	37804	37608	29276	29006	28607	28672	28399	28458	28408	28329	28063	28163	28197	27940	28157	28067	27946	28139	27826	27931	27949	27720	27664	27925	27808	27767	27976	27494	27593	27626	27579	27422
0 µM / 1000 µM	40772	40530	40406	40544	40400	39960	39966	39561	39552	39300	39107	38971	38690	38434	38320	38341	38345	38145	38058	29092	28900	28909	28571	28770	28748	28684	28642	28505	28228	28453	28009	28370	28228	28170	28269	28011	28180	28273	27998	27996	27928	27900	28010	27770	27772	27700	27631	27746	27504
10 µM / 0 µM	40452	39981	40249	40096	39780	39875	39499	39421	39397	39067	39012	38692	38364	38584	38416	38240	38228	38233	37578	29036	28800	28823	28725	28707	28677	28626	28487	28456	28463	28663	28445	28059	28201	28165	28133	28049	28300	28065	27966	27962	27848	27782	27815	27894	27637	27688	27781	27705	27641
10 µM / 1000 µM	39896	40215	39830	39792	39619	39517	39086	39153	38868	38740	38721	38362	38231	38363	38105	37879	37893	37696	37544	28073	28220	28300	28287	28296	28366	28231	28046	28127	28008	27766	27912	27978	27830	27764	27700	27898	27684	27584	27591	27435	27543	27452	27347	27397	27547	27344	27411	27333	27159
NRAMP1
Time [s]	0	5.064	9.752	14.407	19.032	23.666	28.287	32.925	37.577	42.254	46.888	51.545	56.184	60.812	65.507	70.109	74.749	79.362	84.033	136.261	142.357	146.984	151.572	156.232	160.869	165.509	170.11	174.747	179.343	184.022	188.693	193.298	197.919	202.545	207.205	211.86	216.526	221.162	225.772	230.401	235.031	239.676	244.318	248.946	253.591	258.229	262.875	267.5	272.153
0 µM / 0 µM	31907	32147	32335	32032	31968	31804	31637	31476	31528	31280	31190	30967	31076	30833	30752	30557	30489	30558	30234	25101	24678	24502	24483	24291	24278	24137	23972	24001	23778	23849	23525	23572	23657	23543	23492	23364	23364	23451	23328	23435	23262	23057	23059	23102	23092	23152	22780	22823	22717
0 µM / 1000 µM	32788	32741	32879	32616	32600	32386	32378	32116	31751	31935	31789	31864	31470	31334	31202	31160	30962	30800	30786	25495	25019	25014	24750	24678	24262	24361	24121	23941	23905	23609	23633	23491	23623	23149	23548	23221	23212	23228	23245	23031	22894	23118	22847	23047	22896	22713	22734	22974	22706
10 µM / 0 µM	32199	32327	32087	32197	31726	31640	31716	31649	31475	31251	31091	31114	30953	30801	30552	30577	30362	30330	29977	24802	24620	24695	24460	24195	24099	24214	23927	23629	23473	23493	23356	23466	23277	23434	23104	23087	23199	23361	23260	23306	23226	23256	23060	22986	23005	22967	22823	22984	22785
10 µM / 1000 µM	32821	32634	32617	32624	32314	32404	32174	31992	32038	32023	31788	31621	31281	31335	31393	31241	30735	30849	30806	25460	25142	24990	24682	24961	24482	24449	24488	24318	24013	23810	23983	23812	23925	23771	23698	23529	23587	23907	23678	23460	23406	23394	23344	23322	23228	23343	23176	23064	23100
NRAMP1
Time [s]	0	5.064	9.752	14.407	19.032	23.666	28.287	32.925	37.577	42.254	46.888	51.545	56.184	60.812	65.507	70.109	74.749	79.362	84.033	136.261	142.357	146.984	151.572	156.232	160.869	165.509	170.11	174.747	179.343	184.022	188.693	193.298	197.919	202.545	207.205	211.86	216.526	221.162	225.772	230.401	235.031	239.676	244.318	248.946	253.591	258.229	262.875	267.5	272.153
0 µM / 0 µM	32419	32606	32404	32269	32325	31969	32160	31944	31881	31822	31610	31391	31179	31194	31162	31010	30852	30455	30546	24641	24922	24971	24495	24748	24382	24315	24531	24210	24182	24157	24057	23996	23976	23897	23689	23749	23913	23616	23804	23661	23806	23515	23544	23539	23452	23521	23559	23506	23381
0 µM / 1000 µM	33846	33548	33623	33190	33254	33271	33306	33100	33147	32974	32974	32845	32748	32737	32450	32388	32326	32227	31964	25387	25260	25142	24912	24794	24649	24511	24502	24522	24249	24178	24277	23876	24092	24168	23926	23845	24076	23814	23801	23858	23948	23494	23551	23493	23381	23503	23384	23260	23419
10 µM / 0 µM	33557	33725	33360	33507	33174	33146	33241	33201	32938	32776	32772	32613	32382	32332	32253	32265	32126	31988	31815	25917	26040	25829	25333	25304	25192	24939	24863	24760	24517	24163	24281	24251	24149	24276	24154	23858	23799	24000	23931	23691	23792	23580	23708	23577	23350	23531	23478	23532	23318
10 µM / 1000 µM	34391	34283	34262	34178	33875	33903	33919	33697	33471	33479	33230	33198	33202	32968	32762	32940	32468	32482	32447	26320	26300	26061	26119	26086	25808	25444	25276	25321	25142	24783	24649	24677	24614	24625	24471	24315	24532	24215	24228	24175	24131	23987	23864	24163	23755	23997	23914	24027	23810
NRAMP1
Time [s]	0	5.064	9.752	14.407	19.032	23.666	28.287	32.925	37.577	42.254	46.888	51.545	56.184	60.812	65.507	70.109	74.749	79.362	84.033	136.261	142.357	146.984	151.572	156.232	160.869	165.509	170.11	174.747	179.343	184.022	188.693	193.298	197.919	202.545	207.205	211.86	216.526	221.162	225.772	230.401	235.031	239.676	244.318	248.946	253.591	258.229	262.875	267.5	272.153
0 µM / 0 µM	33545	33341	33656	33454	33450	33174	33000	32947	32897	32804	32686	32385	32539	32117	32227	32118	31923	31634	31862	25227	25198	24733	24519	24303	24019	23960	23842	23608	23687	23407	23309	23129	23136	23005	22868	22727	22864	22777	22590	22311	22530	22469	22279	22107	21894	22024	22072	21930	22105
0 µM / 1000 µM	33506	33519	33336	33213	33139	33072	33203	32725	32915	32576	32719	32595	32367	32096	32205	31977	31967	31751	31800	24935	24672	24440	24158	24211	23988	23936	23813	23708	23823	23694	23715	23637	23470	23460	23344	23394	23435	23385	23331	22974	23447	23130	22927	23025	22843	22993	22916	22948	22904
10 µM / 0 µM	33469	33428	33388	33216	33289	33122	33169	32810	32777	32700	32620	32370	32442	32288	31957	31798	31875	32105	31996	25167	25069	24667	24638	24474	24547	24182	24280	24128	24252	24007	23875	23631	23702	23548	23408	23315	23427	23553	23495	23044	23324	23461	22953	22944	23028	22832	22972	23011	23205
10 µM / 1000 µM	33158	33374	33092	32941	32919	32806	32732	32737	32564	32607	32365	32306	32254	32390	32184	31847	32046	31710	31850	25755	25394	24916	24837	24468	24550	24312	24317	24068	24068	24068	23875	23761	23647	23861	23406	23454	23666	23540	23415	23412	23356	23169	23080	23229	23036	23014	22988	22902	23027
NRAMP1
Time [s]	0	5.064	9.752	14.407	19.032	23.666	28.287	32.925	37.577	42.254	46.888	51.545	56.184	60.812	65.507	70.109	74.749	79.362	84.033	136.261	142.357	146.984	151.572	156.232	160.869	165.509	170.11	174.747	179.343	184.022	188.693	193.298	197.919	202.545	207.205	211.86	216.526	221.162	225.772	230.401	235.031	239.676	244.318	248.946	253.591	258.229	262.875	267.5	272.153
0 µM / 0 µM	33088	32951	32966	32961	32792	32755	32690	32697	32392	32429	32350	32307	32143	32096	31996	31889	31693	31804	31566	25411	25439	25077	25130	24723	24946	24623	24604	24484	24598	24248	24318	24211	24149	24038	23999	23764	24026	23743	23688	23570	23734	23632	23409	23447	23465	23357	23447	23407	23321
0 µM / 1000 µM	33847	33838	33980	33973	33995	33603	33776	33659	33383	33291	33201	33049	33032	33049	32848	32641	32584	32324	32291	25365	25154	24790	24705	24507	24374	24299	24122	24030	23872	23839	23852	23764	23503	23550	23685	23634	23471	23414	23308	23324	23305	23134	23123	22954	23043	23183	22977	23037	22889
10 µM / 0 µM	34977	34891	34708	34540	34629	34502	34455	34178	34147	33914	33792	33716	33726	33683	33586	33195	33002	33155	33047	25678	25624	25231	24899	24982	24625	24577	24324	24520	24171	24221	24211	23969	23890	23873	23817	23976	23810	23682	23641	23284	23418	23176	23263	23235	23354	23115	23102	23008	23066
10 µM / 1000 µM	34731	34835	34704	34445	34399	34491	34403	34270	33980	34176	33767	33689	33442	33435	33187	33159	33051	32781	32969	25959	26051	25533	25727	25426	25289	25150	24987	25072	24820	24752	24431	24387	24433	24296	24320	24364	23988	24075	23909	23864	23782	23854	23704	23703	23887	23595	23650	23496	23427
[truncated: 101 more columns]
