# Supplementary material for: Structural basis for metal ion transport by the human SLC11 proteins DMT1 and NRAMP1
Source: Nat Commun. 2025 Jan 17;16:761. doi: 10.1038/s41467-024-54705-0 (PMC11742427; doi:10.1038/s41467-024-54705-0)
Supplement: Supplementary file 4 — Source Data [file 41467_2024_54705_MOESM4_ESM.zip › Source_data_files/Figure_2.xlsx]

## Sheet: Figure 2a
Raw data with repeats, time indicated, ion concentrations used listed.
DMT1
Time [s]	0	5.054	9.679	14.344	18.964	23.551	28.138	32.744	37.352	41.994	46.606	51.214	55.859	60.524	65.126	69.728	74.348	78.956	83.585	110.313	116.161	120.784	125.421	130.047	134.65	139.294	143.923	148.544	153.161	157.765	162.376	166.994	171.642	176.286	180.91	185.567	190.201	194.821	199.424	204.066	208.677	213.306	217.929	222.584	227.189	231.837	236.441	241.061	245.655
0 µM	38182	38228	37730	37440	37635	37225	36994	36849	36706	36545	36315	36218	36246	35948	35725	35558	35503	35169	35331	34473	34569	34416	34218	33981	33921	33922	33709	33783	33845	33692	33430	33399	33323	33219	33243	32943	32899	32754	32724	32771	32756	32535	32530	32265	32436	32296	32180	32292	32106
0.5 µM	40280	40486	40285	39864	39481	39115	38881	38749	38476	38280	37935	37931	37516	37474	37337	37169	36893	36913	37099	35802	36066	35967	35736	35608	35498	35474	35121	35021	35085	35007	34926	34876	34852	34712	34497	34156	34575	34282	34020	34097	33949	33822	33979	33821	33853	33402	33704	33426	33436
1 µM	39274	39378	38818	38245	38242	38095	37830	37581	37572	37227	37431	36981	36804	36785	36296	36772	36498	36344	36198	35368	35389	35323	35355	35197	35491	34957	34843	34936	34804	34712	34727	34545	34203	34252	34258	34154	34181	33843	33874	33819	33802	33758	33658	33555	33427	33479	33050	33272	33085
2 µM	40855	40665	40282	40004	39963	39586	39265	39138	39266	38944	38946	38430	38451	38441	38203	38134	38154	37759	37909	37017	37027	36808	36753	36672	36805	36693	36342	36168	35971	36138	36158	36110	35826	35969	35888	35659	35494	35552	35421	35192	35358	35345	35253	35132	35056	34863	34650	34720	34740
5 µM	42115	41824	41700	41421	41216	40860	40804	40132	39973	39826	39766	39390	39319	39279	38839	38920	38773	38743	38553	37687	37737	37591	37439	37377	37112	37042	37080	36916	36789	36858	36728	36613	36470	36591	36322	36325	36064	35915	35951	35937	35565	35783	35476	35488	35248	35182	35161	35325	34965
25 µM	42583	42461	42196	42023	41823	41337	41252	41131	40668	40250	40217	39992	40064	39852	39592	39381	39363	39349	39355	38496	38304	38258	38048	38167	37677	37462	37486	37499	37515	37472	37322	37301	37114	37004	36662	36991	36433	36656	36253	36559	36164	35948	36333	36072	35911	35825	35784	35656	35505
50 µM	41760	41521	41360	40931	40975	40884	40398	40277	39893	40043	39711	39270	39237	38996	38981	38817	38866	38454	38573	37399	37355	37221	37192	37028	37039	36968	36451	36522	36579	36555	36599	36304	36044	36116	35912	35769	35892	35185	35417	35324	35201	35256	35243	34905	35090	34847	34658	34577	34528
Time [s]	0	5.085	9.756	14.404	19.031	23.667	28.289	32.982	37.631	42.295	46.91	51.557	56.194	60.848	65.485	70.115	74.783	79.415	84.063	138.115	143.977	148.62	153.236	157.867	162.483	167.103	171.707	176.337	180.994	185.634	190.251	194.87	199.538	204.196	208.815	213.436	218.096	222.715	227.321	231.958	236.572	241.245	245.896	250.522	255.199	259.811	264.451	269.081	273.685
0 µM	43383	42984	42815	42272	41834	41406	41562	41239	41083	40490	40645	40346	40379	39903	39839	39916	39265	39411	39564	38136	38295	38131	37615	37535	37241	37078	36766	36619	36583	36390	36092	36026	36158	35684	35881	35744	35653	35717	35411	35358	35218	35148	35156	35156	34898	35060	34867	34761	34794
0.5 µM	41576	41211	40630	40393	40197	39833	39702	39595	39002	38902	38709	38540	38681	38249	38306	38212	38037	37845	37487	36944	36854	36523	36239	36101	35899	35577	35440	35230	35297	35018	34822	35117	34794	34432	34511	34318	34480	34170	34129	34072	33980	33752	33744	33800	33615	33500	33326	33420	33194
1 µM	43882	42997	42431	42406	42201	41883	41430	41487	41052	40944	40386	40237	40215	39741	39841	39871	39622	39729	39289	37552	37562	37432	36848	36785	36876	36295	36184	36317	35984	35693	35728	35760	35282	35437	35196	35126	35005	34845	34937	34717	34400	34348	34525	34322	34183	34276	33944	33682	33727
2 µM	45476	45083	44472	44236	43818	43848	43555	43557	43085	42661	42638	42335	41819	41712	41644	41386	41216	41401	41002	39093	39117	39009	38663	38229	38128	37977	37699	37450	37584	37027	37059	36699	36513	36646	36527	36471	36357	36268	35927	36090	35806	35697	35510	35596	35393	35209	35370	35161	35042
5 µM	44896	44606	44273	43841	43820	43070	43035	42892	42441	42311	42072	41596	41875	41120	41272	41110	40554	40340	40700	38618	38262	38167	37758	37461	37490	37051	36783	36492	36548	36125	35909	35736	35369	35511	35205	35040	34903	34729	34717	34393	34117	33448	33344	33166	33087	32831	32876	33050	32513
25 µM	45263	45748	44986	44542	44078	43990	43798	43340	43297	42763	42810	42270	42137	41716	41831	41415	41172	41199	41205	39625	39251	39045	39044	38993	38536	38535	38438	37959	37835	37705	37486	37563	37334	37210	37161	37040	36979	36751	36688	36494	36606	36362	36348	36163	36201	35964	36380	36171	35922
50 µM	45619	45669	45595	45087	44801	44255	44041	43890	43831	43376	43400	42974	42871	42294	42373	42136	41894	41663	41621	40101	39732	39459	39618	39303	39123	38730	38444	38208	38614	38103	38035	37772	37777	37639	37645	37339	37288	37070	37384	37231	36932	37099	37066	36799	36607	36700	36697	36447	36336
Time [s]	0	5.085	9.756	14.404	19.031	23.667	28.289	32.982	37.631	42.295	46.91	51.557	56.194	60.848	65.485	70.115	74.783	79.415	84.063	138.115	143.977	148.62	153.236	157.867	162.483	167.103	171.707	176.337	180.994	185.634	190.251	194.87	199.538	204.196	208.815	213.436	218.096	222.715	227.321	231.958	236.572	241.245	245.896	250.522	255.199	259.811	264.451	269.081	273.685
0 µM	44987	45067	44577	44021	43857	43239	43102	42930	42580	42288	42223	41950	42073	41496	41066	41078	41049	40333	40557	40556	40515	40376	39996	40158	39780	39497	39403	39161	39336	39153	38672	38621	38513	38393	38673	38338	38209	38110	38057	38003	37626	37868	37485	37692	37324	37544	37475	37421	37357
0.5 µM	44977	45147	44979	44557	44295	43717	43383	42737	43183	42794	42311	42338	42244	41817	40836	40713	40653	40413	40323	39895	40064	39683	39624	39291	39032	38727	38945	38661	38459	38397	38101	38088	37898	37981	37847	37390	37516	37196	37424	37014	36942	36801	36602	36700	36816	36427	36557	36404	36400
1 µM	44480	44598	44378	43841	43619	43215	42683	42519	42514	42250	42019	41798	41359	41321	41109	40871	40683	40554	40376	39928	39493	39211	38998	38976	38515	38511	38153	38006	37976	38123	37783	37715	37524	37485	37280	37076	37052	36838	36551	36741	36613	36344	36448	36122	35885	35725	35751	36047	36029
2 µM	45615	45450	45151	44568	44136	43843	43682	43370	43140	42949	42694	42319	42139	42168	41706	41624	41384	41241	41154	40566	40110	39991	39911	39703	39476	39162	39175	39082	38852	38662	38843	38475	38415	38185	37865	38083	37845	37774	37474	37502	37127	37261	37280	37072	37032	36681	36910	36692	36602
5 µM	45468	45195	45190	45571	44873	44537	44285	44014	43683	43406	43166	42715	42506	42565	42095	41940	41662	41644	41387	41463	40970	40929	40501	40337	40128	40019	39892	39914	39796	39499	39351	39462	39372	39239	39223	38849	38792	38696	38663	38632	38264	38044	38040	38090	38092	37666	38209	37771	37788
25 µM	46276	46252	46060	46038	46363	46026	45407	44965	44538	44201	44259	44107	43806	43732	43334	43219	42873	42804	42662	41726	41667	41564	41287	40969	40890	40692	40592	40576	40356	40197	39939	39897	39879	39644	39750	39684	39790	39343	39175	39077	38981	38920	39204	38862	38873	38783	38510	38577	38588
50 µM	47705	47951	47280	47458	47441	47272	46542	45979	45706	45533	44932	44851	44957	44623	44282	44198	43899	44000	43678	48068	47678	47343	46736	46748	46554	46327	46131	45745	45641	45402	45415	44957	45203	44955	44789	44421	44520	44487	44108	43890	43831	43668	43526	43621	43415	43240	42917	42769	42700
Time [s]	0	5.014	9.586	14.166	18.748	23.329	27.901	32.472	37.058	41.637	46.204	50.784	55.357	59.949	64.526	69.106	73.693	78.264	82.85	134.549	140.365	144.934	149.511	154.083	158.658	163.242	167.837	172.436	177.006	181.576	186.177	190.751	195.326	199.9	204.467	209.066	213.657	218.231	222.809	227.398	231.976	236.546	241.122	245.712	250.315	254.906	259.516	264.11	268.685
0 µM	28868	28750	28178	28064	27602	27392	27104	27000	26827	26739	26653	26530	26705	26504	26560	26481	26269	26273	26170	24989	24959	24955	25404	25218	25270	25250	25178	25324	25187	25246	25088	25102	25252	25107	25083	25025	24871	25138	24947	24937	24993	24936	24829	24930	24793	25028	25082	24643	24847
0.5 µM	29542	29489	29010	28769	28617	28270	27976	28130	28184	27811	27689	27577	27561	27666	27592	27526	27447	27376	27489	26799	26696	26762	26581	26627	26666	26584	26472	26514	26678	26552	26510	26434	26435	26492	26493	26425	26338	26365	26336	26257	26153	26097	26088	26247	25956	26339	26304	25992	25985
1 µM	32272	31940	31515	31232	30904	30853	30637	30546	30495	30436	30179	30267	30198	29959	29864	30023	29756	29616	29927	28916	28768	28835	28648	28777	28573	28629	28485	28532	28392	28561	28672	28479	28617	28325	28464	28369	28371	28289	28265	28349	28328	28312	28107	28062	27972	28058	28231	28041	27990
2 µM	32908	32695	32688	32362	31906	31759	31516	31306	31287	31174	31199	30639	30435	30610	30589	30496	30471	30291	30165	29305	28902	28860	28805	28650	28663	28737	28652	28785	28834	28701	28663	28701	28679	28857	28740	28824	28651	28583	28611	28590	28540	28323	28374	28680	28536	28479	28540	28530	28616
5 µM	37323	37398	36750	36574	36328	36425	36254	35813	35812	35395	35308	35542	35229	35235	34900	35085	35162	34975	34925	34522	34470	34428	34416	34194	34443	34200	34305	34262	34208	34235	34209	33931	34016	34169	33929	33841	33953	33897	33934	33873	33811	33516	33762	33598	33581	33578	33615	33651	33166
25 µM	35629	35534	35326	35199	34843	34820	34870	34537	34399	34210	34118	33994	34056	33907	33785	33870	33898	33519	33627	33189	33192	33008	33179	33114	33103	33202	33241	32890	32869	32976	33011	32625	32901	32430	32507	32526	32688	32674	32576	32384	32453	32330	32399	32530	32107	32383	32313	31987	32119
50 µM	34346	34041	33869	33774	33614	33491	33121	33116	33195	33148	32904	32858	32712	32885	32589	32563	32703	32570	32545	31603	31597	31736	31541	31277	31504	31675	31364	31420	31497	31351	31480	31284	31257	31166	31347	31245	31516	31344	31282	31074	31375	31085	31252	31096	30967	30825	30995	30980	31056
Time [s]	0	5.014	9.586	14.166	18.748	23.329	27.901	32.472	37.058	41.637	46.204	50.784	55.357	59.949	64.526	69.106	73.693	78.264	82.85	134.549	140.365	144.934	149.511	154.083	158.658	163.242	167.837	172.436	177.006	181.576	186.177	190.751	195.326	199.9	204.467	209.066	213.657	218.231	222.809	227.398	231.976	236.546	241.122	245.712	250.315	254.906	259.516	264.11	268.685
0 µM	33397	33681	33447	32982	33059	32749	32438	32513	32338	32415	32151	32260	31954	32060	32085	31733	31651	31593	31581	30859	30791	30736	30622	30764	30698	30797	30580	30741	30294	30304	30281	30165	30237	30253	30294	30164	29987	29961	30225	29947	29855	29920	29677	29747	29997	29637	29640	29718	29581
0.5 µM	34015	33442	33371	32971	33005	33020	32846	32749	32503	32823	32501	32324	32467	32453	32425	32557	32223	32273	32065	31826	31841	31730	31470	31426	31677	31515	31390	31609	31344	31336	31415	31318	31142	31146	31042	31190	31001	30730	30980	31017	30784	30801	30916	30755	30739	30551	30568	30405	30392
1 µM	33539	33768	33837	33400	32595	32336	32460	32500	32450	32542	32480	32229	32027	32096	31908	32119	31898	31774	31811	31478	31436	31128	31202	31135	31161	31198	31118	31201	31336	31084	31356	31161	31165	31121	31113	31087	31015	31106	31043	30958	31097	31011	30879	30711	30722	30675	30702	30652	30427
2 µM	35535	34799	34437	34330	33648	33099	32783	32878	32586	32729	32782	32813	32793	32448	32657	32382	32416	32514	32279	32236	32046	32070	32157	31896	31971	32006	31914	31645	31671	31950	31701	31832	31781	31790	31797	31802	31717	31457	31721	31730	31652	31538	31624	31477	31461	31221	31467	31512	31324
5 µM	35284	35481	35347	35115	34857	34769	34909	34896	34329	33992	33671	33831	33797	33574	33545	33406	33315	33240	33141	33243	33219	32962	33166	33221	33124	33039	32958	32759	32845	32891	32727	32752	32621	32567	32453	32507	32693	32544	32563	32543	32617	32356	32416	32179	32262	32367	32267	32040	32357
25 µM	34863	34603	34197	34076	34319	34421	33666	33250	33105	33137	32793	33006	32818	32660	32655	32428	32516	32201	32277	32352	32568	32517	32364	32322	32178	32261	32026	32184	32312	32098	32001	32127	31929	31708	32005	31934	31881	31637	31762	31727	31844	31765	31949	31713	31836	31760	31514	31547	31745
50 µM	32380	32356	32291	32418	31664	31262	31169	31186	30964	30751	30906	30598	30212	30364	30216	30266	30103	29382	29652	29818	29692	29738	29643	29686	29553	29534	29296	29439	29382	29519	29252	29222	29097	29307	29030	29168	29000	29081	29074	29156	29054	28811	28840	29081	29070	29008	29047	29228	29347
Time [s]	0	5.038	9.652	14.264	18.885	23.486	28.137	32.764	37.442	42.079	46.708	51.373	56.022	60.639	65.27	69.926	74.543	79.176	83.774	141.059	146.928	151.54	156.159	160.79	165.407	170.001	174.65	179.25	183.851	188.445	193.048	197.63	202.237	206.817	211.397	216.015	220.623	225.228	229.848	234.458	239.076	243.697	248.345	252.978	257.602	262.213	266.828	271.415	276.043
0 µM	27273	27516	27239	26911	26711	26402	26420	26168	25972	25947	25923	25857	25799	25544	25639	25231	25513	25276	25290	24139	24242	24235	23948	23939	23917	23823	23659	23684	23544	23527	23479	23434	23597	23225	23273	23252	23067	23147	23214	23022	22928	22814	22882	22848	22904	22722	22794	22744	22691
0.5 µM	27627	27368	27049	26651	26549	26574	26495	26217	26138	26150	26194	25938	26000	25579	25673	25615	25462	25346	25352	23732	23422	23426	23401	23455	23258	23336	23553	23302	23162	23243	22984	23141	23127	23152	23124	23108	22883	22859	22843	22978	22778	22839	22727	22687	22679	22778	22446	22568	22467
1 µM	27492	27566	27137	26775	26610	26665	26129	26268	26205	26170	26071	25715	25802	25505	25623	25553	25642	25300	25309	24524	24480	24589	24224	24141	24200	24187	24009	23888	23966	23920	23743	23880	23750	23481	23483	23528	23499	23412	23403	23218	23364	23148	23270	23081	23190	23112	23020	23059	23003
2 µM	27689	27744	27192	26935	26920	26768	26499	26468	26438	26231	26303	26160	25982	26244	26110	25938	25865	25989	25721	26413	26163	26043	25977	25824	25841	25744	25704	25451	25412	25467	25386	25492	25228	25204	24987	24985	25000	24770	24747	24825	24855	24782	24696	24557	24688	24661	24519	24636	24567
5 µM	28935	28757	28700	28495	28309	28037	27827	28041	27835	27315	27488	27266	27258	27044	26911	27081	26938	26853	26594	26517	26777	26694	26509	26607	26224	26261	26374	26117	26181	26318	25987	26045	26024	25992	25954	25963	26052	25753	25714	25633	25591	25402	25546	25593	25523	25521	25424	25486	25352
25 µM	27187	26696	26459	26523	26444	26484	25947	26128	25945	26016	25861	25852	25745	25684	25532	25343	25396	25406	25315	26257	25875	26044	25831	25893	25627	25645	25630	25504	25647	25402	25365	25288	25155	25300	25118	25192	25135	25056	24878	24970	24769	24804	24693	24611	24673	24559	24579	24604	24519
50 µM	27800	27196	26820	26630	26839	26352	26344	26416	26107	25984	26054	26012	25743	25763	25885	25690	25437	25673	25576	25893	25952	25964	25967	25731	25790	25630	25520	25477	25322	25506	25150	25333	25335	25142	25226	25246	25111	24977	25196	25136	25024	25050	24943	24848	24924	24888	25021	24776	24829
Time [s]	0	5.038	9.652	14.264	18.885	23.486	28.137	32.764	37.442	42.079	46.708	51.373	56.022	60.639	65.27	69.926	74.543	79.176	83.774	141.059	146.928	151.54	156.159	160.79	165.407	170.001	174.65	179.25	183.851	188.445	193.048	197.63	202.237	206.817	211.397	216.015	220.623	225.228	229.848	234.458	239.076	243.697	248.345	252.978	257.602	262.213	266.828	271.415	276.043
0 µM	28323	28112	27947	27655	27334	27356	26949	26933	26694	26637	26466	26452	26368	26169	26070	26259	25884	25857	25907	25513	25391	25209	25142	25419	24969	24995	24689	24902	24892	24593	24690	24562	24609	24483	24552	24569	24403	24355	24233	24303	24187	24079	24242	24227	24228	24008	23853	23976	23972
0.5 µM	28891	28359	28178	27887	27807	27513	27500	27392	27292	27014	27264	27208	26900	26878	26916	26985	26905	26570	26778	25710	25606	25495	25520	25528	25290	25312	24990	25303	24992	24919	24926	25015	24905	24811	24858	24728	24830	24659	24817	24766	24869	24388	24366	24459	24496	24624	24408	24369	24260
1 µM	27837	27821	27473	27115	26681	26596	26572	26508	26374	26239	26086	26098	26027	25974	25985	25998	25569	25732	25686	25259	25181	25181	24927	24719	24878	24835	24830	24678	24641	24574	24346	24436	24591	24394	24456	24377	24300	24134	24187	24181	24101	24028	23996	23958	23867	23814	23968	23857	23882
2 µM	28381	27929	27255	27077	27009	26843	26719	26469	26477	26296	26107	26114	25980	25987	25845	25742	25845	25577	25698	24896	24978	24948	24705	24761	24819	24354	24411	24482	24457	24365	24413	24427	24321	24132	24181	24129	24213	24148	24087	24121	23998	23971	23995	23941	23966	23849	23900	23627	23784
5 µM	29340	28983	28558	28613	28377	28236	28102	28037	27759	27570	27678	27611	27381	27238	27150	27232	26957	26885	26958	25914	25655	25749	25781	25604	25516	25440	25448	25317	25136	25123	25165	25076	25145	24949	25069	25088	24950	24712	24690	24460	24753	24408	24636	24385	24405	24484	24445	24273	24420
25 µM	29871	29171	29192	29085	29015	28561	28495	28288	28547	28112	28093	28011	28003	27854	27623	27445	27698	27181	27291	26527	26448	26301	26256	26165	26336	26069	25770	25818	25671	25650	25552	25272	25424	25347	25262	25355	25209	25071	24959	24757	25043	24619	24652	24650	24620	24742	24595	24540	24360
50 µM	29047	28676	28412	28179	27963	27732	27706	27629	27323	27325	27231	27057	27007	27056	26867	26649	26816	26750	26430	25769	26004	25844	25689	25841	25550	25614	25586	25684	25674	25670	25537	25492	25225	25260	25074	24998	25018	24907	24819	24961	25160	24736	24772	24914	24588	24475	24669	24391	24458
[truncated: 101 more columns]

## Sheet: Figure 2b
Raw data with repeats, time indicated, ion concentrations used listed.
NRAMP1
Time [s]	0	4.008	8.014	12.021	16.027	20.033	24.024	28.03	32.036	36.043	40.05	44.069	48.075	52.081	56.089	60.095	64.102	68.109	72.115	115.384	119.391	123.398	127.404	131.411	135.418	139.425	143.435	147.442	151.445	155.465	159.468	163.475	167.481	171.487	175.493	179.5	183.505	187.511	191.518	195.524	199.53	203.536	207.541	211.548	215.554	219.561	223.566	227.586	231.592
0 µM	52881	52874	53009	52589	51862	51736	51411	50765	50892	50405	50264	50145	50157	50374	49909	50061	50021	49841	49663	48042	48859	48536	48773	48639	48525	48413	48425	48155	47986	47849	47858	47945	47962	47710	47777	47885	47859	47812	47938	47810	47721	47585	47749	47716	47707	47404	47705	47618	47470
0.5 µM	55804	56185	56945	57263	57558	57359	57320	56410	56056	55759	55444	55286	54877	55005	54781	54693	54977	54829	54904	53471	53590	53652	53421	53262	53138	53178	53347	53223	52954	53027	52988	52922	53184	52722	52742	52817	52560	52498	52595	52576	52374	52242	52369	52574	52287	52538	52347	52221	52542
1 µM	54427	54439	54075	53959	53920	54015	54043	54062	53613	53425	53319	53284	53329	53186	53058	53238	53324	52805	52924	50418	50570	50303	50259	50362	50231	50205	50213	50206	49989	50058	49920	49834	49893	49692	49695	49565	49621	49757	49613	49721	49514	49599	49582	49543	49487	49390	49152	49044	49578
2 µM	56878	57214	57221	56974	56849	56461	56162	55695	55179	54778	54663	54339	54268	54195	54033	53951	53860	53919	54000	52634	52856	52704	52780	52550	52463	52204	52261	52394	51995	52298	52199	51772	52032	51896	51743	51863	51702	51614	51545	51603	51508	51524	51378	51384	51637	51236	51388	51297	51236
10 µM	56244	56853	56581	56944	56372	56586	56718	55971	55526	55047	54829	54733	54937	54470	54814	54648	54660	54734	54408	53198	52817	52919	52983	52617	52608	52393	52584	52351	52288	52321	52481	52381	51855	52201	51982	52009	51895	51956	51790	51627	52139	51652	51672	51530	51452	51825	51574	51662	51609
25 µM	53371	53511	53706	53706	53373	53593	53195	53450	53132	52955	52998	52792	52742	52982	52567	52639	52705	52899	52317	49906	50416	50335	50276	50059	50182	50031	49915	50011	50062	50604	49968	49138	48983	48625	48737	49078	48633	48859	48984	49058	48882	48871	48715	48789	48810	48994	48824	48711	48974
Time [s]	0	5.031	9.668	14.307	18.971	23.619	28.242	32.856	37.493	42.154	46.773	51.437	56.098	60.733	65.362	70.033	74.666	79.307	83.951	144.895	150.756	155.412	160.065	164.683	169.309	173.964	178.6	183.221	187.839	192.527	197.185	201.8	206.415	211.043	215.666	220.283	224.904	229.564	234.184	238.852	243.52	248.164	252.794	257.445	262.079	266.716	271.365	275.989	280.595
0 µM	59736	60365	60489	59697	59570	58810	58187	57569	57361	56974	56907	56760	56588	56312	56182	55950	56197	55961	55661	54968	55125	55361	54713	54872	54702	54777	54650	54357	54637	54615	54431	54749	54519	54320	54884	54561	54661	54488	54471	54812	54753	54555	55005	54494	54624	54354	54555	54376	54342
0.5 µM	59228	59861	60156	59679	59842	59721	59976	59338	58879	58524	57554	57499	57046	56750	56544	56419	57055	56719	56494	53736	53743	53812	53749	53426	53452	53204	53362	53561	53437	53344	53403	53325	53530	53576	53274	53365	53497	53570	53313	53044	53547	53121	53063	53242	53188	53353	53194	53147	52910
1 µM	59832	60547	61110	60827	60924	60622	59882	58688	58143	57806	57770	57527	57331	57253	57227	57432	57414	57104	57020	55252	55262	55640	55355	54951	54775	54803	54798	54620	54699	54822	54765	54770	54766	54825	54764	54774	55035	54607	54768	54473	54432	54395	54787	54331	54469	54442	54483	54502	54527
2 µM	61573	62249	62295	61441	60756	59341	59065	58910	59074	58707	59080	58968	58443	58791	58729	59005	58700	58855	58563	56914	56956	56843	56727	56727	56204	56259	56472	56675	56088	56314	56358	56132	56082	56265	55857	56206	56360	55901	55782	55917	56135	56106	55907	55898	56076	55907	55904	55706	56130
10 µM	60661	60705	61207	60933	60770	60657	60345	59844	59897	60350	59603	59402	58596	58505	58123	58183	58054	58299	57814	55654	55795	55430	55626	55416	55535	55441	55196	55005	55012	55239	54943	54939	54794	54882	54942	55075	55192	54780	54807	54797	54785	54816	54848	54434	54440	54392	54457	54689	54748
25 µM	59848	60159	60406	60044	60270	60200	59681	59027	58231	57591	57492	57342	57703	57422	57175	57350	56844	57207	57063	54808	54710	54946	54344	54274	54100	54072	54229	54118	53959	53912	53925	53975	54150	54071	53871	54032	53838	53875	54012	53870	53820	53807	53828	53783	54012	53692	53753	53726	53440
Time [s]	0	5.031	9.668	14.307	18.971	23.619	28.242	32.856	37.493	42.154	46.773	51.437	56.098	60.733	65.362	70.033	74.666	79.307	83.951	144.895	150.756	155.412	160.065	164.683	169.309	173.964	178.6	183.221	187.839	192.527	197.185	201.8	206.415	211.043	215.666	220.283	224.904	229.564	234.184	238.852	243.52	248.164	252.794	257.445	262.079	266.716	271.365	275.989	280.595
0 µM	59053	58585	58004	57745	57444	56982	56960	56888	56553	56579	56548	56028	56035	55883	55672	56128	55670	55782	55294	54800	54767	54470	54596	54405	54548	54264	54077	54109	53818	54032	53924	53898	54072	53721	53685	53661	53796	53809	53607	53709	53744	53624	53405	53637	53991	53811	53707	53648	53979
0.5 µM	58588	58311	58630	58380	58366	58171	57955	58034	57751	57715	57458	56503	56066	55742	55676	55900	55496	55740	55501	55537	55255	55360	55017	54913	55098	54846	55158	54910	55202	54900	54907	54893	54708	54697	54783	54788	54846	54858	55083	54724	55170	54840	55010	54782	54912	54603	54629	54597	54910
1 µM	56902	57123	57085	57216	57303	57346	56994	56937	56890	57056	56889	56205	55614	55015	55083	54947	54548	54964	54954	54359	54286	54116	54193	53685	54118	53895	53990	53575	53862	53981	53712	53817	53690	53849	54112	53865	53623	53994	53858	53482	53737	53662	53351	53612	53653	53613	53803	53414	53428
2 µM	58373	58348	58690	58328	58579	58330	57706	57261	56432	56164	56006	55563	55531	55679	55643	56025	55573	55551	55473	55327	55424	54887	54948	54871	54763	54702	54827	54769	54968	54871	54752	54499	55038	54952	54658	54867	54731	54526	54845	54562	54756	54753	54778	54649	54327	54393	54322	54449	54336
10 µM	58842	59121	58641	58614	58197	58040	57675	57311	57205	57094	57146	57104	57073	56874	57601	58134	58041	57540	57285	56851	56417	56295	56514	56295	56296	56039	55910	56062	55982	55845	55943	55796	56099	55682	55822	55809	56053	55580	55473	55719	55441	55435	55813	55809	55603	55610	55415	55482	55585
25 µM	59522	59055	59049	59044	58907	58910	58958	58707	58678	58692	58857	58967	58560	58365	58522	58436	58477	58122	58578	56864	56881	56810	56760	56860	56561	56530	56412	56256	56459	56494	56253	56457	56520	56517	56138	56184	56582	56239	55972	56235	56362	56080	56136	56173	56114	56345	56096	56083	56050
Time [s]	0	5.061	9.723	14.375	19	23.619	28.252	32.919	37.552	42.205	46.872	51.518	56.153	60.808	65.448	70.079	74.684	79.311	83.933	135.694	141.557	146.228	150.891	155.519	160.157	164.797	169.45	174.055	178.677	183.314	187.947	192.61	197.231	201.855	206.507	211.134	215.766	220.406	225.056	229.691	234.297	238.925	243.498	248.132	252.769	257.378	262.01	266.648	271.28
0 µM	28783	28567	28229	27781	27414	27427	27412	27517	27281	27141	27159	27013	26918	26811	27076	26973	26652	26711	26767	25556	25441	25175	25232	25320	25000	25275	25166	25220	25006	25113	25132	25109	24952	25032	25229	24975	25024	24981	24899	24867	24698	24923	24668	24634	24597	24540	24660	24636	24548
0.5 µM	28907	28503	28177	27514	27352	27321	27460	27339	27139	27077	26929	26963	26774	26815	26881	26632	26590	26588	26366	25103	25140	25154	25045	25022	25260	25072	24837	24973	24971	25015	25022	24891	24816	24945	24823	24756	24540	24723	24623	24290	24571	24420	24501	24276	24207	24303	24187	24131	24112
1 µM	28050	27928	27826	27690	27586	27711	27826	27491	26955	26959	26924	26777	26863	26472	26585	26447	26491	26383	26402	25406	25000	24988	24952	24991	24923	24830	24745	24927	24802	24903	24935	24587	24899	24867	24857	24833	24852	24734	24498	24539	24796	24564	24656	24751	24616	24579	24682	24768	24678
2 µM	28228	27791	27317	27020	26931	26929	26720	26809	26540	26426	26464	26282	26178	26158	25884	25862	25944	25900	26025	25442	25463	25336	25338	25276	25358	25227	25205	25218	25238	25182	25311	25047	25140	25102	25084	25230	25123	24996	25034	24911	25023	24946	24804	24857	24624	24836	24766	24683	24826
10 µM	30433	30064	29784	29372	29490	29578	29388	29295	29253	28979	28999	28851	28737	28546	28717	28570	28529	28295	28266	27647	27615	27218	27426	27320	27233	27410	27340	27170	27060	27325	26934	26951	26944	26981	27022	26946	26803	26951	26867	26716	26759	26886	26671	26570	26478	26793	26516	26527	26352
25 µM	27883	28089	27839	27904	27193	26832	26513	26823	26707	26680	26773	26617	26559	26312	26375	26162	26275	26186	26043	25722	25745	25549	25578	25407	25492	25274	25618	25522	25306	25597	25269	25375	25509	25491	25458	25325	25304	25358	25305	25336	25145	25113	25282	25039	24804	25010	24961	25025	24997
Time [s]	0	5.061	9.723	14.375	19	23.619	28.252	32.919	37.552	42.205	46.872	51.518	56.153	60.808	65.448	70.079	74.684	79.311	83.933	135.694	141.557	146.228	150.891	155.519	160.157	164.797	169.45	174.055	178.677	183.314	187.947	192.61	197.231	201.855	206.507	211.134	215.766	220.406	225.056	229.691	234.297	238.925	243.498	248.132	252.769	257.378	262.01	266.648	271.28
0 µM	26413	26615	26539	26635	26077	26007	25962	25777	25875	25651	25429	25615	25454	25282	25285	25401	25179	25194	25163	23795	24101	23881	23940	23763	23921	23618	23522	23661	23468	23461	23538	23766	23395	23458	23455	23514	23479	23347	23186	23244	23245	23315	23249	23255	23225	22874	23363	22976	23080
0.5 µM	27690	27291	26992	26718	26573	26517	26479	26301	26410	26108	25997	25776	26121	25898	25695	25657	25720	25657	25694	23648	23601	23734	23390	23486	23447	23401	23474	23450	23531	23563	23473	23298	23332	23483	23251	23101	23017	23260	23188	23067	23108	23071	22944	22794	22983	22995	22912	22948	22692
1 µM	28007	28014	27553	27463	27113	27061	26859	26800	26713	26599	26385	26438	26447	26173	26221	26012	26042	25765	25799	24616	24596	24616	24466	24393	24428	24395	24305	24382	24349	24297	24257	24162	24376	24301	24065	24194	23933	24041	24104	23843	24025	23884	23863	23816	23731	23786	23640	23656	23585
2 µM	28214	28008	27352	27443	27214	27165	27107	26990	26790	26806	26790	26606	26794	26674	26601	26411	26352	26114	25961	25026	25092	25050	24781	24895	24820	24725	24836	24654	24681	24760	24772	24683	24713	24581	24699	24681	24487	24395	24493	24440	24549	24405	24324	24400	24299	24288	24321	24233	24117
10 µM	28828	28667	28675	28630	28525	28422	28621	28181	28336	28157	28091	28037	27965	27934	27713	27786	27603	27557	27383	26499	26471	26370	26249	26241	26202	26128	26173	26220	26110	25924	25906	25555	25725	25825	25905	25797	25662	25718	25523	25531	25477	25462	25411	25464	25254	25594	25456	25326	25518
25 µM	29362	29463	29267	29333	28981	29044	29026	28784	28673	28582	28655	28612	28397	28290	28311	28344	28135	27947	28000	26689	26704	26390	26490	26390	26286	26364	26208	26166	26265	26052	26200	25966	26028	26008	25908	25847	25660	25805	25672	25712	25785	25659	25682	25472	25407	25500	25451	25347	25444
Time [s]	0	5.104	9.73	14.387	19.023	23.659	28.296	32.939	37.59	42.228	46.836	51.468	56.145	60.76	65.425	70.072	74.724	79.347	83.974	131.928	137.795	142.435	147.055	151.686	156.299	160.957	165.583	170.199	174.82	179.473	184.115	188.779	193.41	198.087	202.702	207.359	212.016	216.665	221.297	225.982	230.638	235.277	239.916	244.553	249.197	253.837	258.474	263.221	267.848
0 µM	26585	26673	26380	26267	25980	25994	25773	25723	25521	25460	25502	25330	25405	25355	25085	25150	24799	24900	25008	24082	24347	24148	24253	23904	23956	23927	23823	23872	23848	23899	23860	23725	23652	23837	23583	23563	23545	23635	23580	23511	23343	23440	23431	23384	23409	23476	23344	23282	23203
0.5 µM	26707	26721	26382	25973	25875	25701	25455	25581	25521	25191	25148	24944	24853	25046	24515	24667	24740	24718	24638	23303	23481	23449	23605	23456	23284	23359	23251	23321	23263	23210	23208	23103	23119	22968	22858	22961	23015	22895	22854	22846	22878	22769	22690	22636	22596	22688	22688	22654	22544
1 µM	25811	25414	25036	24536	24278	24158	24137	24246	24052	24050	23976	24008	23817	23933	23870	23631	23615	23796	23699	22118	22224	22268	22057	22097	22091	22204	22200	21951	22113	21825	22007	21791	21771	21890	21657	21829	21808	21611	21641	21737	21708	21444	21631	21458	21382	21439	21501	21392	21231
2 µM	26695	26361	25879	25400	25367	24878	24847	24746	24791	24614	24432	24403	24395	24396	24424	24555	24279	24330	24119	23524	23403	23666	23282	23396	23346	23455	23421	23226	23105	23423	23392	23202	23152	23077	23171	23135	22949	23010	22836	22943	22811	22845	22897	22791	22818	22806	22809	22663	22516
10 µM	27973	27659	27570	27371	27208	27008	26844	26639	26405	26235	26216	26235	25958	26032	25970	25738	25656	25761	25817	24812	24752	24592	24327	24515	24490	24481	24526	24590	24255	24410	24422	24411	24290	24190	24149	24231	24126	24164	24117	23952	23964	23973	23880	24006	23824	23961	23783	23992	23807
25 µM	28684	28105	28155	27757	27502	27370	27298	27285	27237	27037	26923	26537	26828	26603	26551	26415	26385	26392	26327	25237	25186	25171	25160	24852	24972	24966	25084	25081	25080	25038	25014	25064	24997	24874	24900	24719	25278	24779	24814	24912	24676	24616	24446	24745	24696	24331	24695	24590	24627
[truncated: 101 more columns]

## Sheet: Figure 2c
Raw data with repeats, time indicated, ion concentrations used listed.
EMPTY
Time [s]	0	4.006	8.012	12.019	16.025	20.032	24.037	28.049	32.054	36.061	40.067	44.073	48.078	52.085	56.09	60.097	64.103	68.11	72.116	109.795	113.801	117.811	121.817	125.826	129.832	133.836	137.843	141.848	145.853	149.86	153.866	157.873	161.877	165.884	169.889	173.896	177.902	181.906	185.916	189.918	193.925	197.932	201.938	205.943	209.948	213.954	217.96	221.967	225.972
0 µM	42351	42634	42697	43173	43622	43714	44056	44319	44428	44502	44640	44800	44624	44863	44993	44841	45125	45102	45051	41822	42211	42367	42288	42310	42601	42281	42472	42332	42492	42445	42769	42661	42912	42793	42856	42720	42828	42849	42716	42595	42531	42859	42682	42651	42692	42900	42646	42820	42878
0.5 µM	45413	45685	45459	45539	46235	46725	46694	47306	47193	47064	47258	47531	47422	47546	47753	47733	47505	47616	47438	44359	44814	44997	44916	44904	44990	44764	44717	44805	45032	45070	45098	45043	45094	45517	45095	45378	45111	45297	45365	45462	45364	45484	45264	45162	45329	45429	45086	45304	45391
1 µM	43928	44321	44441	44508	44749	45183	45321	45386	45533	45793	45770	45614	46102	46540	46357	46308	46821	46599	46821	43641	43782	44171	44128	44180	44073	44194	44110	44143	44286	44239	44307	44339	44305	44561	44405	44688	44653	44613	44644	44807	44645	44606	44724	44921	44775	44675	44649	44512	44656
2 µM	43453	43538	43585	43993	44034	44253	44354	44492	44548	44555	44720	44960	45122	45469	45390	45510	45407	45355	45496	43822	44135	43887	43956	43988	44074	44336	44158	44365	44463	44179	44537	44309	44626	44562	44965	44706	44794	44841	44617	44721	44802	44549	44668	44609	44439	44488	44301	44541	44372
5 µM	44468	44854	45203	44991	45304	45548	45754	45876	45970	46002	46423	46445	46451	46840	46673	46490	46577	46789	46841	43669	43871	43960	43845	43892	44120	44369	44231	44286	44102	44144	44523	44773	44393	44564	44500	44697	44406	44492	44441	44458	44219	44063	44180	44202	44249	44182	44254	43956	43909
10 µM	43217	43342	43576	44089	45511	45107	45415	45531	45911	46208	46065	46251	46049	46638	46396	46896	47022	46909	46989	44107	44351	44218	44296	44370	44291	44460	44291	44442	44539	44761	44937	45023	44972	44979	45011	45101	44856	44834	44823	44682	44674	44382	44517	44478	44619	44306	44499	44493	44542
25 µM	44132	44222	44340	44416	44971	44939	44831	45385	45476	45525	45684	45689	45815	45837	46294	46231	46104	46265	45895	43296	43234	43272	43157	43365	43294	43342	43306	43484	43543	43811	43659	43723	43797	43763	44239	43906	43942	44144	43988	43587	43668	43623	43299	43297	43066	43169	43245	43174	43090
50 µM	42314	42622	42855	43121	43413	43659	43399	43802	43634	43499	43984	43787	43848	44159	44049	43949	44057	43836	43715	41461	41645	41722	42059	41731	41705	41888	41913	41664	41901	41934	41918	42138	42267	42188	42256	41987	41982	41985	41858	41783	41479	41626	41736	41474	41343	41186	41506	41328	41171
Time [s]	0	5.033	9.69	14.311	18.967	23.594	28.223	32.82	37.456	42.079	46.769	51.419	56.064	60.679	65.324	69.957	74.603	79.237	83.845	136.423	142.306	146.945	151.585	156.226	160.846	165.475	170.132	174.768	179.382	184.027	188.709	193.293	197.942	202.575	207.212	211.842	216.447	221.09	225.728	230.351	234.972	239.595	244.255	248.884	253.504	258.171	262.826	267.448	272.093
0 µM	49623	50281	50657	50872	50743	50746	50977	51096	51183	51096	50717	51108	50790	50838	50755	50316	49877	49702	49325	50071	49907	49937	49860	49683	49894	49951	50230	50146	50076	50307	49898	49672	49457	49300	49254	49134	49276	49061	49332	49088	49121	49382	49342	49458	49543	49666	49598	49727	49703
0.5 µM	47493	47963	47885	48232	48119	48303	48618	48366	48711	48519	48211	48335	48128	48198	48436	48137	47974	47739	47999	47052	47196	47220	46824	47156	46682	46939	46956	46920	47044	47110	47359	47363	47599	47474	47607	47616	47717	47410	47646	47485	47649	47417	47823	47776	47556	47898	47671	47447	47598
1 µM	49031	49177	49022	49349	49329	49410	49180	49493	49589	49707	49627	49339	49238	49503	49258	49425	49162	48927	49043	47731	48062	47734	47601	47937	48112	48051	48210	47917	48164	48119	47943	48288	48430	48586	48505	48516	48384	48856	48554	48627	48592	48698	48436	48710	48520	48714	48721	48599	48587
2 µM	50116	50298	50118	50128	50200	50888	51121	51049	51181	50983	51329	51427	51285	51655	51435	51590	51704	51490	51586	47866	47940	48014	48110	48073	48271	48527	48476	48223	48317	48553	48539	48741	48353	48637	48574	48554	48401	48681	48226	48303	48430	48388	48513	48506	48371	48466	48607	48675	48871
5 µM	48567	48892	49013	49360	49249	49484	49769	50119	50119	50370	50063	50488	49982	50149	49781	49902	49936	50048	49847	47017	46967	47030	46945	47130	47345	47113	47073	47356	47747	47590	47304	47584	47676	47796	47504	47753	47631	47691	47699	47809	47691	47804	47876	48067	47891	47869	48124	47977	47960
10 µM	48998	49207	49454	49541	49674	49668	49975	49787	49752	50059	50218	50461	50510	50598	50523	50845	50764	50479	50485	47649	47898	47945	47973	48046	48037	48266	48307	48326	48347	48408	48348	48244	48532	48609	48342	48304	48595	48453	48563	48615	48596	48617	48460	48528	48574	48666	48681	48489	48578
25 µM	50864	51159	51283	51239	51481	51377	51689	51894	51936	51696	52168	52104	52283	52139	51966	51689	51976	51561	51850	49177	49291	49218	49133	49289	49382	49258	49266	49239	49069	49263	49247	49084	49237	49200	48970	49102	49443	49174	48874	48749	48672	49089	48826	48802	48997	49065	49045	48956	49010
50 µM	46420	46681	46576	46874	46760	46981	46705	46815	47412	47299	47204	47610	47645	47719	47562	47810	47598	47644	47585	45050	45355	44898	45075	45441	45387	45191	45474	45298	45637	45424	45293	45455	45258	45804	45324	45321	45321	45251	45275	45066	45208	45077	45005	45135	44998	45053	45180	45294	45046
Time [s]	0	4.997	9.583	14.166	18.753	23.333	27.923	32.508	37.084	41.674	46.259	50.837	55.407	59.986	64.586	69.187	73.757	78.336	82.926	143.508	149.333	153.921	158.503	163.101	167.69	172.268	176.869	181.442	186.031	190.621	195.205	199.79	204.383	208.961	213.543	218.126	222.706	227.3	231.869	236.445	241.03	245.604	250.192	254.819	259.4	263.975	268.567	273.14	277.732
0 µM	29445	29539	29449	29166	29544	29252	29365	29324	29139	29271	28875	29090	28860	29281	29219	28842	28843	28792	28921	27346	27147	27200	27019	26989	26915	27051	27098	27078	27181	27274	27082	26969	27096	27150	27127	26775	27139	27067	27233	27097	27096	26988	26933	27038	26931	26796	26839	26800	26905
0.5 µM	31810	31826	32328	32268	32072	31960	32006	31871	31584	31456	31450	31590	31719	31517	31336	31400	31141	31218	31388	30444	30229	30031	30027	29834	29994	29859	29958	30059	29923	29849	29670	29729	29741	29839	29733	30012	29625	29697	29834	29813	29726	29725	29540	29668	29773	29554	29772	29684	29458
1 µM	31742	31650	31406	31482	31372	31215	31310	31328	31225	31013	31076	31151	31127	31016	31015	30797	30784	30830	30988	29822	29720	29865	29627	29684	29449	29620	29281	29509	29329	29582	29424	29414	29449	29370	29475	29451	29441	29371	29411	29513	29426	29317	29478	29207	29358	29397	29323	29289	29296
2 µM	32782	32379	32650	32875	32587	32483	32555	32508	32320	32476	32431	32395	32238	32365	32312	32120	31912	32052	32183	31188	30992	31161	31150	31117	31131	30905	30842	31031	31083	30730	30867	30760	30848	30741	30903	30815	30910	30828	30803	30947	30836	30927	30710	30806	30721	30700	30592	30805	30756
5 µM	32245	32553	32568	32604	32559	32518	32729	32580	32535	32692	32580	32419	32410	32322	32545	32392	32619	32515	32279	31028	31246	31053	30897	30795	30969	30889	30887	30966	30975	30764	30742	30962	30904	30822	30706	30858	30581	30911	30733	30720	30828	30564	30688	30675	30375	30440	30624	30458	30787
10 µM	33218	33065	33052	33136	32829	32968	32845	32527	32869	32704	32760	32616	32451	32532	32589	32566	32453	32380	32595	31469	31272	31451	31337	31199	31421	31446	31209	31076	31457	31256	31141	31229	31223	31118	31254	31243	31202	31098	30920	31040	31048	31136	30858	31134	31026	31036	30957	30914	31014
25 µM	33097	33305	33062	33058	33158	33099	33034	32817	32985	32925	32864	32854	33046	32875	32887	33014	32691	32820	32723	31502	31478	31457	31476	31294	31219	31398	31375	31261	31192	31341	31232	31194	30985	31237	31155	31115	31000	31081	31188	30970	31097	30948	31042	31136	31018	30877	31056	30900	31150
50 µM	33211	33444	33338	33444	33337	33031	33204	33163	33007	33136	33125	33337	33026	33061	33233	32959	33217	33234	33027	32203	32102	32147	31972	32118	31913	31884	31906	31855	31745	31909	31723	31707	31621	31802	31653	31770	31644	31606	31673	31511	31412	31467	31505	31566	31600	31343	31550	31233	31284
Time [s]	0	4.997	9.583	14.166	18.753	23.333	27.923	32.508	37.084	41.674	46.259	50.837	55.407	59.986	64.586	69.187	73.757	78.336	82.926	143.508	149.333	153.921	158.503	163.101	167.69	172.268	176.869	181.442	186.031	190.621	195.205	199.79	204.383	208.961	213.543	218.126	222.706	227.3	231.869	236.445	241.03	245.604	250.192	254.819	259.4	263.975	268.567	273.14	277.732
0 µM	32111	31969	31727	31734	31449	31398	31274	31481	31295	31541	31504	31268	31205	31440	31256	31321	31032	31271	31134	31184	30863	30849	30815	30962	30757	30537	30701	30759	30571	30645	30578	30476	30611	30661	30700	30576	30506	30441	30540	30686	30479	30524	30258	30458	30389	30341	30417	30192	30276
0.5 µM	31242	31089	31020	30781	30924	30800	30800	30969	31085	30822	30844	30867	30728	30708	30653	30643	30732	30638	30787	31442	31372	30978	31161	30921	31105	31083	30984	31053	30946	31039	31179	30988	30909	31138	30953	30949	31147	30904	30855	30768	30803	30793	30797	30638	30729	30692	30614	30755	30659
1 µM	31668	31348	31492	31315	31547	31416	31478	31486	31440	31507	31546	31442	31268	31438	31190	31193	31321	31593	31238	31503	31292	31354	31164	31040	31189	31059	31137	31027	31195	31128	31195	31059	31343	31019	31199	31130	30985	31050	31123	30999	31223	31232	30978	30910	30859	30952	30733	30904	30938
2 µM	31525	31271	31206	31168	31196	31341	31121	31076	31058	31003	31230	30849	30982	31131	31044	31107	31027	30996	30886	31836	31401	31281	31202	31079	31220	31095	30979	31267	31093	31148	31252	31035	31201	31046	31134	31023	31025	30900	31020	31068	30906	31042	30852	30853	30651	30816	30964	30698	30782
5 µM	30953	30893	30718	30654	30917	30933	30739	30943	31047	30840	31095	30884	30786	30788	30801	30771	30821	30734	30678	31597	31585	31523	31471	31510	31294	31366	31154	31506	31325	31396	31564	31264	31468	31126	31246	31511	31295	31359	31335	31420	31389	31069	31269	31451	31208	30953	31028	31201	31289
10 µM	32169	31769	31920	31911	31813	31941	31570	31564	31411	31524	31622	31525	31549	31495	31408	31618	31387	31578	31426	31410	31443	31313	31592	31288	31208	31226	31169	31232	31110	31264	31163	31005	31256	31120	30996	30921	31142	30924	31063	31158	30944	30995	31171	30928	31036	30783	30979	31129	30981
25 µM	32322	32412	32546	32417	32595	32620	32579	32322	32204	32151	32237	32274	32356	32193	32095	32207	32042	32265	31838	32435	32687	32317	32370	32507	32271	32240	32305	32382	32156	32207	32222	32286	32082	32086	32466	32194	32411	32287	31964	32067	32182	32129	32224	32067	32136	32021	32167	32010	32315
50 µM	31580	31499	31398	31082	31358	31179	31099	31010	31023	31042	30783	30603	30723	30706	30949	30754	30797	30565	30613	30860	31185	31044	31083	30991	30750	30701	30779	30948	30834	30798	30701	30807	30776	30811	30512	30544	30673	30623	30562	30855	30702	30705	30724	30451	30741	30495	30499	30769	30340
[truncated: 101 more columns]

## Sheet: Figure 2d
Raw data with repeats, time indicated, TMBIT concentrations used listed.
DMT1
Time [s]	0	5.048	9.704	14.341	18.983	23.629	28.265	32.921	37.563	42.209	46.849	51.51	56.156	60.826	65.489	70.125	74.759	79.42	84.043	148.183	154.08	158.703	163.314	167.974	172.609	177.283	181.947	186.58	191.231	195.885	200.527	205.203	209.871	214.486	219.106	223.736	228.374	233.036	237.678	242.299	246.922	251.602	256.242	260.912	265.56	270.264	274.933	279.542	284.177
0 µM	34282	34757	34881	35031	34773	34805	35104	35113	34982	34822	34397	34252	34280	33925	33832	33645	33964	33884	33719	32134	32202	32187	32055	32031	31815	32096	32028	31987	31929	31956	31988	32071	31954	31915	32006	31831	32014	31961	31898	32028	31928	31976	31940	32153	31956	32110	31959	31655	31787
100 µM	34812	34023	33369	33071	33311	33054	33092	33012	32767	32969	32772	32899	32759	32881	32713	32745	32546	32730	32613	32928	32681	32570	32640	32775	32806	32813	32779	32932	32708	32995	32752	32681	32698	32805	32694	32588	32457	32557	32448	32345	32262	32333	32223	32192	32168	31953	32152	32076	31884
Time [s]	0	5.048	9.704	14.341	18.983	23.629	28.265	32.921	37.563	42.209	46.849	51.51	56.156	60.826	65.489	70.125	74.759	79.42	84.043	148.183	154.08	158.703	163.314	167.974	172.609	177.283	181.947	186.58	191.231	195.885	200.527	205.203	209.871	214.486	219.106	223.736	228.374	233.036	237.678	242.299	246.922	251.602	256.242	260.912	265.56	270.264	274.933	279.542	284.177
0 µM	35184	34354	33662	33744	33577	33640	33550	33391	33244	33318	33099	33049	33209	33061	32719	32906	32576	32785	32769	31389	31384	31074	31120	31251	31338	31283	31272	31302	31359	31262	31289	31310	31326	31371	31212	31218	31186	31177	31358	31196	31176	31093	31284	31054	31199	31203	31237	31072	31210
100 µM	36187	35588	34831	35029	34910	34914	34804	34726	34506	34464	34407	34403	34317	34406	34337	34245	34279	34195	34163	34937	34841	35062	34779	35078	34854	35107	35006	34953	34989	35208	35023	34751	35016	35013	34930	35131	35002	34979	34735	34782	34623	34915	34737	34507	34668	34619	34471	34575	34517
Time [s]	0	5.048	9.704	14.341	18.983	23.629	28.265	32.921	37.563	42.209	46.849	51.51	56.156	60.826	65.489	70.125	74.759	79.42	84.043	148.183	154.08	158.703	163.314	167.974	172.609	177.283	181.947	186.58	191.231	195.885	200.527	205.203	209.871	214.486	219.106	223.736	228.374	233.036	237.678	242.299	246.922	251.602	256.242	260.912	265.56	270.264	274.933	279.542	284.177
0 µM	38359	37239	36707	36718	36656	36794	36542	36498	36414	36012	35929	36134	35973	35863	35936	35902	35791	35845	35562	33599	33523	33637	33675	33529	33435	33425	33494	33672	33520	33638	33540	33277	33513	33632	33727	33346	33577	33669	33500	33541	33173	33487	33435	33336	33184	33250	33160	33108	33111
100 µM	36929	36795	37064	36986	36466	35792	35432	35018	35393	35102	35134	35001	34906	34907	34656	34692	34470	34459	34443	33437	33511	33380	33528	33398	33418	33318	33563	33558	33371	33419	33337	33121	33363	33149	33174	33135	33136	33162	32961	32985	32753	33151	32714	32685	32682	32723	32627	32685	32645
Time [s]	0	5.048	9.704	14.341	18.983	23.629	28.265	32.921	37.563	42.209	46.849	51.51	56.156	60.826	65.489	70.125	74.759	79.42	84.043	148.183	154.08	158.703	163.314	167.974	172.609	177.283	181.947	186.58	191.231	195.885	200.527	205.203	209.871	214.486	219.106	223.736	228.374	233.036	237.678	242.299	246.922	251.602	256.242	260.912	265.56	270.264	274.933	279.542	284.177
0 µM	37856	37324	36863	36826	36691	36748	36595	36695	36514	36295	36293	36436	35932	36041	35914	35790	35903	35813	35517	33294	33157	33113	33011	33119	33126	32816	33053	32986	32767	32913	32892	32846	33315	33037	32605	32846	32941	33157	32836	32764	32903	32680	32774	32642	32684	32779	32538	32795	32444
100 µM	35047	34181	33676	33694	33786	33805	33694	33446	33501	33183	33216	33080	33093	33154	32818	32831	32926	32706	32611	32144	31898	32200	31882	31747	31774	31901	31815	31889	32058	31799	31664	31823	31718	31374	31632	31779	31445	31657	31514	31235	31512	31307	31232	31377	31094	30988	31180	31107	31057
Time [s]	0	5.046	9.676	14.306	18.955	23.584	28.182	32.786	37.424	42.1	46.706	51.341	55.976	60.612	65.255	69.882	74.495	79.101	83.76	136.127	141.961	146.576	151.244	155.853	160.486	165.108	169.758	174.375	179.014	183.607	188.258	192.88	197.516	202.166	206.803	211.441	216.08	220.733	225.353	230.008	234.676	239.338	243.962	248.601	253.207	257.82	262.448	267.059	271.667
0 µM	33429	33716	33199	32867	32401	32340	32290	31820	31632	31820	31430	31287	31296	31235	31199	31185	31042	30993	31074	29601	29665	29830	29746	29712	29649	29692	29483	29453	29592	29468	29495	29268	29502	29518	29351	29362	29344	28997	29005	29078	28807	28923	29008	29131	28989	28718	29042	28972	28769
100 µM	35412	35255	34464	34372	34377	34064	33982	33836	33728	33442	33213	32990	32988	33148	32603	32651	32345	32622	32620	31917	31706	31724	31434	31604	31458	31376	31518	31305	31340	31299	31285	31051	31195	31031	30754	30913	30922	31135	30733	30703	30720	30514	30512	30454	30518	30393	30365	30198	29906
Time [s]	0	5.046	9.676	14.306	18.955	23.584	28.182	32.786	37.424	42.1	46.706	51.341	55.976	60.612	65.255	69.882	74.495	79.101	83.76	136.127	141.961	146.576	151.244	155.853	160.486	165.108	169.758	174.375	179.014	183.607	188.258	192.88	197.516	202.166	206.803	211.441	216.08	220.733	225.353	230.008	234.676	239.338	243.962	248.601	253.207	257.82	262.448	267.059	271.667
0 µM	34920	34747	34369	34024	34164	34054	33957	33824	33512	33548	33468	33150	33237	33139	32950	33023	32823	32687	32717	31753	31553	31599	31435	31409	31278	31323	31208	31265	31257	31126	31133	31225	30937	31076	30804	30871	30957	30875	30839	30717	30749	30695	30668	30699	30657	30560	30528	30488	30435
100 µM	36634	36383	35483	35575	35126	34878	34914	34729	34689	34586	34482	34205	34020	33756	33692	33781	33613	33582	33337	33281	32947	32874	32852	32674	32746	32510	32694	32341	32474	32297	32096	32276	32309	32076	31917	31767	31957	31861	31714	31391	31539	31593	31452	31545	31331	31208	31365	31236	31143
Time [s]	0	5.046	9.676	14.306	18.955	23.584	28.182	32.786	37.424	42.1	46.706	51.341	55.976	60.612	65.255	69.882	74.495	79.101	83.76	136.127	141.961	146.576	151.244	155.853	160.486	165.108	169.758	174.375	179.014	183.607	188.258	192.88	197.516	202.166	206.803	211.441	216.08	220.733	225.353	230.008	234.676	239.338	243.962	248.601	253.207	257.82	262.448	267.059	271.667
0 µM	36222	35656	35104	34881	34844	34734	34805	34589	34285	34414	34433	34201	34013	33900	33875	33814	33608	33588	33649	31537	31532	31349	31369	31187	31425	31104	31286	31322	31334	31450	31242	31294	31101	31243	31098	31070	30983	31029	30810	30987	30916	31036	30595	30833	31014	30806	30807	30624	30770
100 µM	37270	37052	36562	36727	36517	36260	36083	36094	35667	35662	35745	35507	35454	35224	35132	35226	35138	35106	34862	33575	33588	33666	33639	33196	33178	33093	33171	33247	32869	32789	32889	32607	32538	32449	32432	32443	32433	32461	32403	32031	32178	32123	32147	31917	31837	31880	31843	31736	31895
Time [s]	0	5.046	9.676	14.306	18.955	23.584	28.182	32.786	37.424	42.1	46.706	51.341	55.976	60.612	65.255	69.882	74.495	79.101	83.76	136.127	141.961	146.576	151.244	155.853	160.486	165.108	169.758	174.375	179.014	183.607	188.258	192.88	197.516	202.166	206.803	211.441	216.08	220.733	225.353	230.008	234.676	239.338	243.962	248.601	253.207	257.82	262.448	267.059	271.667
0 µM	35094	34964	34876	34659	34609	34437	34341	34319	34239	34346	34391	34046	33922	34010	33470	33484	33404	33716	33487	32189	31959	32057	31842	31661	31774	31581	31903	31593	31529	31841	31760	31449	31557	31450	31324	31355	31440	31149	31112	30813	31119	31025	30942	31064	31192	30844	31182	30993	30635
100 µM	35901	36292	35887	35431	35132	35021	35104	34874	34755	34919	34696	34171	34478	34138	34260	33996	33950	33915	33812	33251	33171	33102	33058	32828	32913	32919	32683	32768	32575	32380	32704	32512	32293	32302	32315	32256	32019	32092	31963	31849	31874	31774	31732	31633	31575	31554	31671	31655	31389
Time [s]	0	5.046	9.676	14.306	18.955	23.584	28.182	32.786	37.424	42.1	46.706	51.341	55.976	60.612	65.255	69.882	74.495	79.101	83.76	136.127	141.961	146.576	151.244	155.853	160.486	165.108	169.758	174.375	179.014	183.607	188.258	192.88	197.516	202.166	206.803	211.441	216.08	220.733	225.353	230.008	234.676	239.338	243.962	248.601	253.207	257.82	262.448	267.059	271.667
0 µM	36354	36181	35928	35575	35309	35146	35102	34761	34800	34643	34360	34394	34347	34033	34050	33949	33968	33756	33777	33122	32866	32722	32711	32624	32833	32723	32413	32715	32643	32538	32326	32334	32428	32399	32342	32248	32094	32146	32130	32182	32189	31991	32034	31954	31798	31841	31691	31595	31781
100 µM	36798	36324	36098	35906	35394	35446	35215	35129	34950	34798	34814	34318	34324	34217	34142	34247	33966	34058	33721	33579	33535	33512	33600	33374	33214	33191	33120	32984	32881	32805	32945	32941	32842	32776	32906	32548	32678	32346	32386	32488	32358	32545	32474	32303	32015	32066	32063	32022	32029
Time [s]	0	5.046	9.676	14.306	18.955	23.584	28.182	32.786	37.424	42.1	46.706	51.341	55.976	60.612	65.255	69.882	74.495	79.101	83.76	136.127	141.961	146.576	151.244	155.853	160.486	165.108	169.758	174.375	179.014	183.607	188.258	192.88	197.516	202.166	206.803	211.441	216.08	220.733	225.353	230.008	234.676	239.338	243.962	248.601	253.207	257.82	262.448	267.059	271.667
0 µM	36982	36564	36164	35956	35843	35802	35602	35415	35037	35110	35175	34642	34640	34692	34462	34239	34276	34022	34151	33519	33529	33206	33277	33331	32804	33036	33036	33057	33179	33115	32893	32915	32770	32627	32755	32707	32707	32655	32438	32467	32319	32625	32507	32207	32115	32040	31996	32033	31953
100 µM	37852	37706	37126	36790	36938	36486	36300	36202	36136	35988	35744	35513	35626	35426	35284	35161	35121	35014	35009	33774	33728	33517	33633	33597	33639	33479	33607	33468	33580	33340	33240	33275	33394	33140	33042	32919	32913	32981	32723	32971	32754	32670	32650	32602	32366	32400	32495	32433	32232
Time [s]	0	5.046	9.676	14.306	18.955	23.584	28.182	32.786	37.424	42.1	46.706	51.341	55.976	60.612	65.255	69.882	74.495	79.101	83.76	136.127	141.961	146.576	151.244	155.853	160.486	165.108	169.758	174.375	179.014	183.607	188.258	192.88	197.516	202.166	206.803	211.441	216.08	220.733	225.353	230.008	234.676	239.338	243.962	248.601	253.207	257.82	262.448	267.059	271.667
0 µM	36979	37224	37044	36813	36534	36607	36143	36013	35844	35716	35745	35286	35337	35261	35012	34818	34865	34736	34719	33750	33664	33362	33352	33496	33363	33364	33448	33339	33556	33368	33189	33374	33263	33029	33167	33057	32994	32879	32862	32710	32531	32751	32815	32561	32578	32347	32180	32619	32078
100 µM	36328	36164	35603	35604	35625	35383	35071	35376	35090	35102	34870	34736	34504	34571	34499	34383	34095	34196	34141	33455	33271	33387	33225	33111	33163	33008	32775	33034	32965	32711	32723	32972	32400	32591	32434	32469	32396	32398	32530	32315	32093	32318	32180	32108	31901	32149	31858	32155	31616
Time [s]	0	5.046	9.676	14.306	18.955	23.584	28.182	32.786	37.424	42.1	46.706	51.341	55.976	60.612	65.255	69.882	74.495	79.101	83.76	136.127	141.961	146.576	151.244	155.853	160.486	165.108	169.758	174.375	179.014	183.607	188.258	192.88	197.516	202.166	206.803	211.441	216.08	220.733	225.353	230.008	234.676	239.338	243.962	248.601	253.207	257.82	262.448	267.059	271.667
0 µM	34937	35404	35364	35160	35000	34885	34905	34554	34447	34448	34403	34229	33924	33900	33861	33449	33512	33496	33384	32417	32605	32414	32429	32409	32362	32019	32247	32301	32069	32090	32008	32144	32061	31844	32007	32065	31869	31770	31738	31726	31686	31703	31426	31480	31388	31291	31185	31302	31253
100 µM	33581	33228	33444	33156	33058	32871	32765	32858	32319	32557	32630	32201	32227	32115	32085	31648	31748	31755	31691	31372	31280	31181	30977	31086	31103	31036	30911	30789	31049	30865	30569	30685	30789	30550	30643	30500	30572	30550	30514	30403	30278	30221	30481	30215	30279	30143	29892	30085	29875
[truncated: 101 more columns]

## Sheet: Figure 2e
Raw data with repeats, time indicated, TMBIT concentrations used listed.
NRAMP1
Time [s]	0	5.048	9.704	14.341	18.983	23.629	28.265	32.921	37.563	42.209	46.849	51.51	56.156	60.826	65.489	70.125	74.759	79.42	84.043	148.183	154.08	158.703	163.314	167.974	172.609	177.283	181.947	186.58	191.231	195.885	200.527	205.203	209.871	214.486	219.106	223.736	228.374	233.036	237.678	242.299	246.922	251.602	256.242	260.912	265.56	270.264	274.933	279.542	284.177
0 µM	33313	33331	33250	33121	33047	32921	32440	32760	32775	33027	33048	33240	32992	32620	32676	32593	32665	32565	32507	31162	30989	30812	30775	30934	30794	31046	30991	31082	31165	31120	31256	30952	31032	31226	31016	31390	31280	31320	31416	31442	31428	31441	31542	31609	31373	31477	31612	31449	31613
100 µM	32818	32745	32843	32881	32746	32508	32434	32483	32571	32808	32584	32456	32397	32486	32439	32535	32487	32127	31956	32887	32729	32869	32899	32793	33030	32850	32911	33053	32976	32941	32984	32998	32885	32980	32802	33142	32988	32923	33052	32843	32855	32994	32792	32897	32976	32695	32982	32666	32686
Time [s]	0	5.048	9.704	14.341	18.983	23.629	28.265	32.921	37.563	42.209	46.849	51.51	56.156	60.826	65.489	70.125	74.759	79.42	84.043	148.183	154.08	158.703	163.314	167.974	172.609	177.283	181.947	186.58	191.231	195.885	200.527	205.203	209.871	214.486	219.106	223.736	228.374	233.036	237.678	242.299	246.922	251.602	256.242	260.912	265.56	270.264	274.933	279.542	284.177
0 µM	33175	32996	32741	32636	32725	32696	32826	32739	32850	32721	32821	32594	32613	32654	32565	32450	32216	31886	31715	30974	30745	30633	30544	30372	30680	30680	30530	30636	30506	30670	30653	30460	30476	30646	30584	30564	30797	30638	30800	30705	30751	30827	30886	30840	30961	30771	30777	30791	30874
100 µM	34071	34015	34092	33958	34041	33842	33718	33758	33950	33631	33640	33640	33579	33581	33478	33518	33620	33436	33612	33464	33483	33504	33151	33428	33316	33590	33274	33392	33213	33428	33216	33383	33378	33492	33404	33522	33338	33205	33217	33236	33308	33461	33354	33434	33430	33249	33264	33332	33120
Time [s]	0	5.048	9.704	14.341	18.983	23.629	28.265	32.921	37.563	42.209	46.849	51.51	56.156	60.826	65.489	70.125	74.759	79.42	84.043	148.183	154.08	158.703	163.314	167.974	172.609	177.283	181.947	186.58	191.231	195.885	200.527	205.203	209.871	214.486	219.106	223.736	228.374	233.036	237.678	242.299	246.922	251.602	256.242	260.912	265.56	270.264	274.933	279.542	284.177
0 µM	33898	33647	33490	33584	33464	33476	33472	33399	33692	33750	33411	33573	33712	33307	33100	32833	32912	32959	32981	31817	31607	31485	31345	31438	31588	31534	31607	31553	31435	31491	31537	31444	31480	31374	31560	31657	31385	31340	31532	31419	31393	31379	31730	31438	31590	31634	31418	31281	31540
100 µM	32999	32995	33119	33078	32947	32862	32575	32379	32319	32206	32284	32464	32154	32083	32047	31685	31781	31889	31693	32692	32647	32613	32590	32642	32656	32627	32616	32506	32596	32582	32563	32648	32838	32674	32597	32610	32747	32627	32629	32703	32676	32739	32302	32389	32347	32421	32542	32472	32429
Time [s]	0	5.048	9.704	14.341	18.983	23.629	28.265	32.921	37.563	42.209	46.849	51.51	56.156	60.826	65.489	70.125	74.759	79.42	84.043	148.183	154.08	158.703	163.314	167.974	172.609	177.283	181.947	186.58	191.231	195.885	200.527	205.203	209.871	214.486	219.106	223.736	228.374	233.036	237.678	242.299	246.922	251.602	256.242	260.912	265.56	270.264	274.933	279.542	284.177
0 µM	34548	34449	34313	33816	33399	33525	33547	33273	33122	33310	33071	33033	33278	33345	33473	33185	32826	32565	32483	33122	33131	33219	33267	33425	33124	33222	33348	33414	33343	33146	33231	33226	33264	33207	33184	33113	33390	33173	33205	33189	33156	33092	33244	33062	33261	33235	33033	33324	33121
100 µM	30292	30416	30517	30378	30351	30577	30241	30446	30587	30408	30260	30144	29901	29526	29733	29587	29452	29283	29109	29626	29597	29479	29494	29485	29500	29713	29637	29762	29611	29661	29744	29621	29724	29865	29397	29609	29776	29859	29557	29539	29706	29940	29622	29693	29895	29783	29294	29465	29643
Time [s]	0	5.063	9.7	14.319	18.958	23.609	28.243	32.937	37.596	42.25	46.897	51.563	56.209	60.891	65.522	70.13	74.765	79.397	84.029	136.404	142.255	146.879	151.488	156.16	160.825	165.483	170.115	174.789	179.413	184.066	188.736	193.425	198.102	202.721	207.341	211.961	216.619	221.22	225.872	230.51	235.169	239.792	244.444	249.067	253.703	258.334	262.964	267.596	272.243
0 µM	37953	38359	38195	38450	38354	38066	37917	38056	37990	37906	37032	36599	36049	36360	36186	35957	36122	36261	35879	33742	33937	33869	33946	33359	33652	33618	33598	33571	33595	33294	33421	33714	33610	33490	33647	33440	33443	33315	33351	33123	33213	33345	33318	33217	32965	33079	33222	33327	33140
100 µM	38685	39405	39405	39386	39150	39061	39223	39209	38982	38434	37757	37532	37449	37054	37298	37128	37110	37114	37119	36251	36352	36111	36360	36051	36198	36141	36272	36012	36003	36205	36067	35900	36026	35862	36101	35730	35803	35598	35486	35547	35715	35369	35485	35519	35375	35400	35473	35147	35186
Time [s]	0	5.063	9.7	14.319	18.958	23.609	28.243	32.937	37.596	42.25	46.897	51.563	56.209	60.891	65.522	70.13	74.765	79.397	84.029	136.404	142.255	146.879	151.488	156.16	160.825	165.483	170.115	174.789	179.413	184.066	188.736	193.425	198.102	202.721	207.341	211.961	216.619	221.22	225.872	230.51	235.169	239.792	244.444	249.067	253.703	258.334	262.964	267.596	272.243
0 µM	38615	38877	39202	38780	38685	38690	38502	38529	38735	38363	37984	37380	36924	36903	36849	36742	36772	36462	36685	35316	35248	35091	35053	34927	35084	35000	34931	34995	34816	34754	34753	34674	34757	34803	34968	34977	34725	34711	34684	34973	34617	34783	34880	34734	34611	34561	34738	34476	34599
100 µM	40939	41131	40852	41071	40621	40618	40249	39927	38995	38477	38153	38097	38187	38069	37773	37877	37808	37781	37593	37031	36700	36804	36825	36468	36532	36423	36329	36634	36336	36439	36262	36086	36156	36296	36290	36187	36003	35889	36033	36133	36087	35846	35962	35971	35620	35931	35828	35852	35842
Time [s]	0	5.063	9.7	14.319	18.958	23.609	28.243	32.937	37.596	42.25	46.897	51.563	56.209	60.891	65.522	70.13	74.765	79.397	84.029	136.404	142.255	146.879	151.488	156.16	160.825	165.483	170.115	174.789	179.413	184.066	188.736	193.425	198.102	202.721	207.341	211.961	216.619	221.22	225.872	230.51	235.169	239.792	244.444	249.067	253.703	258.334	262.964	267.596	272.243
0 µM	41659	41942	41768	41637	41647	41893	41566	40759	40005	39846	39852	40254	39912	39788	39740	39773	39595	39481	39155	36704	36697	36951	36672	36751	36629	36288	36455	36281	36366	36526	36431	36268	36113	36405	36133	36377	36329	36528	36284	36223	36264	36291	35961	36108	36113	36076	36188	36017	36177
100 µM	42607	42474	42619	42371	41905	41453	40553	40021	40156	40321	40236	39889	39802	39686	39739	39540	39241	39304	39293	38691	38309	38495	37953	38100	38209	38029	38158	38036	37741	37866	37743	37667	37638	37612	37554	37477	37602	37166	37425	37344	37348	37103	36935	37077	36963	36957	36617	36552	36617
Time [s]	0	5.063	9.7	14.319	18.958	23.609	28.243	32.937	37.596	42.25	46.897	51.563	56.209	60.891	65.522	70.13	74.765	79.397	84.029	136.404	142.255	146.879	151.488	156.16	160.825	165.483	170.115	174.789	179.413	184.066	188.736	193.425	198.102	202.721	207.341	211.961	216.619	221.22	225.872	230.51	235.169	239.792	244.444	249.067	253.703	258.334	262.964	267.596	272.243
0 µM	41201	41105	41136	40864	40863	40603	40443	40537	40646	40031	39417	39020	38981	38467	38562	38714	38554	38234	38255	36684	36790	36674	36346	36484	36447	36436	36346	36212	36278	36112	36171	36035	36005	36264	36142	35990	36105	35849	36023	35949	35981	35992	35940	35965	35993	35799	35900	35564	35687
100 µM	42468	42547	42561	42338	42368	42381	41761	41360	40762	40278	40316	40350	40237	40524	40280	40094	39967	39855	39509	38314	38058	38362	38169	38345	38104	37894	38033	37963	37947	37880	37832	37854	37784	37738	37620	37884	37505	37502	37203	37417	37248	37299	37259	37163	37036	37347	37082	36950	36980
Time [s]	0	5.063	9.7	14.319	18.958	23.609	28.243	32.937	37.596	42.25	46.897	51.563	56.209	60.891	65.522	70.13	74.765	79.397	84.029	136.404	142.255	146.879	151.488	156.16	160.825	165.483	170.115	174.789	179.413	184.066	188.736	193.425	198.102	202.721	207.341	211.961	216.619	221.22	225.872	230.51	235.169	239.792	244.444	249.067	253.703	258.334	262.964	267.596	272.243
0 µM	39905	40116	40170	40009	39774	39739	39714	39563	39499	39207	38593	38370	38224	38139	38008	38368	38011	38122	37988	37092	36848	37120	36875	36822	36788	36809	36721	36705	36946	36607	36681	36782	36553	36548	36639	36552	36495	36400	36518	36656	36561	36549	36228	36587	36535	36457	36404	36130	36436
100 µM	39503	39387	39446	39418	39465	39440	39379	39352	39284	39265	38817	38196	37883	37577	37493	37678	37753	37677	37719	36953	37031	37154	36728	37023	37033	37300	36850	36812	37127	36663	36985	36848	36477	36717	36575	36570	36741	36660	36407	36383	36524	36496	36246	36256	36207	36245	36133	36062	35936
Time [s]	0	5.063	9.7	14.319	18.958	23.609	28.243	32.937	37.596	42.25	46.897	51.563	56.209	60.891	65.522	70.13	74.765	79.397	84.029	136.404	142.255	146.879	151.488	156.16	160.825	165.483	170.115	174.789	179.413	184.066	188.736	193.425	198.102	202.721	207.341	211.961	216.619	221.22	225.872	230.51	235.169	239.792	244.444	249.067	253.703	258.334	262.964	267.596	272.243
0 µM	39097	39057	39449	39433	39505	39227	38398	37725	37470	37461	37444	37487	37227	37282	37002	37001	37046	36916	37076	36705	36609	36569	36658	36487	36668	36482	36472	36397	36526	36427	36221	36481	36598	36511	36146	36111	36228	36397	36204	36236	36217	36221	36261	36146	36074	36238	36226	36068	36141
100 µM	38061	38102	38252	38165	38144	38279	37787	37756	37641	37544	37223	37300	37298	37492	37606	37214	36617	36264	36554	37159	36855	36901	36928	36868	36967	36856	36962	36896	36722	36797	36919	36881	36721	36530	36649	36692	36484	36598	36513	36622	36561	36586	36407	36297	36451	36367	36284	36100	35980
Time [s]	0	5.063	9.7	14.319	18.958	23.609	28.243	32.937	37.596	42.25	46.897	51.563	56.209	60.891	65.522	70.13	74.765	79.397	84.029	136.404	142.255	146.879	151.488	156.16	160.825	165.483	170.115	174.789	179.413	184.066	188.736	193.425	198.102	202.721	207.341	211.961	216.619	221.22	225.872	230.51	235.169	239.792	244.444	249.067	253.703	258.334	262.964	267.596	272.243
0 µM	39500	39502	39224	39018	38853	38676	38502	38428	38673	38699	38665	37761	37652	37468	37285	37268	37197	37155	37218	36469	36473	36406	36271	36270	36497	36368	36058	36149	36344	36327	36107	36140	36232	36046	36220	36214	35993	36132	36007	36051	36230	35904	35948	35887	35923	36018	36032	35884	35699
100 µM	38079	38205	38189	38214	37850	37710	37550	37568	37226	37820	37777	37212	36955	36318	36223	36178	36259	36140	36228	36569	36523	36301	36176	36374	36448	36156	36133	36277	36245	36346	36348	36186	36356	36165	36234	36348	36189	36197	35824	35976	36168	35871	35983	35966	36030	35928	36084	35568	35700
Time [s]	0	5.063	9.7	14.319	18.958	23.609	28.243	32.937	37.596	42.25	46.897	51.563	56.209	60.891	65.522	70.13	74.765	79.397	84.029	136.404	142.255	146.879	151.488	156.16	160.825	165.483	170.115	174.789	179.413	184.066	188.736	193.425	198.102	202.721	207.341	211.961	216.619	221.22	225.872	230.51	235.169	239.792	244.444	249.067	253.703	258.334	262.964	267.596	272.243
0 µM	38782	38707	38532	38236	37969	37748	37365	37146	36945	37070	37020	36803	36693	37007	37437	37471	37089	36707	36823	36502	36217	36582	36105	36251	36345	35921	36207	36240	36282	35999	36109	35942	35999	35783	35998	35562	35865	35524	35571	35617	35494	35713	35655	35618	35530	35530	35575	35489	35372
100 µM	36554	36537	36298	36135	35810	35814	35334	35243	35241	35321	35488	35484	35948	36009	35558	35249	35327	35306	35019	35112	35154	35048	34783	34997	34903	34496	34481	34506	34441	34336	34530	34488	34454	34131	34384	34478	34459	34291	34073	34229	34180	34273	34094	34045	34006	33940	34047	33880	33940
[truncated: 101 more columns]
