# Supplementary material for: Structural basis for metal ion transport by the human SLC11 proteins DMT1 and NRAMP1
Source: Nat Commun. 2025 Jan 17;16:761. doi: 10.1038/s41467-024-54705-0 (PMC11742427; doi:10.1038/s41467-024-54705-0)
Supplement: Supplementary file 4 — Source Data [file 41467_2024_54705_MOESM4_ESM.zip › Source_data_files/Supplementary_Figure_1.xlsx]

## Sheet: Supplementary Figure 1a
Raw data with repeats, time indicated, ion concentrations used listed.
EMPTY-Mn2+
Time [s]	0	5.02	9.617	14.203	18.785	23.378	27.959	32.542	37.119	41.7	46.282	50.846	55.422	59.993	64.564	69.137	73.703	78.275	82.864	132.827	138.911	143.486	148.055	152.644	157.215	161.796	166.384	170.968	175.55	180.139	184.717	189.318	193.881	198.463	203.04	207.624	212.213	216.809	221.391	225.991	230.581	235.167	239.737	244.321	248.922	253.504	258.086	262.682	267.26
0 µM	38810	39340	39299	39511	39370	39304	39021	39318	39177	38995	39122	39188	38645	38729	38659	38711	38780	38814	38674	31964	31848	31754	31768	31255	31202	31035	30650	30538	30527	30534	30314	30181	30063	30286	29984	29949	29759	29673	29542	29640	29587	29463	29426	29512	29459	29300	29560	29545	29373
1 µM	40398	40851	40974	40861	40642	40801	40861	40788	40716	40644	40779	40409	40839	40366	40418	40351	40452	40148	40264	34037	34172	33994	33794	33971	33694	33437	33454	32919	32887	32786	32432	32221	32297	32043	31878	31829	31466	31286	31181	31183	30889	31006	30930	30894	30877	30860	30782	30754	30625
5 µM	40645	40873	40930	40993	41032	40934	41188	40959	41117	40854	40968	41046	40976	40844	40836	40901	40435	40772	40676	34391	34326	34182	34024	33924	34120	34067	34184	33952	33978	33704	33612	33548	33335	33115	33050	32523	32535	32513	32358	32339	32177	31934	31587	31470	31593	31570	31644	31383	31543
10 µM	40099	40376	40743	40925	40934	40585	40625	40928	40825	40713	40948	40811	40607	40662	40461	40561	40432	40469	40502	33956	34240	34044	33927	34150	34031	33833	33628	33380	33421	33433	33149	32718	33011	32682	32709	32714	32194	31885	31878	31554	31760	31583	31402	31303	31233	31401	31643	31182	31240
25 µM	40398	40878	40988	41006	40946	41060	40980	41358	40960	41034	41176	41389	40982	40928	40863	41054	41024	40728	40745	35459	35032	34982	34967	35008	34960	34804	34849	34629	34448	34334	34199	34074	33778	33428	33472	33228	33093	32806	32702	32536	32298	32374	32082	32028	32252	32007	32197	31791	31770
50 µM	39532	40059	39901	40372	40325	40466	40308	40046	40475	40406	40418	40501	40382	40202	40412	40304	40289	40296	40025	32629	32578	32768	32791	32831	32723	32611	32479	32718	32491	32570	32451	32527	32429	32352	32214	32327	32221	31807	31952	31879	31871	31587	31658	31649	31613	31680	31754	31681	31434
100 µM	40401	40581	40858	40869	40893	41036	40768	40888	40855	40782	40810	40827	40568	41071	40683	40847	41069	40932	40713	34976	35118	35025	35093	35299	35197	35109	34843	34964	35020	34946	34839	34375	34468	34198	33923	33768	33602	33550	33302	32957	33016	32957	32638	32336	32547	32729	32058	31996	32156
EMPTY-Mn2+
Time [s]	0	5.02	9.617	14.203	18.785	23.378	27.959	32.542	37.119	41.7	46.282	50.846	55.422	59.993	64.564	69.137	73.703	78.275	82.864	132.827	138.911	143.486	148.055	152.644	157.215	161.796	166.384	170.968	175.55	180.139	184.717	189.318	193.881	198.463	203.04	207.624	212.213	216.809	221.391	225.991	230.581	235.167	239.737	244.321	248.922	253.504	258.086	262.682	267.26
0 µM	39016	39240	39383	39392	39478	39600	39588	39494	39417	39294	39087	39356	39335	39102	38956	39102	38934	39056	38826	32054	31833	31904	31537	31453	31401	31483	31029	30856	30845	30801	30572	30421	30613	30191	30448	30351	30104	29902	29872	29996	29868	30061	30028	29693	29872	29605	29510	29898	29976
1 µM	39090	39308	39556	39365	39637	39604	39492	39704	39545	39445	39619	39552	39478	39461	39625	39300	39367	39456	39070	32126	32085	31819	31723	31686	31891	31765	31857	31658	31655	31365	31532	31299	31401	31309	31348	31278	31120	30713	31008	30649	30747	30633	30777	30586	30839	30382	30648	30597	30519
5 µM	38900	38984	39307	39274	39415	39347	39123	39406	39305	39533	39271	39307	39005	39147	39231	39349	39374	39262	39216	32534	32246	32424	32392	32147	32142	31990	31985	31905	32088	31752	31445	31521	31647	31478	31569	31523	31584	31397	30913	31018	31291	31235	31198	31078	31068	30758	30685	31304	31058
10 µM	39277	39328	39546	39775	39829	39829	39803	39759	39604	39976	39615	39907	39527	39782	39778	39602	39810	39781	39599	32557	32278	32165	32173	32114	32543	31955	32200	32089	31860	31845	31883	31991	32104	32020	32014	31852	31962	31862	31655	31822	31456	31677	31582	31385	31335	31273	31253	31718	31652
25 µM	39145	39087	39649	39286	39772	39670	39692	39731	39606	39963	39846	39466	39978	39805	39686	39685	39611	39457	39507	32610	32583	32750	32489	32635	32431	32407	32558	32605	32598	32354	32321	32444	32360	32339	32346	32186	32224	32185	31876	32014	31852	31963	32104	31776	31851	31683	31717	31989	31958
50 µM	39183	39254	39466	39607	39603	39667	39636	39668	39539	39712	39677	39535	39692	39702	39519	39756	39793	39472	39518	31716	31833	31785	31596	31756	31647	31851	31681	31724	31614	31479	31446	31170	31269	31119	31263	31049	30814	30916	30987	31107	31098	30915	30935	30826	31138	30942	30830	30955	30829
100 µM	38725	38995	39364	39330	39605	39527	39408	39584	39358	39507	39552	39522	39591	39501	39549	39391	39740	39504	39438	33817	33647	33465	33199	33206	33254	32984	32958	32549	32475	32311	32146	32207	31950	32185	31992	31862	31856	31619	31474	31707	31494	31289	31479	31240	31256	31079	31077	31320	31085
EMPTY-Mn2+
Time [s]	0	5.023	9.604	14.206	18.796	23.382	27.964	32.537	37.142	41.704	46.286	50.863	55.434	60.018	64.606	69.187	73.77	78.347	82.938	136.058	142.134	146.708	151.28	155.872	160.444	165.028	169.602	174.189	178.775	183.364	187.933	192.521	197.117	201.692	206.269	210.842	215.421	219.991	224.583	229.166	233.747	238.326	242.898	247.494	252.068	256.648	261.214	265.786	270.38
0 µM	37927	38177	38442	38187	38046	38254	37908	38182	38119	38199	38119	38077	37996	38031	37847	37871	37866	37565	37799	30638	30041	30094	29947	29923	29699	30125	29908	29581	29652	29671	29578	29317	29489	29261	29401	29267	29405	29126	29176	28865	29110	28967	29090	29016	29109	29073	29057	28915	29077
1 µM	38552	38711	38523	38537	38430	38518	38632	38854	38619	38395	38522	38322	38365	38404	38330	38101	37975	37955	37943	29732	29700	29635	29627	29656	29390	29504	29454	29221	29211	29336	28964	28971	29009	28938	28911	28777	28906	29029	28894	28876	28810	28658	28969	28805	28838	28800	28987	28807	28563
5 µM	38443	38733	38594	38613	38420	38588	38259	38529	38671	38592	38397	38471	38281	38279	38262	38368	38241	38195	37879	30564	30457	30671	30582	30507	30403	30161	30082	29785	30000	30139	29885	29853	30003	29628	29479	29523	29264	29390	29628	29120	29361	29215	29285	29272	29268	29124	29533	29268	29391
10 µM	37344	37545	37646	37571	37359	37649	37470	37678	37627	37688	37892	37546	37490	37609	37551	37679	37559	37191	36976	30072	30114	29889	29944	29855	29762	29347	29504	29317	29328	29104	29248	29038	29076	29009	28948	28637	28571	28451	28776	28489	28423	28313	28631	28462	28463	28392	28350	28135	28144
25 µM	38167	38219	38530	38402	38491	38439	38335	38607	38457	38416	38409	38418	38386	38419	38435	38313	38180	38065	38527	30035	30275	30000	30165	30057	30160	29910	29877	29703	29844	29489	29325	29565	29473	29080	29128	29203	29055	29163	29320	28930	29092	29083	29155	28883	29095	28974	29206	28917	28876
50 µM	38346	38616	38408	38518	38403	38585	38650	38339	38494	38732	38570	38532	38462	38566	38594	38650	38333	38507	38332	30859	30726	30569	30415	30242	30303	30209	30163	30094	30044	30073	29668	29514	29743	29415	29328	29371	29206	29278	29282	29364	29212	29129	29223	29061	29093	28998	28982	29156	28815
100 µM	37811	38010	38146	38136	38285	38273	38190	38289	38344	38452	38190	38046	38407	38293	37973	38422	38433	38152	38369	30959	30940	30756	30552	30403	30506	30277	30052	30176	30032	30305	29951	29730	29879	29612	29359	29397	29347	29368	29463	29282	29021	29133	29114	29074	29191	29059	29093	28988	28732
EMPTY-Mn2+
Time [s]	0	5.004	9.628	14.285	18.931	23.576	28.228	32.851	37.46	42.07	46.697	51.298	55.95	60.575	65.163	69.807	74.457	79.074	83.725	151.225	157.381	161.996	166.614	171.222	175.885	180.522	185.189	189.821	194.441	199.094	203.726	208.349	212.955	217.582	222.188	226.834	231.439	236.036	240.693	245.292	249.909	254.538	259.176	263.786	268.379	272.981	277.613	282.229	286.862
0 µM	50771	51154	50981	51208	50761	51239	51051	51215	50758	50777	50717	50601	50595	50356	50568	50337	50071	50332	50472	43621	43135	43156	42963	42966	42684	42228	42218	42027	41692	41877	41342	41513	41245	41255	40881	40840	40885	40452	40649	40812	40570	40183	40640	40314	40033	39902	39691	39842	39898
1 µM	50852	51098	50910	50646	50705	50786	50598	50522	50372	50462	50243	50088	50137	49952	49880	49920	49807	49622	49569	43172	43451	43231	42827	42850	42219	42028	41606	41617	41742	41169	40824	40520	40600	40023	40087	39552	39594	39557	39483	39155	39031	38894	38802	38623	38648	38491	38171	37950	38239
5 µM	51668	51282	51670	51422	51441	51290	51156	50994	50968	50937	50623	50596	50641	50747	50541	50379	50542	50228	50134	41549	41376	41027	40670	40865	40790	40210	40184	40125	40057	39971	39955	39496	39810	39456	39460	39075	39043	39442	39159	39082	39091	39056	39286	39117	38951	38995	38933	38674	38489
10 µM	51351	51112	51132	51144	51172	50869	50933	50740	50936	50500	50568	50182	50252	50240	50135	50017	49683	50062	49717	39410	39359	39265	39229	39231	39051	39102	38827	38978	38866	38787	38709	38544	38696	38572	38574	38380	38329	38540	38562	38398	38495	38379	38341	38279	38124	38461	38337	38239	38275
25 µM	54601	54901	54796	54855	54290	54251	54341	54092	54003	53921	53702	53116	53309	53334	53000	52901	52949	52514	52156	42485	42298	41747	41792	41365	41215	40983	40895	40956	40697	40871	40805	40259	40664	39897	39920	39609	39565	39892	39305	39163	39381	39208	39035	38884	39372	39316	38788	39256	38839
50 µM	52812	52856	52856	52695	52466	52434	52214	52132	51736	51757	51881	51354	51337	51422	51352	50876	51108	50869	50854	44686	44851	44828	44494	44523	44325	43418	43881	43640	43158	42809	42502	41854	42022	41522	41153	40750	40650	40775	40555	40406	40024	40282	40105	39612	39752	39624	39629	39282	38906
100 µM	53018	52955	52898	52773	52708	52472	52523	52326	52112	52551	51927	52087	51827	52025	51823	51687	51229	51362	51233	44025	43978	43904	43764	43767	43638	43237	43230	43007	42160	42114	41731	41186	41122	40829	40454	40469	40346	40204	39927	39738	40092	39953	39329	39368	39535	39621	39133	39475	38791
EMPTY-Mn2+
Time [s]	0	5.065	9.68	14.312	18.938	23.574	28.199	32.85	37.474	42.118	46.756	51.41	56.056	60.677	65.334	69.972	74.604	79.248	83.87	151.217	157.39	162.023	166.644	171.242	175.857	180.466	185.122	189.721	194.346	199.011	203.682	208.314	212.932	217.534	222.147	226.769	231.413	236.036	240.668	245.335	249.961	254.58	259.218	263.815	268.457	273.062	277.683	282.315	286.944
0 µM	52739	52777	52956	52902	52838	52617	52482	52295	52728	52190	52131	52247	52166	52036	51837	51698	51568	51633	51837	45109	45042	44785	44672	44441	44531	44619	44132	43836	43555	43745	43247	43042	43303	42744	42803	42208	42277	42296	41996	41976	42180	41550	41359	41224	41079	41038	40841	40529	40493
1 µM	54422	54310	54676	54433	54319	54279	54159	53972	53830	53660	53906	53736	53675	53286	53351	53058	53023	53111	53440	45144	44889	44909	44942	44698	44662	44743	44143	44135	44136	43623	43542	42944	42989	42910	42337	42221	42134	41977	41751	41921	41751	41509	41363	41186	40834	40656	40552	40355	40153
5 µM	55251	55005	55007	54879	54830	54937	54830	54859	54566	54689	54613	54298	54348	54249	53962	53741	53940	53879	53557	46305	46004	46051	46088	46122	46129	45875	45801	45949	45400	45423	45003	45073	44982	44766	44420	44493	44207	43997	43851	43723	43364	43381	43398	42872	42642	42625	42174	42106	41878
10 µM	54492	54491	54423	54462	54358	54371	54477	54425	53740	54116	54192	54110	53675	54142	53725	53504	53565	53497	53382	46653	46665	46408	46196	46334	46208	45723	45774	45481	45509	45306	45192	45166	44798	44654	44602	44426	44163	43994	43919	43468	43647	43580	43453	43249	42869	42471	42182	42125	42231
25 µM	55077	55118	54754	54908	54653	54504	54467	54485	54045	54217	54316	54254	54156	54045	53851	53776	53984	53716	54047	46683	46819	46546	46737	46605	46357	45966	45903	45928	45483	45632	45422	45201	45027	44822	44066	44220	44319	44164	44478	43793	43781	43602	43688	43345	43166	42632	42780	42276	41969
50 µM	54798	55126	55229	54891	55040	54843	54887	54749	54500	54368	54346	54365	54340	54539	54220	54159	54110	53948	53692	48124	47818	47725	47803	47756	47533	46598	46801	47017	46732	46403	46241	45828	45508	45453	45032	44850	44836	44663	44525	43975	44189	43786	43973	43937	43420	43435	43105	42757	42815
100 µM	53978	53965	53913	53730	53805	53990	53464	53403	53191	53310	53266	53226	52806	52967	52739	52952	52728	52644	52505	47301	47435	47155	47235	47154	47085	46364	46590	46751	46329	46357	45962	45397	45612	45020	44949	44710	44128	44092	43750	43569	43649	43578	43441	43414	43218	43184	42821	42357	42492
EMPTY-Mn2+
Time [s]	0	5.064	9.7	14.341	18.965	23.597	28.26	32.877	37.501	42.163	46.797	51.436	56.065	60.692	65.304	69.931	74.569	79.211	83.832	143.453	149.573	154.233	158.898	163.509	168.142	172.784	177.422	182.041	186.645	191.274	195.899	200.52	205.134	209.758	214.414	219.054	223.689	228.304	232.919	237.536	242.172	246.795	251.414	256.051	260.672	265.293	269.945	274.574	279.201
0 µM	51396	51524	51758	51837	51854	51777	51607	51736	51492	51771	51348	51182	51053	51007	51034	50792	50966	50593	50493	42330	41954	41797	41898	41962	41891	42126	41865	41800	41995	41857	41661	41599	41112	41290	41403	41349	41245	41311	41101	41187	41135	41529	41461	41320	40984	41269	41735	41226	41097
1 µM	51616	51839	52123	51797	51981	51941	51878	51846	51550	51640	51605	51262	51255	51498	51198	51316	51156	51391	50885	40190	40317	40673	40767	40771	40416	40520	40472	40617	40428	40390	40200	40217	40122	40084	40224	40030	40313	40040	39851	39628	39349	40043	39849	39827	39692	39674	40212	39920	39766
5 µM	51944	51880	52209	52099	51974	52108	51940	52320	51792	51664	51227	51505	51603	51314	51256	50942	51347	51078	51042	41219	41579	41603	41516	41276	41090	41374	41089	41148	41049	40745	40989	40704	40816	40457	40282	40704	40713	40534	40148	40125	40087	40275	40187	40115	40277	40097	40270	40040	40244
10 µM	52430	52317	52216	52436	52454	52521	52243	52593	52318	52081	52142	51942	51893	51931	51759	51684	51682	51565	51733	42293	42314	42262	41952	42131	41896	41692	41754	41583	41347	41390	41266	41064	41138	41141	40819	40946	40745	40890	40786	40738	40716	40523	40603	40596	40548	40320	40481	40458	40258
25 µM	52213	51955	52142	51860	52066	51871	51430	51335	51629	51493	51047	50930	51297	51147	50430	51327	50919	50438	50404	41840	42113	41786	41784	41702	41730	41592	41160	41242	41243	41230	40705	40783	40611	40357	40211	40144	40002	40023	39893	39531	39565	39381	39426	39726	39337	39202	39315	38931	39179
50 µM	51427	51420	51268	51120	51262	51104	50784	51065	50837	50840	50421	50605	50572	50446	50299	50181	50215	49888	49904	44327	44425	44205	44183	43854	43821	43380	42989	42886	42724	42337	42327	42436	41631	41993	42132	41408	41785	41551	41178	40939	40881	40938	40774	41586	41462	40693	40633	40543	40628
100 µM	51950	51730	51633	51903	51747	51692	51287	51277	51461	51267	50878	50778	50753	50337	50431	50173	50188	50184	50270	41792	41770	41772	41521	41550	41329	41389	41333	41246	41035	40623	40700	40743	40239	40352	40007	40070	40039	39933	39291	39287	39484	39066	39193	39055	39025	39228	38996	38781	39119
EMPTY-Mn2+
Time [s]	0	5.064	9.7	14.341	18.965	23.597	28.26	32.877	37.501	42.163	46.797	51.436	56.065	60.692	65.304	69.931	74.569	79.211	83.832	143.453	149.573	154.233	158.898	163.509	168.142	172.784	177.422	182.041	186.645	191.274	195.899	200.52	205.134	209.758	214.414	219.054	223.689	228.304	232.919	237.536	242.172	246.795	251.414	256.051	260.672	265.293	269.945	274.574	279.201
0 µM	50926	50954	50651	50826	50555	50523	50625	50405	50372	50019	50085	50085	49891	49993	49791	49740	49541	49619	49474	41776	41607	41490	41051	41212	40808	40666	40921	40544	40119	39885	39732	39805	39547	39273	39384	39304	39209	38915	38618	38590	38307	38361	38237	38334	37875	38000	37870	37815	37651
1 µM	50395	50722	50434	50309	50132	50042	50365	49717	49551	49811	49706	49595	49387	49574	49334	49395	49317	49574	49009	39992	40160	40165	40010	40071	39883	39875	40050	40081	39750	39571	39477	39375	39284	39278	39313	39595	39349	39219	39184	39271	39172	39225	39367	39164	39055	38790	39222	38851	38904
5 µM	50821	50511	50530	50256	50406	50211	50239	50301	50132	49765	50064	49865	49736	49524	49522	49661	49445	49376	49207	40155	39876	39714	39876	39724	39967	39846	39870	39645	39704	39572	39779	39355	39122	39260	39432	39515	39217	39404	39142	38982	38834	39127	39056	39199	39286	39087	39090	39065	38917
10 µM	51782	51430	51317	51714	51349	50979	51140	50718	50844	50310	50607	50220	50404	50079	49917	49822	49905	49769	49965	41120	40895	40718	40696	40703	40652	40427	40492	40356	40493	40160	40386	40188	39868	39973	40203	40224	40181	40003	39918	39605	39911	39779	39747	39721	39391	39450	39523	39457	39431
25 µM	52610	52647	52838	52593	52544	52391	52335	52239	52023	52015	51888	51259	51306	51421	51442	50942	50968	51085	51015	43690	43379	43228	42964	42712	42569	42120	42141	42054	42061	41789	41052	40855	40961	40713	40893	40900	40570	40396	40402	40067	40120	39933	39818	40089	39484	39455	39483	39722	39451
50 µM	48166	48047	47969	47722	47994	47631	47586	47226	46959	46929	47042	46883	46675	46460	46753	46602	46694	46424	46237	42503	42412	41931	41871	41705	41476	40957	40821	40720	40474	40180	40247	40231	39772	39773	39722	39685	39488	39582	39224	38905	38957	38853	38952	38788	38663	38605	38424	38616	38210
100 µM	52789	52482	52522	52233	52368	52164	52204	52015	51745	51986	52000	51887	51521	51652	51234	51448	51608	51340	51525	43517	43265	43352	43469	43057	42942	42923	43149	42778	42661	42797	42685	41996	41869	41632	41450	41332	41125	40893	40474	40234	40159	40217	39918	39970	39749	39806	39665	39402	39402
EMPTY-Fe2+
Time [s]	0	5.082	9.727	14.37	18.974	23.612	28.226	32.875	37.502	42.121	46.732	51.336	55.954	60.572	65.245	69.896	74.526	79.161	83.794	133.137	139.272	143.906	148.535	153.168	157.798	162.453	167.095	171.715	176.366	181.009	185.637	190.272	194.911	199.537	204.187	208.822	213.508	218.136	222.781	227.45	232.081	236.696	241.358	245.994	250.625	255.255	259.878	264.497	269.152
0 µM	54402	55085	54922	55210	55260	55414	55297	55090	54990	55699	55096	55376	55079	55359	55384	55412	55314	55555	55547	51200	51410	51381	51521	51484	51176	51478	51537	51477	51240	51604	51467	51314	51203	51143	51175	50816	50991	50947	50869	50959	50898	50709	50994	50821	50744	50607	50492	50822	50406
0.5 µM	55394	55556	55809	55849	56522	56918	56751	56611	56700	56621	56564	56466	56373	56384	56643	56349	56454	56371	56738	51089	51357	51160	51594	51683	51586	51804	51722	51873	51695	51629	51495	51563	51579	51498	51647	51437	51374	51414	51428	51355	51418	51337	51366	51086	51180	51091	51159	51168	51182
1 µM	55201	55563	56618	56662	56647	56277	56000	55966	56180	56227	56267	56394	56250	56047	56172	56342	56801	56373	56380	50720	51253	51316	51502	51488	51698	51412	51977	51388	51678	51896	51741	51548	51684	51676	51857	51676	51530	51683	51833	51499	51478	51394	51388	51459	51597	51408	51241	51425	51142
2 µM	56932	57555	57604	57754	57806	57414	57473	57494	57583	57843	57742	57828	57812	57765	57879	57742	57667	57902	57628	52196	52738	53012	52766	53182	52961	53037	53091	53201	52935	53358	53197	53056	53282	53187	53403	52943	52969	52854	52977	52855	52795	52908	52832	52718	52706	52638	52667	52641	52718
5 µM	56910	57098	57788	57949	57669	57443	57469	57582	57688	57846	57600	57542	57697	57784	57462	57781	57559	57841	57912	51346	52267	52510	52673	52433	52672	52600	52685	52854	52846	52791	52592	52762	53085	53208	52828	52912	52679	52611	52491	52732	52625	52587	52469	52726	52493	52493	52321	52305	52173
10 µM	55902	56068	56343	56652	56955	57095	56909	56734	56908	56935	57049	56901	57050	57320	56969	56659	56886	57012	57066	51205	51862	52296	52478	52712	52869	52557	52843	52857	53038	53059	52847	52990	52852	52874	52869	52846	52969	52756	52805	52504	52617	52835	52774	52798	52679	52557	52306	52781	52551
25 µM	56719	56913	57240	57483	57563	57285	57327	57444	57136	57137	57426	57278	57394	57242	57335	57291	57362	57657	57361	49508	49930	50375	50976	51116	51278	51311	51440	51770	51594	51677	51841	51823	51737	51958	52070	52057	52053	51960	52098	51835	52395	51903	51925	52069	52009	51920	52075	51599	51917
50 µM	53896	53959	54229	54069	54194	54314	54290	54102	54112	54170	54224	54048	54038	54364	54165	54439	54341	54396	54184	48469	49456	49767	50185	50030	50257	50563	50140	50373	50555	50271	50627	50627	50684	50196	50685	50433	50326	50302	50235	50237	49972	50474	50602	50351	50243	50124	49955	50098	50327
EMPTY-Fe2+
Time [s]	0	5.082	9.727	14.37	18.974	23.612	28.226	32.875	37.502	42.121	46.732	51.336	55.954	60.572	65.245	69.896	74.526	79.161	83.794	133.137	139.272	143.906	148.535	153.168	157.798	162.453	167.095	171.715	176.366	181.009	185.637	190.272	194.911	199.537	204.187	208.822	213.508	218.136	222.781	227.45	232.081	236.696	241.358	245.994	250.625	255.255	259.878	264.497	269.152
0 µM	54092	54388	54792	54813	54990	54592	54492	54340	54269	54519	54570	54676	54476	54856	54839	54710	54770	54912	54911	50139	49927	50078	49703	49891	50027	49748	50107	49848	50038	49725	49680	49812	49698	49496	49545	49520	49405	49783	49638	49746	49459	49545	49521	49487	49477	49400	49427	49128	49174
0.5 µM	55461	55532	56204	56295	56117	56116	56142	56079	56218	56005	56162	56010	56152	56305	56365	56336	56349	56144	56287	51183	51337	51489	51501	51544	51714	51623	51410	51739	51719	51797	51444	51388	51462	51528	51376	51355	51369	51414	51536	51547	51464	51585	51456	51060	51264	51236	51297	51318	50996
1 µM	54603	54584	54736	54971	55205	55262	55278	55259	54878	54801	54805	54715	54558	54521	54539	54867	54486	54429	54668	50917	50787	50881	51171	51191	51177	51326	51189	51151	51198	51326	51375	51145	51283	51033	51299	51305	50924	51160	51144	50958	50817	50721	50786	51008	50911	50692	50706	50457	50677
2 µM	55837	55913	56320	56398	56266	56234	56346	56078	56170	56042	56370	56226	55996	56377	56378	56277	56183	56317	56358	51555	51304	51849	51512	51792	51809	51810	51755	51871	51889	51873	51689	51740	51703	51712	51957	51380	51662	51469	51405	51531	51557	51534	50860	51164	51297	51181	50929	50945	50792
5 µM	55813	56415	56720	56413	56940	56881	56955	56484	56769	56874	56799	56886	56626	56613	56458	56853	56879	56986	56685	51513	51457	51260	51350	51750	51601	51575	51438	51642	51595	51659	51366	51314	51888	51907	51557	51583	51703	51788	51555	51619	51529	51338	51529	51430	51470	51359	51206	51291	51175
10 µM	55482	55650	55996	56253	56669	56742	56521	56498	56642	56314	56340	56596	56154	56295	56336	56413	56459	56383	56122	49635	49852	50159	50146	50435	50780	51067	51274	51164	51460	51579	51431	51190	51342	51312	51499	51461	51543	51174	51424	51462	51477	51498	51500	51417	51384	51386	51248	51223	51131
25 µM	55098	55547	55788	55597	55686	55682	55844	56111	56298	56149	56160	56154	56621	56406	56185	56012	56010	56379	56281	49076	49239	49548	49518	49466	50127	49891	50053	50342	50672	50524	50375	50478	50349	50519	50440	50636	50854	50799	50776	50366	50771	50614	50754	50576	50861	50690	50714	50692	50633
50 µM	54849	55629	55594	55762	56011	55939	56273	55581	55819	56001	56065	55857	55896	55647	56005	56011	56027	55818	55837	50406	50756	51242	51209	51257	51307	51078	51122	51207	51537	51226	51180	51289	51293	50874	51127	51269	51261	50901	51408	51338	51158	51145	51359	50914	51196	51130	50856	50828	50886
EMPTY-Fe2+
Time [s]	0	5.089	9.74	14.411	19.02	23.652	28.28	32.911	37.586	42.239	46.902	51.553	56.189	60.839	65.496	70.145	74.789	79.408	84.009	133.096	139.2	143.832	148.461	153.112	157.766	162.416	167.07	171.713	176.34	180.976	185.577	190.245	194.912	199.564	204.222	208.845	213.483	218.11	222.744	227.398	232.07	236.728	241.355	246	250.634	255.243	259.881	264.515	269.144
0 µM	54778	54499	54667	55176	55310	55088	55288	55257	55431	55515	55312	55394	55140	55503	55255	55319	55211	55130	55082	50661	50907	50891	51006	50776	51356	50820	50958	50625	50823	50960	50911	50713	50697	50607	50683	50402	50547	50586	50500	50482	50679	50329	50054	50344	50561	50266	50147	49830	50136
0.5 µM	53155	53442	53286	53480	54048	53909	54238	54006	53859	53898	54208	54083	54507	54273	54236	54078	54354	54483	54255	49275	49691	50040	49949	49901	49739	49728	49704	49915	49625	49824	49953	49917	49834	49234	49353	49322	49373	49396	49474	49276	49408	49211	49296	49101	49117	49079	49178	49216	49235
1 µM	53245	53322	53368	53648	53778	53958	54039	53841	53854	54276	53769	53614	53862	53883	53888	53781	53878	53809	54267	48708	49010	49388	49084	49400	49454	49833	50005	49666	49614	49785	50164	50302	50011	49910	49841	49832	49861	50073	49859	49681	49938	49971	49864	49887	49995	49927	49484	49472	49547
2 µM	53867	53861	53957	54158	54316	54449	54241	54497	54343	54066	54452	54361	54327	54282	54355	54356	54729	54419	54344	50126	50493	50813	50826	50968	50825	51060	50757	51003	50613	51221	51075	51118	51058	51183	50756	51020	51051	50829	50922	50803	50994	50989	50769	50622	51158	50820	50886	50812	51043
5 µM	54704	54486	54787	54763	55056	55118	55248	55335	55271	55637	55417	55073	55142	55323	55391	55388	55457	55209	55262	49485	50204	50269	50510	50743	50803	50951	50462	50953	50759	50613	50930	50695	50942	50380	50713	50772	50690	50721	50951	51014	51169	50431	50588	50699	50440	50479	50289	50441	50482
10 µM	55099	55228	55005	55246	55283	55169	55640	55445	55238	55400	55385	55421	55241	55004	55159	55295	55345	55451	55104	49867	50542	50440	50663	50449	50609	50499	50598	50961	50492	50850	50655	50664	50536	50530	50382	50612	50397	50441	50323	50319	50382	50530	50378	50127	50229	50277	50121	50298	50221
25 µM	54363	54841	54945	55093	54990	55152	54745	55231	55048	55291	55265	55012	54968	55127	55293	55060	55070	54959	55344	50574	50945	51162	51440	51132	51295	51039	51262	51317	51252	51173	51090	51014	51147	51258	50882	51051	50853	50739	50878	51345	50778	50573	50822	51024	50752	50645	50803	50758	50537
50 µM	53878	53261	53910	54068	54021	54146	53925	53993	53959	53911	54003	54270	53924	54034	53500	53884	54224	53962	53933	48779	48883	49412	48953	49018	48975	49126	48781	48872	48873	49099	49018	48733	48587	48749	48765	48561	48795	48532	48511	48335	48362	48113	48371	47948	48347	48268	48018	48172	48150
EMPTY-Fe2+
Time [s]	0	5.089	9.74	14.411	19.02	23.652	28.28	32.911	37.586	42.239	46.902	51.553	56.189	60.839	65.496	70.145	74.789	79.408	84.009	133.096	139.2	143.832	148.461	153.112	157.766	162.416	167.07	171.713	176.34	180.976	185.577	190.245	194.912	199.564	204.222	208.845	213.483	218.11	222.744	227.398	232.07	236.728	241.355	246	250.634	255.243	259.881	264.515	269.144
0 µM	57214	57274	57783	56929	57110	57482	57635	57731	57776	57725	57605	57619	57702	57611	57436	57325	57389	57415	57475	51871	51602	52006	51728	51633	51975	51550	51513	51443	51367	51117	51384	51071	50990	51412	51129	51017	51051	51349	50986	50929	50823	50959	50967	51125	51046	50758	50605	50866	50753
0.5 µM	55995	55597	55892	56463	56369	56074	56797	56972	57073	56753	57065	56891	57227	57081	56742	57113	56664	56722	56689	50950	51076	51185	51196	51102	51078	51410	51768	51547	51269	51523	51505	51417	51498	51544	51522	51228	51081	51249	51289	51435	51190	51019	51180	51092	50941	50898	51024	50845	50780
1 µM	54263	53995	54151	54082	54217	54724	54681	54328	54509	54605	54513	54983	54807	54979	54817	54717	54833	55109	54613	51022	51057	50939	51188	51155	51177	51151	51129	50988	51263	50871	51122	50972	51007	51097	50810	50724	50523	50935	50642	50793	50847	50589	50257	50576	50409	50520	50187	50389	50425
2 µM	55676	55729	55742	56029	55854	56085	55983	56223	56379	55905	56366	56519	56115	56301	56351	56183	56462	56250	56338	52055	51945	52242	52126	51839	52311	51987	52075	52275	52199	52119	52284	52123	52053	52241	52069	51932	51828	52062	51958	51893	51778	52145	51830	51676	51756	51672	51704	51566	51831
5 µM	56394	56561	56625	56328	56507	56870	56852	56814	57004	57070	57029	57208	57206	57254	57209	57054	56983	56999	57066	50623	50653	50911	51259	51248	51247	51010	51402	51283	51413	51398	51418	51275	51270	51403	51299	51500	50934	51637	51632	51369	51250	51323	51039	51175	51202	51182	51645	51479	51332
10 µM	57695	57812	58027	57930	57920	57953	57961	57866	58158	57917	58100	58129	57954	58118	58060	57962	58147	58154	58127	52937	52893	53200	53210	53142	53090	53102	53116	53287	53070	53103	53124	53126	52990	52701	53062	52530	52747	52657	52925	52982	52644	52680	52539	52704	52752	52504	52494	52960	52659
25 µM	57745	58045	57908	58125	58346	58469	58742	58401	58353	58604	58323	58451	58524	58672	58790	58755	58398	58121	58692	51860	52325	52335	52347	52431	52491	52763	52314	52366	52204	52473	52619	52477	52586	52022	52206	52284	52275	52416	52422	52096	52267	52123	52114	52194	52213	51944	52157	52373	51789
50 µM	55872	56051	55765	56006	55885	56050	56281	56341	56034	56035	55856	55887	55664	55968	56038	56079	55933	55800	55777	50473	51188	51296	51255	51217	51437	51387	51290	51302	51191	50915	51087	50866	50959	50680	50522	50894	50586	50493	50629	50535	50628	50520	50458	50122	50145	50264	50270	50138	49947
[truncated: 101 more columns]

## Sheet: Supplementary Figure 1b
Raw data with repeats, time indicated, ion concentrations used listed.
DMT1 Fe2+, same as Figure 1c
Time [s]	0	5.046	9.674	14.334	18.958	23.588	28.227	32.849	37.488	42.124	46.752	51.385	56.041	60.669	65.284	69.929	74.553	79.195	83.814	139.729	145.873	150.506	155.105	159.777	164.414	169.067	173.68	178.291	182.897	187.522	192.161	196.821	201.458	206.08	210.733	215.34	219.984	224.619	229.247	233.889	238.505	243.138	247.715	252.329	256.989	261.617	266.261	270.889	275.518
0 µM	43185	43248	42816	43010	42388	42549	42115	41941	41931	41633	41412	41411	40794	40577	40337	40348	39848	39763	39442	33424	33412	32984	33332	32868	32730	32711	32615	32662	32523	32622	32370	32307	32536	32215	32150	31939	32037	31935	31723	32206	32024	31840	31921	31863	31843	31516	31388	31685	31670
0.5 µM	43116	43247	43166	42927	42850	42802	42380	42050	41576	41513	41247	41078	40764	40479	40212	40248	39983	39659	39650	32949	32783	32652	32470	32106	32050	31686	31635	31824	31614	31543	31286	31687	31482	31202	31298	30897	31155	31170	30992	30926	30721	30859	31098	31014	30762	30689	30554	30654	30827
1 µM	43318	43123	43165	42801	42770	42500	42264	42295	41827	41391	41298	41166	41130	41009	40841	40601	40433	40492	40148	31998	32144	32283	32116	31758	32325	31909	31869	31487	31625	31858	31475	31771	31398	31564	31583	31487	31349	31102	31122	31281	31102	31061	31038	31262	30875	31378	30994	31211	30804
2 µM	43973	43860	43794	43601	43319	43273	43072	42804	42483	42201	42007	41948	41710	41316	41316	41074	40869	40771	40291	31027	31143	31012	31201	30777	31089	31055	31068	30623	30668	30430	30457	30487	30461	30303	30312	30225	30254	30261	30147	30269	29946	29872	29884	29649	29695	29878	29596	29708	29662
5 µM	44271	43947	43939	44138	43930	43651	43411	43455	42910	42723	42375	42571	42535	42097	42072	42239	41557	41410	41089	32039	32147	32033	32542	31611	31539	31656	31991	31358	31215	31293	31135	31301	31067	31005	31111	30869	30854	30772	30343	30380	30142	30311	30256	30154	30069	29919	29934	29995	30035
10 µM	43786	43736	43582	43724	43531	43539	43431	43055	42780	42716	42338	42147	41983	41689	41602	41405	41113	40778	40661	32555	32703	32425	32584	32330	32569	32184	32267	31900	32001	31889	31739	31683	31818	31552	31584	31625	31503	31403	31045	31027	30968	30887	30756	30833	30543	30535	30527	30545	30654
25 µM	44799	44588	44353	44676	44332	44032	43935	43966	43490	44012	43648	42869	42731	42875	42634	42077	42871	41857	41314	32324	32467	32309	32034	31808	31562	31994	31399	31457	31090	31176	30939	30592	30761	30438	30546	30307	30334	30390	30177	30245	29932	29977	30033	29718	29654	29384	29438	29554	29418
50 µM	43851	43838	44086	43689	43649	43525	43240	43267	43024	42991	42535	42370	42461	42119	42142	42046	41654	41328	41070	31857	32037	31369	31325	30806	30837	30560	30479	30125	30116	30039	30085	29527	29383	29123	29445	29046	28917	28974	28233	28416	28470	28024	27940	27958	27780	27989	27621	27494	27407
Time [s]	0	5.046	9.674	14.334	18.958	23.588	28.227	32.849	37.488	42.124	46.752	51.385	56.041	60.669	65.284	69.929	74.553	79.195	83.814	139.729	145.873	150.506	155.105	159.777	164.414	169.067	173.68	178.291	182.897	187.522	192.161	196.821	201.458	206.08	210.733	215.34	219.984	224.619	229.247	233.889	238.505	243.138	247.715	252.329	256.989	261.617	266.261	270.889	275.518
0 µM	43766	43555	43303	43034	43032	42351	42116	42112	41712	41181	41033	41107	40779	40614	40300	39805	40071	39590	39661	31591	31078	30897	30991	30846	30404	30461	30257	30185	30138	29717	29748	29579	29466	29691	29053	29352	28965	28986	28961	28835	28841	28906	28558	28587	28479	28376	28290	28202	28094
0.5 µM	44500	44204	44085	44417	43937	43921	43692	43399	43254	42775	42676	42640	42084	41824	41827	41529	41262	41062	41046	32004	32290	31852	31835	31746	31628	31809	31761	31806	31471	31466	31403	31278	31117	31158	31142	31007	31199	31200	31422	31097	31010	31140	31056	30964	30777	30753	30940	31045	30836
1 µM	45865	45943	45769	45661	45488	45334	44669	44604	44298	44195	44314	43757	43688	43452	43451	43348	43241	42938	42688	31885	31643	31503	31697	31562	31442	31558	31408	31387	31125	30991	30920	30973	30756	30858	30842	30675	30528	30621	30583	30539	30748	30595	30480	30436	30212	30259	30376	30390	30317
2 µM	45851	45778	45501	45538	45437	45150	45029	44470	44543	44403	44174	44245	43882	43703	43405	43163	42854	42911	42587	33113	32807	32361	32323	32085	32266	32314	32582	31824	31946	31635	31509	31403	31520	31255	31371	31269	31218	30979	31077	30954	30842	31001	30983	30911	30749	31236	30666	30737	30636
5 µM	47042	46715	46645	46515	46731	46441	45994	45954	45738	45408	45402	45056	45081	44667	44521	44421	43921	43841	43859	33947	33499	32932	32724	32533	32292	32186	32056	31950	31868	31766	31499	31787	31573	31600	31532	31209	31311	31258	31235	31394	31093	31348	31206	31029	30963	31114	31259	30938	30917
10 µM	47347	47332	47488	47419	46968	46787	46417	46492	46295	46116	46096	45764	45801	45558	45633	45281	44750	44767	44408	35176	34691	34475	34189	33940	33579	33428	33184	32844	32751	32742	32521	32555	32526	32281	32111	32267	32047	31714	31688	31811	31583	31814	31931	31731	31809	31622	31711	31655	31400
25 µM	47131	47346	47140	47083	47225	46983	46685	46541	46076	46240	46007	45826	45687	45477	45723	45394	44802	45108	44731	34874	34473	34144	33810	33506	33188	33159	32871	33043	32475	32841	32508	32444	32208	32118	31862	32031	31740	31797	31619	31715	31613	31817	31626	31617	31585	31354	31689	31712	31518
50 µM	46025	45744	45703	45498	45311	45321	45195	45095	44720	44638	44613	44164	44070	43854	43987	43755	43395	43208	43256	33417	33526	33432	33114	32769	32783	32548	32212	32330	32009	31687	31753	31579	31807	31571	31530	31614	31629	31285	31277	31145	30934	31173	31112	30763	30660	30759	30390	30423	30582
Time [s]	0	5.033	9.662	14.283	18.911	23.553	28.168	32.829	37.468	42.101	46.744	51.363	56.013	60.661	65.302	69.949	74.584	79.202	83.85	139.766	145.896	150.518	155.155	159.805	164.454	169.079	173.681	178.295	182.909	187.516	192.126	196.765	201.336	205.927	210.508	215.091	219.657	224.234	228.824	233.403	237.965	242.56	247.147	251.721	256.305	260.898	265.489	270.085	274.662
0 µM	44039	44207	44230	44079	44032	43740	43429	43155	43086	42710	42338	42299	42280	42281	41863	41491	41474	41554	41275	33807	33088	32535	32172	31982	31736	31404	31196	31100	30782	30642	30567	30576	30466	30443	30345	30119	30039	30003	29952	30008	29873	29989	29749	29819	29554	29645	29349	29702	29539
0.5 µM	43619	43617	43283	43251	43056	42828	42365	42235	41923	41811	41842	41671	41261	41025	41197	40548	40358	40281	39901	32850	32308	31778	31498	31398	30760	30735	30216	30187	30093	29890	29787	29972	29845	29641	29652	29805	29743	29461	29737	29558	29766	29557	29348	29566	29598	29319	29355	29165	29283
1 µM	44119	43899	43459	43447	43362	43097	42675	42731	42493	42434	42187	41722	41614	41281	40930	40590	40588	40619	40234	32784	32729	32314	31695	31572	31314	31214	31028	30715	30606	30478	30584	30192	30498	30163	30128	30046	30049	29944	29754	29686	29475	29666	29767	29748	29577	29609	29432	29562	29390
2 µM	44771	44645	44397	44498	44195	43934	43855	43654	43199	43109	42851	42718	42381	42131	42201	42100	41433	41355	41214	32336	32123	31663	31399	31032	31050	30770	30567	30410	30158	29902	29885	29833	29744	29501	29445	29172	29211	29361	29197	29002	29255	29282	29157	29119	29104	29412	29245	29333	29163
5 µM	42936	42380	41900	41877	41608	41257	40906	40641	40398	40213	40102	39832	39531	39272	39304	38876	38742	38718	38513	32778	32845	32396	32222	31680	31622	31379	31265	30900	31000	30614	30642	30337	30837	30304	30578	30461	30338	30483	30357	30395	30439	30294	30417	30311	30127	30184	30342	30497	30153
10 µM	44445	44202	44105	43578	43650	43440	43317	42985	42588	42305	42226	41882	41771	41747	41576	41296	41036	40841	40810	33298	32802	32644	32717	32001	32019	31742	31774	31523	31183	31023	30883	30676	30854	30457	30225	30101	30419	30073	29949	29988	30065	30263	29799	30113	29545	29859	29623	29862	29644
25 µM	43616	43135	42912	42605	42967	42607	42055	41977	41732	41448	41330	40956	41130	40738	40376	39809	40200	40212	39853	32885	32281	32037	32019	31599	31504	31295	30952	30642	30495	30654	30314	30195	30122	30028	30068	30277	30013	29995	30034	30115	29877	29991	30078	30076	29915	30031	29888	30099	29866
50 µM	43821	43784	43778	43641	43555	43282	43226	42961	42626	42281	42221	42088	41707	41500	41309	40905	40964	40679	40697	32583	32627	32391	31906	31831	31629	31551	31231	31102	30935	30687	30547	30445	30618	30325	30170	30222	30007	29988	29971	30088	29902	29960	29820	29757	29774	29983	29811	29878	29670
Time [s]	0	5.033	9.662	14.283	18.911	23.553	28.168	32.829	37.468	42.101	46.744	51.363	56.013	60.661	65.302	69.949	74.584	79.202	83.85	139.766	145.896	150.518	155.155	159.805	164.454	169.079	173.681	178.295	182.909	187.516	192.126	196.765	201.336	205.927	210.508	215.091	219.657	224.234	228.824	233.403	237.965	242.56	247.147	251.721	256.305	260.898	265.489	270.085	274.662
0 µM	42872	42442	41976	41701	41510	41292	40817	40963	40555	40239	40123	39908	39782	39406	39184	38973	38988	38662	38182	32181	32106	32120	31961	32195	32256	32040	31771	31535	31652	31628	31554	31768	31631	31756	31425	31600	31696	31404	31424	31429	31249	31372	31266	31242	31240	31072	31119	31217	31220
0.5 µM	44144	43775	43865	43644	43539	43159	43177	42881	42578	42479	42203	41825	41310	41194	40782	40629	40376	40207	40068	33563	33306	33127	32850	32604	32326	32379	32166	32118	31910	32118	32092	31948	31763	31662	31747	31639	31678	31737	31490	31408	31725	31331	31310	31500	31295	31550	31164	31182	31127
1 µM	46055	45726	45856	45578	45462	45485	45013	44759	44864	44889	44581	44094	43621	43815	43531	43146	42833	42805	42345	34244	34104	33933	33864	33527	33296	32722	32884	32634	32528	32421	32522	32475	32377	32303	32138	32077	32023	32113	31782	31982	32257	32003	31926	31730	31910	31844	31579	31819	31408
2 µM	47712	47475	47465	46950	46963	46765	46594	46207	46184	46295	45880	45401	45512	45095	44833	44588	44040	44204	43911	35080	34603	34362	34127	33868	33457	33243	32988	32938	32816	33094	32729	32717	32432	32332	32330	32436	32524	32301	32102	32268	32162	32167	32370	32003	31961	31949	31653	31867	31954
5 µM	48454	48171	48142	47886	47841	47788	47804	47356	47218	46766	46769	46460	46542	46073	45863	45649	45533	45143	44856	35887	35408	35323	34697	34537	34228	33900	33713	33556	33298	33347	33275	33303	33003	33057	32869	33028	32743	32833	32471	32729	32471	32659	32518	32503	32389	32200	32197	32267	32251
10 µM	47695	47312	47370	47231	46981	46861	46673	46295	46208	46076	45773	45555	45416	44985	44840	44683	44848	44137	44013	36125	35913	35363	35199	35129	34606	34429	34465	34126	33870	34085	33984	33887	33822	33715	33708	33693	33617	33471	33215	33490	33499	33219	33294	33289	33179	33253	33236	33119	33175
25 µM	47362	47224	47257	47399	47198	46839	46654	46746	46527	46148	45864	45739	45597	45079	45252	45036	44903	44532	44653	33732	34218	33606	33214	33433	33258	33641	33054	33172	33200	33097	33139	32709	32653	32600	32932	32892	32445	32530	32275	32443	32678	32307	32136	32234	32203	32101	32190	31924	32065
50 µM	46574	46399	46163	46290	45911	45637	45394	45210	45270	44899	44724	44607	44337	44164	44060	43702	43369	43381	43465	37677	37348	36517	36273	35918	35820	34953	34770	34864	34125	34222	33965	34055	33602	33634	33340	33205	33240	32814	32984	32695	32755	32833	32467	32628	32540	32482	32333	32583	32150
Time [s]	0	4.998	9.633	14.279	18.91	23.535	28.196	32.828	37.472	42.075	46.693	51.331	55.948	60.58	65.203	69.833	74.446	79.057	83.745	145.808	151.934	156.544	161.216	165.844	170.473	175.128	179.782	184.426	189.054	193.683	198.35	202.965	207.556	212.207	216.832	221.457	226.089	230.724	235.353	240.017	244.658	249.26	253.913	258.526	263.162	267.754	272.411	277.039	281.662
0 µM	38234	38501	38205	38204	37936	37952	37745	37615	37421	37251	36883	37013	36960	36595	36764	36479	36544	36111	36325	30900	30250	29816	29703	29223	29293	29069	28895	28812	28575	28284	28118	27857	27798	27815	27746	27713	27881	27852	27801	27716	27606	27767	27460	27680	27578	27562	27648	27723	27385
0.5 µM	38026	37650	37550	37603	37507	37284	36850	36766	36509	36397	36194	36122	36076	35518	35859	35591	35572	35308	35331	30022	29901	29253	29235	28975	28831	28794	28352	28448	28361	28406	28085	28091	28000	28132	27886	27871	27697	27410	27629	27562	27537	27569	27418	27452	27751	27474	27329	27483	27325
1 µM	38031	37956	37567	37712	37412	37127	37262	36818	36618	36359	36401	36458	36335	35982	35978	35869	35624	35688	35615	29481	29016	29025	28329	28347	28417	28211	28232	28114	28232	28032	28011	27959	27964	27859	27653	27576	27514	27553	27460	27528	27389	27503	27285	27468	27440	27206	27261	27164	27023
2 µM	38518	38335	38027	37793	37492	37800	37312	37032	36915	37079	36504	36421	36668	36209	36309	36099	35898	36072	35866	29368	29196	28785	28662	28664	28680	28471	28430	28499	28375	28318	28495	28171	28137	27846	27726	27885	27891	27745	27546	27486	27611	27433	27503	27287	27374	27309	27353	27298	27379
5 µM	39383	39617	39390	39034	38944	38750	38522	38577	38283	37945	37624	37567	37411	37100	37303	37195	36861	36609	36415	29264	29402	28709	28574	28582	28657	28513	28639	28519	28549	28413	28616	28284	28233	28178	28377	28092	28191	27961	27949	27738	27847	27834	27721	27582	27824	27566	27532	27714	27542
10 µM	39066	39060	39157	38674	38820	38423	38376	38275	38036	37660	37509	37504	37355	37156	37188	36756	36682	36601	36499	29427	29769	29427	29366	29258	29211	29191	28884	28937	28825	28862	28814	28688	28557	28657	28606	28456	28382	28168	28165	28328	28169	28129	27997	27859	28005	27796	27998	28132	27971
25 µM	39250	39000	39202	38832	38797	38465	38248	38126	37832	37572	37489	37293	37272	37202	36820	36812	36578	36400	36349	29922	29490	29235	28992	28838	29141	28874	28674	28559	28523	28769	28368	28634	28201	28152	28086	28080	28175	27999	27944	27852	27576	27403	27562	27354	27473	27337	27104	27255	27293
50 µM	38565	38357	38086	38125	37924	37680	37110	37231	36933	36858	36711	36873	36522	36214	36307	36252	35927	36468	35712	29659	29688	29296	29056	29120	28876	28693	28722	28460	28547	28533	28256	28244	28416	28102	28028	28065	28044	27724	27782	27266	27353	27427	27238	27305	27146	26939	26955	26949	26822
Time [s]	0	4.998	9.633	14.279	18.91	23.535	28.196	32.828	37.472	42.075	46.693	51.331	55.948	60.58	65.203	69.833	74.446	79.057	83.745	145.808	151.934	156.544	161.216	165.844	170.473	175.128	179.782	184.426	189.054	193.683	198.35	202.965	207.556	212.207	216.832	221.457	226.089	230.724	235.353	240.017	244.658	249.26	253.913	258.526	263.162	267.754	272.411	277.039	281.662
0 µM	39093	39090	38961	38894	38653	38262	38008	38151	37776	37496	37672	37152	37114	36874	36819	36722	36621	36370	36248	28738	28569	28257	28143	28132	27953	28035	28189	27862	27752	27759	27641	27688	27868	27821	27785	27703	27394	27496	27392	27451	27593	27495	27560	27300	27367	27261	27480	27343	27236
0.5 µM	39641	39517	39347	39181	38928	38904	38621	38459	38477	38209	38049	37714	37716	37401	37271	37326	37412	37089	36562	28696	28451	28658	28463	28495	28452	28345	28256	28299	28101	28276	28439	28037	28074	28169	28037	28315	28153	28122	27796	27671	27994	28067	27899	27961	27898	27685	27731	27773	27825
1 µM	38941	38786	38813	38719	38270	38189	38128	37891	37829	37762	37538	37243	37073	36890	36605	36399	36316	36308	36141	27962	27646	27617	27727	27479	27610	27506	27545	27606	27557	27427	27638	27470	27559	27386	27243	27159	27214	27321	27337	27261	27161	27445	27289	27304	27099	27082	27105	27074	27041
2 µM	38780	39057	38650	38832	38455	38321	38071	37901	37858	37542	37363	37144	36981	36637	36692	36526	36520	36550	36226	28468	28335	28060	28079	28016	27892	28100	28089	28079	28009	27745	28079	28102	27920	28089	28014	27826	27977	27901	28010	27862	27698	28023	27849	27973	28020	28001	27932	28047	28327
5 µM	39429	39314	39421	39668	39297	39203	39117	39045	39316	39434	39400	38973	38918	38942	38719	38562	38088	38323	38247	28311	27984	28206	28035	28103	28068	28872	27974	27868	28212	27841	27985	28590	27714	27839	27724	28250	27721	27513	28431	27788	27663	27831	27650	27532	27712	27521	27657	27916	27838
10 µM	40244	40191	39674	39595	39643	39687	39150	39244	38719	38797	38217	38365	37928	37920	37697	37369	37492	37494	37047	28449	28371	28433	28489	28124	28128	28251	28474	28333	28216	28372	28323	28210	28410	28087	28127	28183	27975	27976	27961	28022	28250	28317	28113	28244	27914	28132	27949	27766	27754
25 µM	39952	39789	39505	39383	39412	39200	38967	38420	38565	38410	38332	37626	37626	37815	37505	37431	37653	37304	37036	29888	29591	29471	29382	29014	28966	28612	28713	28555	28541	28530	28435	28375	28389	28034	28062	28119	27930	27949	28078	28116	28041	28388	27913	28149	27958	28035	27959	27856	27826
50 µM	40722	40700	40068	40109	39800	39630	39518	39317	39197	39115	38805	38821	38612	38543	38410	38125	38220	37863	38006	32157	31606	31042	30774	30478	30719	30234	30093	29720	29550	29581	29443	29345	28818	28673	28862	28916	28727	28398	28366	28120	28224	28284	28295	28198	28192	27926	27927	27978	27956
Time [s]	0	5.021	9.653	14.285	18.912	23.546	28.172	32.798	37.429	42.067	46.726	51.362	55.977	60.597	65.242	69.862	74.511	79.122	83.751	135.221	141.4	146.05	150.743	155.387	160.002	164.614	169.241	173.879	178.499	183.132	187.788	192.43	197.039	201.653	206.302	210.936	215.565	220.186	224.812	229.435	234.081	238.698	243.334	248.003	252.626	257.276	261.888	266.515	271.138
0 µM	39793	39901	39742	39262	39418	39036	38750	38854	38327	38171	37923	37996	37637	37629	37419	37286	37169	36984	36926	30338	29837	29388	29102	29158	29224	29033	29101	28867	29269	28600	28904	28597	28562	28501	28714	28416	28309	28344	28431	28265	28121	28640	28449	28557	28435	28565	28359	28264	28019
0.5 µM	40040	39386	39573	39216	39081	38401	38541	38338	38355	38185	37820	37681	37574	37446	37278	37019	36991	37016	36623	30212	29952	29462	29214	29377	28864	28756	28862	28633	28640	28430	28682	28441	28285	28346	28441	28267	28234	28395	28242	28315	28046	27948	28217	28219	28276	28171	27971	28077	28010
1 µM	39797	39656	39209	38954	38991	38711	38476	38502	37944	37950	37715	37488	37749	37336	37312	37257	36949	36962	36682	29697	29452	29171	28717	28773	28743	28651	28589	28466	28552	28516	28245	28275	28158	28052	27949	28068	27971	27848	27924	27992	27742	27821	27962	28100	27831	27689	27746	27663	27470
2 µM	40368	40352	40084	39902	39728	39557	39281	39295	39029	38931	38677	38408	38389	38019	37877	37520	37285	37327	37602	29548	29182	29192	28881	28673	28563	28809	28321	28600	28540	28618	28457	28329	28390	28448	28082	28118	28159	28044	28050	27898	27895	28254	28047	28116	28103	28154	27989	27731	27871
5 µM	40069	40431	39896	39875	39815	39661	39430	39639	39409	39057	39096	38836	38740	38313	38160	38358	38102	37795	37986	29764	29424	29188	29014	29043	28599	28640	28824	28566	28485	28893	28565	28598	28521	28444	28480	28519	28149	28278	28637	27917	28028	28583	28249	28186	28333	28272	27998	28102	27690
10 µM	40312	39879	39890	39604	39234	39129	38884	38855	38666	38466	38334	38128	38006	37984	37680	37738	37636	37705	37213	29247	29254	29111	28872	28739	28632	28762	28827	28614	28506	28628	28658	28439	28570	28555	28577	28534	28362	28394	28329	28374	28407	28267	28146	28638	28326	28237	28033	28078	28122
25 µM	40344	40455	40148	39850	39700	39176	39167	39010	39056	38607	38623	38606	38197	38250	37980	38223	38112	37560	37385	29634	29253	28984	28579	28791	28532	28520	28752	28058	28271	28490	28273	27821	28189	27966	27808	27859	27779	27537	27806	27558	27439	27667	27684	27756	27737	27854	27212	27504	27547
50 µM	40973	40903	40832	40630	40245	40300	39784	39832	39485	39556	39139	38889	38572	38660	38613	37882	38183	37846	37779	29895	29782	29448	29407	28944	28680	28380	28415	28221	28162	28232	28300	27965	27887	27847	27755	27395	27254	27446	27662	27557	27438	27295	27222	27359	27217	27709	27059	27248	27305
Linearity Mn2+
0 µM	43170	43353	43615	43513	43704		0.1 µM	40239	40487	40699	40463	40805
0 µM	42664	42865	43116	43098	43109		0.2 µM	37372	37731	37654	37765	37783
0 µM	42272	42457	42664	42814	42625		0.5 µM	31412	31614	31765	31615	31711
0 µM	41663	41735	41675	41871	41817		1 µM	24075	24154	24176	24156	24128
0 µM	41152	41040	41253	41312	41283		2 µM	15746	15726	15666	15812	15728
0 µM	40179	40097	40523	40461	40397		5 µM	7066	7079	7039	7132	7206
0 µM	40033	40002	40238	39944	40226		10 µM	3823	3786	3806	3794	3860
0 µM	38885	39078	39058	39160	39440		20 µM	1933	1995	2002	1958	1964
linearity Fe2+
0 µM	39244	39233	39575	39235	39688		0.025 µM	38912	38994	39065	39229	39276
0 µM	39024	39295	39221	39420	39286		0.05 µM	38129	38330	38166	38302	38477
0 µM	38749	38864	38789	39127	39046		0.1 µM	35944	35981	35964	36034	35972
0 µM	38818	39043	39042	39186	39290		0.2 µM	32734	32679	32724	32575	32563
0 µM	38407	38496	38663	38823	38720		0.5 µM	24960	24345	23854	23638	23366
0 µM	38266	38405	38549	38558	38263		1 µM	19722	19460	19129	18808	18554
0 µM	37218	37391	37567	37459	37703		2 µM	17871	17358	17302	17066	16873
0 µM	36962	36683	37055	37047	37156		5 µM	14388	13964	13671	13425	13195
[truncated: 101 more columns]

## Sheet: Supplementary Figure 1c
Raw data with repeats, time indicated, ion concentrations used listed.
DMT1 - Mn2+, the same as Figure 1a
Time [s]	0	5.006	9.677	14.293	18.931	23.559	28.22	32.851	37.468	42.108	46.779	51.38	56.012	60.626	65.287	69.949	74.575	79.211	83.87	158.916	165.048	169.709	174.337	178.976	183.587	188.226	192.83	197.485	202.104	206.751	211.385	216.026	220.665	225.323	229.969	234.596	239.239	243.879	248.502	253.113	257.72	262.365	266.973	271.592	276.209	280.823	285.441	290.072	294.706
0 µM	40640	40614	40584	40297	40196	40095	39717	39480	39013	38834	38596	38373	38243	38239	37793	37791	37435	37132	36861	29863	29021	28919	28868	28852	28754	28532	28537	28684	28523	28574	28577	28601	28350	28514	28449	28476	28382	28378	28407	28576	28392	28394	28411	28154	28122	28147	28463	28189	28200
1 µM	43413	43099	42837	42739	42744	42418	42502	42055	41675	41308	41284	41478	40814	40454	40404	40015	39990	39303	39514	29480	29250	28900	28888	28903	28822	28619	28544	28455	28432	28397	28389	28345	28231	28150	27900	28131	27860	28003	27591	27903	28025	27725	27673	27430	27379	27426	27256	27488	27245
5 µM	43817	43522	43274	43039	43128	42769	42724	42494	42163	41925	41437	41203	41036	40842	40823	40423	40312	39981	39952	30801	30512	30320	30277	30496	30375	29968	29898	30284	29998	29891	29739	29641	29802	29654	29666	29508	29486	29666	29576	29232	29552	29333	29241	29182	29246	29497	29056	28858	29318
10 µM	43846	43271	43198	42886	42743	42791	42620	42038	42023	41767	41359	41054	40993	40754	40875	40370	40230	39955	39766	32103	31691	31332	31415	31216	30976	30826	30603	30717	30539	30272	30436	30499	30144	30245	30052	30165	29990	30095	29822	29823	29903	29843	29629	29631	29642	29459	29392	29355	29627
25 µM	43217	42812	42557	42431	42538	42180	41881	41692	41536	41112	41145	40725	40599	40396	40205	40155	39813	39421	39289	30798	31074	30797	30618	30409	30509	30172	30127	30017	30061	29862	29487	29711	29544	29410	29556	29463	29460	29441	29267	29334	29139	29248	29238	28982	28899	28776	28574	28806	28716
50 µM	43735	43638	43134	43118	42833	42736	42490	42049	41754	41742	41632	41374	40921	41040	40595	40468	40230	40026	39561	34122	33948	33396	33550	33073	32613	32606	32492	32420	32494	32025	31798	32121	31773	31837	31782	31625	31641	31539	31305	31351	31501	31310	31338	30948	30789	31006	30897	30832	30706
100 µM	44347	44327	43863	43878	43592	43388	43360	43068	42948	42688	42402	42263	42137	41744	41607	41334	40933	40944	40768	33290	33016	33010	32376	32276	31915	31706	31790	31931	31534	31243	31161	31200	31070	30734	30821	30678	30548	30391	30446	30349	30380	30271	30057	30152	29921	30011	29811	29612	29651
Time [s]	0	5.099	9.716	14.334	18.973	23.604	28.271	32.901	37.549	42.173	46.813	51.436	56.091	60.737	65.39	70.009	74.655	79.306	83.943	137.778	143.945	148.608	153.232	157.849	162.422	167.06	171.685	176.341	181.017	185.65	190.273	194.911	199.561	204.241	208.871	213.494	218.112	222.767	227.443	232.061	236.726	241.368	246.003	250.646	255.278	259.89	264.553	269.194	273.806
0 µM	40557	40368	40006	40051	39696	39496	39221	38889	38746	38236	38156	38038	37802	37574	37378	37186	37007	36684	36703	31970	31529	30950	30711	30340	30231	30174	29675	29551	29514	29174	29301	29333	29170	29073	29161	28831	28931	29147	28667	28929	28785	28777	28739	28590	28519	28461	28505	28281	28285
1 µM	41971	41523	41507	41326	41016	40908	40670	40426	39986	39872	39684	39058	39126	38742	38711	38340	38034	38082	37781	32454	32023	31318	31185	30792	30754	30372	30357	29771	29843	29420	29377	29474	29207	29259	29168	29129	29029	29068	28911	29043	28924	28918	28865	28614	28699	28624	28503	28448	28548
5 µM	43399	43206	43130	42951	42714	42591	42204	42218	41917	41850	41273	41220	41092	41056	40666	40593	40114	39798	39613	32748	32141	31503	31694	31325	31234	30883	30501	30261	30296	30243	29971	29998	29820	29783	29659	29650	29538	29462	29282	29366	29416	29456	29348	29023	29233	29155	29038	28869	28911
10 µM	43329	43040	42986	42754	42717	42196	42351	42022	41759	41513	41108	41019	40778	40472	40261	39900	39571	39557	39279	32208	31377	30853	31137	30689	30657	30612	30210	30300	30161	29962	29976	30028	29749	29614	29641	29532	29353	29429	29344	29445	29251	29210	29322	29227	29154	29151	28847	28865	29211
25 µM	43952	44102	43753	43985	43761	43754	43325	43450	43265	43075	42454	42690	42303	42397	41904	41641	41508	41508	41053	32577	32160	31777	31053	31061	30866	30561	30224	30127	30199	29888	29715	29662	29439	29395	29148	29065	29014	29070	28981	28887	28818	28771	28999	28716	28582	28640	28506	28485	28356
50 µM	44724	44564	44472	44346	44109	43895	43648	43238	43355	43203	42808	42755	42849	42383	42164	42091	41656	41344	41165	33267	32387	32251	31932	31631	31309	31125	30455	30554	30272	30289	29915	29926	29789	29539	29531	29473	29397	29230	29103	28970	28883	29080	29012	28867	28838	28899	28696	28629	28790
100 µM	44403	44262	44365	43877	43752	43267	43669	43388	43145	42975	42878	42591	42278	42162	41989	42064	41588	41248	40877	33035	32400	32597	31901	31956	31777	31578	31147	31350	31003	31062	30717	30630	30418	30131	30126	30019	29757	29890	29745	29843	29796	29637	29613	29342	29190	29419	29257	29172	29175
Time [s]	0	5.099	9.716	14.334	18.973	23.604	28.271	32.901	37.549	42.173	46.813	51.436	56.091	60.737	65.39	70.009	74.655	79.306	83.943	137.778	143.945	148.608	153.232	157.849	162.422	167.06	171.685	176.341	181.017	185.65	190.273	194.911	199.561	204.241	208.871	213.494	218.112	222.767	227.443	232.061	236.726	241.368	246.003	250.646	255.278	259.89	264.553	269.194	273.806
0 µM	39185	39234	39196	38871	38570	38324	37943	37542	37269	37180	36720	36869	36348	36144	36098	35960	36102	35646	35432	34374	33842	33187	32903	32829	32765	32470	32360	32020	31883	31602	31432	31611	31313	31176	31371	31238	31080	30831	30927	30353	30759	30503	30679	30295	30338	30192	30042	30046	30032
1 µM	40614	40225	40210	40048	39880	39538	39060	38834	38938	38461	38120	37874	37563	37651	37180	36923	36715	36558	36536	31259	31152	30743	30472	30308	30542	29955	29982	29672	29933	29767	29531	29349	29600	29275	29348	29206	29389	29205	28618	28518	28779	28711	28867	28694	28522	28603	28373	28449	28252
5 µM	41914	41827	42065	42320	42286	42079	42060	41609	41658	41438	41264	41183	40874	40984	40368	40383	40251	39952	40209	33068	33714	33742	34315	31636	31641	32043	30994	30855	33115	30680	30631	30506	30480	30432	30288	30332	30281	29954	30097	30137	29865	30112	30059	29749	29745	29888	29739	30066	31029
10 µM	40398	40485	40345	40193	39667	39410	39198	38869	38783	38436	38522	37848	37684	37442	37121	36900	37222	36719	36442	32101	31907	31704	31522	31268	30819	30856	30897	30579	30581	30487	30391	30405	30069	30280	29960	30052	29793	29860	29511	29472	29386	29433	29222	29238	29236	29096	28898	28963	28634
25 µM	41987	42342	42009	41805	41571	41541	41366	40949	40482	40478	40245	39978	39615	39649	39445	39119	39135	38825	38735	33451	33132	32832	32466	32292	31953	31878	31311	31125	31086	31405	30956	30863	30862	30526	30739	30651	30528	30359	30387	30068	30353	30406	30082	30028	30074	29963	29688	29721	29954
50 µM	28925	28762	28730	28629	28788	28785	28659	28736	28804	28497	28624	28550	28446	28424	28687	28630	28250	28382	28458	31634	31061	30647	30430	30277	30120	30321	30155	29886	30034	29962	29878	29901	29861	29687	29520	29643	29634	29369	29366	29527	29322	29340	29421	29436	29211	29204	29282	29056	29229
100 µM	42998	43161	42990	42843	42537	42518	42371	41952	41766	41899	41411	41572	41199	41023	40683	40372	40270	40215	39731	32962	32888	32564	32050	31810	31402	31338	30872	30459	30314	30354	30112	30265	30199	29865	29829	29800	29699	29398	29604	29378	29387	29284	29250	29156	29004	29161	28788	28787	28612
Time [s]	0	5.038	9.679	14.344	18.959	23.597	28.255	32.9	37.531	42.165	46.783	51.428	56.068	60.688	65.373	70.028	74.669	79.3	83.914	141.757	147.892	152.493	157.109	161.777	166.432	171.038	175.687	180.316	184.95	189.587	194.245	198.878	203.522	208.16	212.775	217.397	222.046	226.662	231.273	235.863	240.51	245.114	249.743	254.375	258.998	263.661	268.31	272.951	277.581
0 µM	42025	41854	41515	41227	41471	41210	40956	40440	40262	40014	39712	39537	39337	38993	38900	38444	38332	38165	38027	30505	30213	30131	30425	30334	30166	30409	29753	29545	30057	29705	30075	29910	29523	29741	29760	29644	29732	29808	29473	29610	29399	29461	29261	29449	29453	29088	29347	29196	29167
1 µM	43278	43107	43101	42798	43007	42582	42500	42043	41993	41288	41520	41419	41070	40668	40593	40342	40153	39966	39600	32075	31968	31871	31851	31674	31299	31441	30839	30811	30778	30597	30997	30538	30177	30381	30539	30329	30717	30131	30235	30198	29871	30188	30208	29967	30006	29843	30124	29839	29853
5 µM	43164	42977	42720	42739	42673	42208	42252	41991	41915	41481	41209	41197	40885	40822	40336	40115	40173	39620	39548	31987	31788	31321	31467	31162	30930	30980	30460	30427	30504	30225	30069	29950	29636	29898	29734	29815	29852	29592	29417	29593	29565	29288	29350	29390	29396	29232	28949	28883	29293
10 µM	43301	43346	43214	43150	42779	42498	42428	42178	41971	41742	41634	41481	41421	41162	40659	40646	40701	40265	40268	30796	30818	30394	30499	30180	30150	30012	30071	29854	29794	29760	29758	29652	29623	29745	29689	29451	29105	29133	29030	29346	28925	28972	29054	28694	28767	29087	28954	28504	28767
25 µM	43943	43807	43710	43501	43872	43117	43204	42558	42738	42124	42031	41844	41655	41449	41293	41161	40767	40510	40192	31209	30922	30713	30497	30293	30250	30223	29954	30033	30020	29749	29633	29938	29411	29400	29302	29322	29345	29530	28929	29276	29217	29042	29065	29041	28880	28803	28883	28647	28680
50 µM	44446	44258	44109	43963	43582	43713	43389	43212	43036	42837	42587	42311	41911	42099	41852	41553	41302	40997	40922	31568	31503	31065	31027	30757	30545	30568	30256	29841	29891	29837	29377	29564	29666	29393	29620	29242	29337	29291	29302	29034	29066	29005	28971	29060	28986	28936	29314	29085	29092
100 µM	42842	42547	42595	42588	42474	42312	42146	41799	41357	41411	41278	40964	40836	40424	40310	40162	39968	39934	39679	33487	33610	33141	32762	32285	32280	31830	31633	31195	31105	30826	30612	30333	30380	30217	29840	29929	29638	29716	29406	29380	29251	29228	29194	29020	29014	28986	28853	28858	28829
Time [s]	0	4.992	9.586	14.172	18.769	23.363	27.977	32.563	37.16	41.742	46.312	50.892	55.47	60.044	64.624	69.213	73.785	78.357	82.931	145.45	151.535	156.115	160.693	165.287	169.869	174.475	179.057	183.631	188.213	192.78	197.352	201.93	206.511	211.081	215.639	220.223	224.792	229.367	233.922	238.501	243.079	247.644	252.228	256.806	261.372	265.942	270.521	275.101	279.672
0 µM	42024	42429	42098	42094	41816	41674	41353	41196	40700	40880	40570	40526	40220	40176	40045	39660	39582	39322	39318	33261	32532	32753	32536	32558	32292	32301	32107	32031	32243	32166	31937	31770	31751	31808	32045	31776	31905	31914	31740	31796	31556	31581	31520	31495	31546	31495	31513	31329	31611
1 µM	43304	43351	43457	43264	43187	42773	42596	42471	42331	42293	41971	41600	41683	41608	41316	41118	41203	40837	40796	34290	33656	33569	33402	33175	33091	32793	32633	32632	32787	32667	32230	32371	32400	32260	32094	32224	31881	31993	32072	31834	31787	32031	31905	31588	31841	31923	31807	31715	31682
5 µM	44109	44281	44168	44104	43997	43581	43496	42887	43021	43148	42784	42680	42676	42219	42051	42047	41615	41690	41486	34694	34240	34056	33586	33523	33125	33211	32846	32942	33069	32885	32766	32522	32306	32947	32750	32551	32215	32447	32834	32577	32492	32586	32643	32173	32327	32334	32444	32502	32412
10 µM	44309	44236	44047	43720	43568	43518	43399	42993	43159	42953	42749	42719	42420	42333	42331	41885	42071	41730	41772	34859	34532	34392	33938	33918	33758	33601	33608	33449	33445	33431	33294	33307	32924	33034	32851	33009	32856	32733	32947	32732	32906	32754	32914	32805	32658	32815	32719	32764	32581
25 µM	44217	44271	44332	43922	43973	43775	43490	43368	43411	43266	43147	42947	42771	42635	42169	42152	42441	42194	42229	34552	34805	34499	34212	34427	34040	33850	33751	34048	33884	33969	34045	33711	33669	33817	33577	33700	33343	33393	33405	33639	33432	33710	33494	33509	33433	33211	33294	33278	33230
50 µM	44331	44142	44238	43892	43888	43510	43659	43472	43292	42943	43090	43140	42807	42593	42383	42240	42226	42119	42070	34568	34381	34529	34344	34374	33877	34144	33826	33936	33903	34019	34063	34049	33856	33974	33739	33720	33524	33629	33786	33647	33627	33531	33518	33325	33330	33281	33115	33491	33038
100 µM	44147	44153	43998	44125	43863	43689	43637	43385	43323	43367	43155	42862	42935	42828	42471	42419	42392	42301	42187	34690	34207	34285	34212	34221	34276	33898	33957	33721	33770	33927	33646	33539	33827	33648	33409	33424	33487	33475	33300	33206	33273	33033	33155	33021	33078	33230	32959	33043	32621
Time [s]	0	4.992	9.586	14.172	18.769	23.363	27.977	32.563	37.16	41.742	46.312	50.892	55.47	60.044	64.624	69.213	73.785	78.357	82.931	145.45	151.535	156.115	160.693	165.287	169.869	174.475	179.057	183.631	188.213	192.78	197.352	201.93	206.511	211.081	215.639	220.223	224.792	229.367	233.922	238.501	243.079	247.644	252.228	256.806	261.372	265.942	270.521	275.101	279.672
0 µM	43766	43780	43907	43814	43662	43310	43100	42925	42844	42346	42331	42112	41955	41818	41547	41436	41263	41356	41154	30044	30267	30004	30411	30156	30112	30239	30427	30081	30507	30812	30299	30135	30524	30249	30459	30403	30411	30260	30377	30469	30294	30227	30286	29834	30140	30227	30041	30289	30344
1 µM	44144	44112	44099	43635	43784	43584	43352	43152	42939	42855	42497	42267	42224	41944	42042	41793	41636	41576	41453	31587	31584	31464	31589	31459	31760	31736	31807	31691	31921	31880	31734	31657	31581	31534	31381	31591	31753	31674	31440	31529	31519	31524	31438	31440	31662	31312	31361	31262	31613
5 µM	44600	44466	44486	44461	44083	44095	43811	43486	43531	43097	42842	42706	42761	42336	42438	42026	42042	41929	41604	31843	32131	31993	32120	31988	32070	32053	32289	32104	32060	32285	32145	32105	32020	32178	32175	31910	32067	32057	31888	31724	32059	31971	31897	31795	31911	31751	31534	31602	31790
10 µM	44550	44329	44168	44105	43924	43880	43675	43438	43191	42896	42740	42662	42499	42215	42089	41792	41703	41760	41336	31725	31625	31695	31697	31823	31696	31639	31618	31798	31685	31805	31779	31674	31663	31538	31642	31407	31608	31537	31656	31420	31648	31372	31662	31520	31427	31516	31402	31417	31352
25 µM	44571	44642	44686	44131	44087	43805	43662	43569	43374	43089	43041	42772	42830	42517	42170	42178	42238	41912	41773	31058	31193	31321	31123	31297	31520	31571	31454	31355	31416	31713	31340	31443	31533	31410	31452	31354	31539	31424	31290	31524	31336	31380	31383	31274	31306	31545	31379	31281	31146
50 µM	44803	45171	44894	44774	44505	44225	43885	44045	43634	43591	43398	42942	43149	42892	42608	42526	42339	42145	42296	31800	31877	31856	31804	31869	32054	32330	31986	32109	32245	31980	32222	31789	31928	32212	31865	31972	31953	31994	32060	31998	31708	31882	32105	31918	32030	32271	31927	31612	31763
100 µM	43760	43829	43655	43566	43380	43141	43130	42961	42662	42684	42640	42241	42208	41989	41955	41859	41552	41660	41224	30479	30669	30478	30450	30446	30808	30910	30562	30606	30457	30688	30670	30439	30793	30668	30795	30474	30985	30632	30861	30892	30791	30629	30733	30860	30787	30720	30635	30498	30497
Time [s]	0	5.023	9.601	14.181	18.767	23.354	27.938	32.525	37.129	41.712	46.316	50.903	55.496	60.077	64.677	69.251	73.85	78.437	83.023	137.668	143.759	148.338	152.934	157.514	162.103	166.689	171.269	175.86	180.443	185.029	189.602	194.196	198.779	203.354	207.927	212.565	217.14	221.747	226.338	230.914	235.515	240.093	244.675	249.25	253.836	258.41	263.012	267.582	272.162
0 µM	40834	41476	41310	41173	41086	40632	40498	40448	40265	40223	40321	39949	39562	39480	39687	39429	39183	39226	39155	32092	31765	31300	31287	30824	30715	30873	30608	30484	30441	30625	30130	30270	30037	30183	29987	30283	29760	29962	29776	29824	29767	29780	29876	29670	29736	29541	29677	29729	29586
1 µM	41775	41801	42026	41809	41661	41343	41359	40989	40604	40833	40409	40387	40327	39675	39835	39897	39922	39505	39733	32021	31785	31676	31256	31307	31114	30903	30966	30627	30924	30461	30430	30561	30322	30333	30469	30287	30311	30131	29986	30187	30073	30136	30135	30060	30163	30083	30104	30058	29864
5 µM	41123	41037	41293	40831	40577	40573	40388	40248	40043	40132	39803	39748	39725	39527	39416	39544	39793	38918	38883	30487	30484	30522	30715	30546	30808	30597	30602	30721	30518	30371	30592	30414	30239	30349	30223	30647	30352	30404	30251	30198	30024	30493	30207	30022	30231	29884	30012	30053	29986
10 µM	42319	41987	42153	41918	41861	41454	41420	41004	41152	40830	40500	40731	40206	40368	39994	39903	39725	39814	39599	31016	31283	31253	31263	31166	31326	30865	30925	30877	30927	30851	31100	31095	30686	30818	30876	30855	31061	31094	30733	30699	30535	31011	30896	30798	30846	30444	30750	30719	30522
25 µM	41486	41702	41288	41637	41719	41883	42002	41874	41246	41432	41344	41222	41177	40930	40903	40811	40714	40484	40237	30279	30420	30914	30492	30612	30842	30716	30769	31065	31491	31595	30474	30948	30685	30620	30968	30679	30758	30728	30861	30713	30694	30526	30756	30244	30630	30611	30406	30521	30313
50 µM	42066	41908	41671	41603	41548	41249	41198	40633	40819	40729	40290	40233	40031	40048	40165	39954	39751	39486	39469	31984	32292	32262	32299	32090	32068	32111	31809	32009	31864	31736	31694	31903	31701	31704	31861	31757	31817	31668	31386	31585	31636	31520	31546	31418	31262	31330	31292	31484	31352
100 µM	43201	42880	42996	42721	42450	42102	42139	41787	41562	41351	41207	41068	41132	40844	40640	40968	40649	40720	40774	32067	31986	32011	32062	31798	31773	31712	31715	31551	31622	31160	31318	31530	31373	31103	31018	31282	31101	31080	31052	31155	30876	30774	30806	30477	30726	30685	30465	30499	30360
Time [s]	0	5.023	9.601	14.181	18.767	23.354	27.938	32.525	37.129	41.712	46.316	50.903	55.496	60.077	64.677	69.251	73.85	78.437	83.023	137.668	143.759	148.338	152.934	157.514	162.103	166.689	171.269	175.86	180.443	185.029	189.602	194.196	198.779	203.354	207.927	212.565	217.14	221.747	226.338	230.914	235.515	240.093	244.675	249.25	253.836	258.41	263.012	267.582	272.162
0 µM	42381	42316	41896	41759	41463	41333	41204	40981	40827	40489	40640	40157	40425	40062	39956	39972	39762	39713	39412	30747	30765	30833	30592	30915	30626	30746	30585	30432	30329	30166	30312	30471	30381	29959	30047	30076	30373	30312	30146	30040	30098	29982	30079	30107	30049	29776	29987	29741	29894
1 µM	42234	42443	42118	41888	41934	41710	41557	41535	41262	40909	40885	40483	40301	40227	40161	40006	39887	39700	39669	31900	31766	31787	31251	31334	31345	30788	30830	30621	30559	30229	30589	30358	30361	30262	30141	30294	30270	30045	30110	30048	30217	30321	30023	30179	30080	29867	30197	30021	30289
5 µM	42878	42889	42296	42278	42277	42131	41621	41564	41413	41241	41102	41007	40686	40597	40543	40038	40462	40171	39796	31086	30995	30792	31053	30856	30974	30756	30959	31078	30802	30577	30811	30675	30579	30691	30641	30713	30606	30412	30527	30539	30519	30584	30481	30558	30540	30290	30520	30500	30355
10 µM	42251	42120	41804	41522	41737	41452	41106	40997	40815	40563	40545	40415	40192	40113	39700	39746	39700	39527	39519	31004	30836	30739	30676	30833	30749	30698	30755	30717	30392	30399	30563	30415	30531	30463	30569	30362	30311	30209	30232	30353	30214	30360	30080	30309	30173	30068	30201	29967	30342
25 µM	42770	42938	42516	42392	42616	42295	41879	41630	41630	41364	41243	40978	40935	40458	40635	40162	40316	40092	39988	30975	31116	31170	31235	31257	31336	31047	31162	30973	31199	31036	30990	30926	31039	31056	30879	30768	30712	30791	30850	30838	30942	30808	30771	30852	30815	30675	30863	30565	30711
50 µM	42798	42976	42515	42434	42202	42122	41981	41697	41311	41246	41348	40945	40792	40601	40398	40688	40307	39853	39745	29644	29825	30396	30276	30362	30133	30328	29986	30109	30226	30051	30131	30186	29947	30089	30183	30046	29948	30185	30145	30185	29965	29947	30043	29973	30050	29953	29912	29920	29812
100 µM	43768	43842	43319	43347	42642	42566	42669	42302	42256	42057	42017	42076	41542	41382	41587	41621	40952	41128	40771	29859	29895	30291	30106	30272	30195	29968	29419	29816	30160	30071	30023	29986	30051	29993	30065	30067	30119	29961	29831	29790	30045	30233	30066	29994	30016	29567	29934	29983	29730
[truncated: 101 more columns]

## Sheet: Supplementary Figure 1d
Raw data with repeats, time indicated, ion concentrations used listed.
DMT1-fe2+, the same as Figure 1c
Time [s]	0	5.046	9.674	14.334	18.958	23.588	28.227	32.849	37.488	42.124	46.752	51.385	56.041	60.669	65.284	69.929	74.553	79.195	83.814	139.729	145.873	150.506	155.105	159.777	164.414	169.067	173.68	178.291	182.897	187.522	192.161	196.821	201.458	206.08	210.733	215.34	219.984	224.619	229.247	233.889	238.505	243.138	247.715	252.329	256.989	261.617	266.261	270.889	275.518
0 µM	43185	43248	42816	43010	42388	42549	42115	41941	41931	41633	41412	41411	40794	40577	40337	40348	39848	39763	39442	33424	33412	32984	33332	32868	32730	32711	32615	32662	32523	32622	32370	32307	32536	32215	32150	31939	32037	31935	31723	32206	32024	31840	31921	31863	31843	31516	31388	31685	31670
0.5 µM	43116	43247	43166	42927	42850	42802	42380	42050	41576	41513	41247	41078	40764	40479	40212	40248	39983	39659	39650	32949	32783	32652	32470	32106	32050	31686	31635	31824	31614	31543	31286	31687	31482	31202	31298	30897	31155	31170	30992	30926	30721	30859	31098	31014	30762	30689	30554	30654	30827
1 µM	43318	43123	43165	42801	42770	42500	42264	42295	41827	41391	41298	41166	41130	41009	40841	40601	40433	40492	40148	31998	32144	32283	32116	31758	32325	31909	31869	31487	31625	31858	31475	31771	31398	31564	31583	31487	31349	31102	31122	31281	31102	31061	31038	31262	30875	31378	30994	31211	30804
2 µM	43973	43860	43794	43601	43319	43273	43072	42804	42483	42201	42007	41948	41710	41316	41316	41074	40869	40771	40291	31027	31143	31012	31201	30777	31089	31055	31068	30623	30668	30430	30457	30487	30461	30303	30312	30225	30254	30261	30147	30269	29946	29872	29884	29649	29695	29878	29596	29708	29662
5 µM	44271	43947	43939	44138	43930	43651	43411	43455	42910	42723	42375	42571	42535	42097	42072	42239	41557	41410	41089	32039	32147	32033	32542	31611	31539	31656	31991	31358	31215	31293	31135	31301	31067	31005	31111	30869	30854	30772	30343	30380	30142	30311	30256	30154	30069	29919	29934	29995	30035
10 µM	43786	43736	43582	43724	43531	43539	43431	43055	42780	42716	42338	42147	41983	41689	41602	41405	41113	40778	40661	32555	32703	32425	32584	32330	32569	32184	32267	31900	32001	31889	31739	31683	31818	31552	31584	31625	31503	31403	31045	31027	30968	30887	30756	30833	30543	30535	30527	30545	30654
25 µM	44799	44588	44353	44676	44332	44032	43935	43966	43490	44012	43648	42869	42731	42875	42634	42077	42871	41857	41314	32324	32467	32309	32034	31808	31562	31994	31399	31457	31090	31176	30939	30592	30761	30438	30546	30307	30334	30390	30177	30245	29932	29977	30033	29718	29654	29384	29438	29554	29418
50 µM	43851	43838	44086	43689	43649	43525	43240	43267	43024	42991	42535	42370	42461	42119	42142	42046	41654	41328	41070	31857	32037	31369	31325	30806	30837	30560	30479	30125	30116	30039	30085	29527	29383	29123	29445	29046	28917	28974	28233	28416	28470	28024	27940	27958	27780	27989	27621	27494	27407
Time [s]	0	5.046	9.674	14.334	18.958	23.588	28.227	32.849	37.488	42.124	46.752	51.385	56.041	60.669	65.284	69.929	74.553	79.195	83.814	139.729	145.873	150.506	155.105	159.777	164.414	169.067	173.68	178.291	182.897	187.522	192.161	196.821	201.458	206.08	210.733	215.34	219.984	224.619	229.247	233.889	238.505	243.138	247.715	252.329	256.989	261.617	266.261	270.889	275.518
0 µM	43766	43555	43303	43034	43032	42351	42116	42112	41712	41181	41033	41107	40779	40614	40300	39805	40071	39590	39661	31591	31078	30897	30991	30846	30404	30461	30257	30185	30138	29717	29748	29579	29466	29691	29053	29352	28965	28986	28961	28835	28841	28906	28558	28587	28479	28376	28290	28202	28094
0.5 µM	44500	44204	44085	44417	43937	43921	43692	43399	43254	42775	42676	42640	42084	41824	41827	41529	41262	41062	41046	32004	32290	31852	31835	31746	31628	31809	31761	31806	31471	31466	31403	31278	31117	31158	31142	31007	31199	31200	31422	31097	31010	31140	31056	30964	30777	30753	30940	31045	30836
1 µM	45865	45943	45769	45661	45488	45334	44669	44604	44298	44195	44314	43757	43688	43452	43451	43348	43241	42938	42688	31885	31643	31503	31697	31562	31442	31558	31408	31387	31125	30991	30920	30973	30756	30858	30842	30675	30528	30621	30583	30539	30748	30595	30480	30436	30212	30259	30376	30390	30317
2 µM	45851	45778	45501	45538	45437	45150	45029	44470	44543	44403	44174	44245	43882	43703	43405	43163	42854	42911	42587	33113	32807	32361	32323	32085	32266	32314	32582	31824	31946	31635	31509	31403	31520	31255	31371	31269	31218	30979	31077	30954	30842	31001	30983	30911	30749	31236	30666	30737	30636
5 µM	47042	46715	46645	46515	46731	46441	45994	45954	45738	45408	45402	45056	45081	44667	44521	44421	43921	43841	43859	33947	33499	32932	32724	32533	32292	32186	32056	31950	31868	31766	31499	31787	31573	31600	31532	31209	31311	31258	31235	31394	31093	31348	31206	31029	30963	31114	31259	30938	30917
10 µM	47347	47332	47488	47419	46968	46787	46417	46492	46295	46116	46096	45764	45801	45558	45633	45281	44750	44767	44408	35176	34691	34475	34189	33940	33579	33428	33184	32844	32751	32742	32521	32555	32526	32281	32111	32267	32047	31714	31688	31811	31583	31814	31931	31731	31809	31622	31711	31655	31400
25 µM	47131	47346	47140	47083	47225	46983	46685	46541	46076	46240	46007	45826	45687	45477	45723	45394	44802	45108	44731	34874	34473	34144	33810	33506	33188	33159	32871	33043	32475	32841	32508	32444	32208	32118	31862	32031	31740	31797	31619	31715	31613	31817	31626	31617	31585	31354	31689	31712	31518
50 µM	46025	45744	45703	45498	45311	45321	45195	45095	44720	44638	44613	44164	44070	43854	43987	43755	43395	43208	43256	33417	33526	33432	33114	32769	32783	32548	32212	32330	32009	31687	31753	31579	31807	31571	31530	31614	31629	31285	31277	31145	30934	31173	31112	30763	30660	30759	30390	30423	30582
Time [s]	0	5.033	9.662	14.283	18.911	23.553	28.168	32.829	37.468	42.101	46.744	51.363	56.013	60.661	65.302	69.949	74.584	79.202	83.85	139.766	145.896	150.518	155.155	159.805	164.454	169.079	173.681	178.295	182.909	187.516	192.126	196.765	201.336	205.927	210.508	215.091	219.657	224.234	228.824	233.403	237.965	242.56	247.147	251.721	256.305	260.898	265.489	270.085	274.662
0 µM	44039	44207	44230	44079	44032	43740	43429	43155	43086	42710	42338	42299	42280	42281	41863	41491	41474	41554	41275	33807	33088	32535	32172	31982	31736	31404	31196	31100	30782	30642	30567	30576	30466	30443	30345	30119	30039	30003	29952	30008	29873	29989	29749	29819	29554	29645	29349	29702	29539
0.5 µM	43619	43617	43283	43251	43056	42828	42365	42235	41923	41811	41842	41671	41261	41025	41197	40548	40358	40281	39901	32850	32308	31778	31498	31398	30760	30735	30216	30187	30093	29890	29787	29972	29845	29641	29652	29805	29743	29461	29737	29558	29766	29557	29348	29566	29598	29319	29355	29165	29283
1 µM	44119	43899	43459	43447	43362	43097	42675	42731	42493	42434	42187	41722	41614	41281	40930	40590	40588	40619	40234	32784	32729	32314	31695	31572	31314	31214	31028	30715	30606	30478	30584	30192	30498	30163	30128	30046	30049	29944	29754	29686	29475	29666	29767	29748	29577	29609	29432	29562	29390
2 µM	44771	44645	44397	44498	44195	43934	43855	43654	43199	43109	42851	42718	42381	42131	42201	42100	41433	41355	41214	32336	32123	31663	31399	31032	31050	30770	30567	30410	30158	29902	29885	29833	29744	29501	29445	29172	29211	29361	29197	29002	29255	29282	29157	29119	29104	29412	29245	29333	29163
5 µM	42936	42380	41900	41877	41608	41257	40906	40641	40398	40213	40102	39832	39531	39272	39304	38876	38742	38718	38513	32778	32845	32396	32222	31680	31622	31379	31265	30900	31000	30614	30642	30337	30837	30304	30578	30461	30338	30483	30357	30395	30439	30294	30417	30311	30127	30184	30342	30497	30153
10 µM	44445	44202	44105	43578	43650	43440	43317	42985	42588	42305	42226	41882	41771	41747	41576	41296	41036	40841	40810	33298	32802	32644	32717	32001	32019	31742	31774	31523	31183	31023	30883	30676	30854	30457	30225	30101	30419	30073	29949	29988	30065	30263	29799	30113	29545	29859	29623	29862	29644
25 µM	43616	43135	42912	42605	42967	42607	42055	41977	41732	41448	41330	40956	41130	40738	40376	39809	40200	40212	39853	32885	32281	32037	32019	31599	31504	31295	30952	30642	30495	30654	30314	30195	30122	30028	30068	30277	30013	29995	30034	30115	29877	29991	30078	30076	29915	30031	29888	30099	29866
50 µM	43821	43784	43778	43641	43555	43282	43226	42961	42626	42281	42221	42088	41707	41500	41309	40905	40964	40679	40697	32583	32627	32391	31906	31831	31629	31551	31231	31102	30935	30687	30547	30445	30618	30325	30170	30222	30007	29988	29971	30088	29902	29960	29820	29757	29774	29983	29811	29878	29670
Time [s]	0	5.033	9.662	14.283	18.911	23.553	28.168	32.829	37.468	42.101	46.744	51.363	56.013	60.661	65.302	69.949	74.584	79.202	83.85	139.766	145.896	150.518	155.155	159.805	164.454	169.079	173.681	178.295	182.909	187.516	192.126	196.765	201.336	205.927	210.508	215.091	219.657	224.234	228.824	233.403	237.965	242.56	247.147	251.721	256.305	260.898	265.489	270.085	274.662
0 µM	42872	42442	41976	41701	41510	41292	40817	40963	40555	40239	40123	39908	39782	39406	39184	38973	38988	38662	38182	32181	32106	32120	31961	32195	32256	32040	31771	31535	31652	31628	31554	31768	31631	31756	31425	31600	31696	31404	31424	31429	31249	31372	31266	31242	31240	31072	31119	31217	31220
0.5 µM	44144	43775	43865	43644	43539	43159	43177	42881	42578	42479	42203	41825	41310	41194	40782	40629	40376	40207	40068	33563	33306	33127	32850	32604	32326	32379	32166	32118	31910	32118	32092	31948	31763	31662	31747	31639	31678	31737	31490	31408	31725	31331	31310	31500	31295	31550	31164	31182	31127
1 µM	46055	45726	45856	45578	45462	45485	45013	44759	44864	44889	44581	44094	43621	43815	43531	43146	42833	42805	42345	34244	34104	33933	33864	33527	33296	32722	32884	32634	32528	32421	32522	32475	32377	32303	32138	32077	32023	32113	31782	31982	32257	32003	31926	31730	31910	31844	31579	31819	31408
2 µM	47712	47475	47465	46950	46963	46765	46594	46207	46184	46295	45880	45401	45512	45095	44833	44588	44040	44204	43911	35080	34603	34362	34127	33868	33457	33243	32988	32938	32816	33094	32729	32717	32432	32332	32330	32436	32524	32301	32102	32268	32162	32167	32370	32003	31961	31949	31653	31867	31954
5 µM	48454	48171	48142	47886	47841	47788	47804	47356	47218	46766	46769	46460	46542	46073	45863	45649	45533	45143	44856	35887	35408	35323	34697	34537	34228	33900	33713	33556	33298	33347	33275	33303	33003	33057	32869	33028	32743	32833	32471	32729	32471	32659	32518	32503	32389	32200	32197	32267	32251
10 µM	47695	47312	47370	47231	46981	46861	46673	46295	46208	46076	45773	45555	45416	44985	44840	44683	44848	44137	44013	36125	35913	35363	35199	35129	34606	34429	34465	34126	33870	34085	33984	33887	33822	33715	33708	33693	33617	33471	33215	33490	33499	33219	33294	33289	33179	33253	33236	33119	33175
25 µM	47362	47224	47257	47399	47198	46839	46654	46746	46527	46148	45864	45739	45597	45079	45252	45036	44903	44532	44653	33732	34218	33606	33214	33433	33258	33641	33054	33172	33200	33097	33139	32709	32653	32600	32932	32892	32445	32530	32275	32443	32678	32307	32136	32234	32203	32101	32190	31924	32065
50 µM	46574	46399	46163	46290	45911	45637	45394	45210	45270	44899	44724	44607	44337	44164	44060	43702	43369	43381	43465	37677	37348	36517	36273	35918	35820	34953	34770	34864	34125	34222	33965	34055	33602	33634	33340	33205	33240	32814	32984	32695	32755	32833	32467	32628	32540	32482	32333	32583	32150
Time [s]	0	4.998	9.633	14.279	18.91	23.535	28.196	32.828	37.472	42.075	46.693	51.331	55.948	60.58	65.203	69.833	74.446	79.057	83.745	145.808	151.934	156.544	161.216	165.844	170.473	175.128	179.782	184.426	189.054	193.683	198.35	202.965	207.556	212.207	216.832	221.457	226.089	230.724	235.353	240.017	244.658	249.26	253.913	258.526	263.162	267.754	272.411	277.039	281.662
0 µM	38234	38501	38205	38204	37936	37952	37745	37615	37421	37251	36883	37013	36960	36595	36764	36479	36544	36111	36325	30900	30250	29816	29703	29223	29293	29069	28895	28812	28575	28284	28118	27857	27798	27815	27746	27713	27881	27852	27801	27716	27606	27767	27460	27680	27578	27562	27648	27723	27385
0.5 µM	38026	37650	37550	37603	37507	37284	36850	36766	36509	36397	36194	36122	36076	35518	35859	35591	35572	35308	35331	30022	29901	29253	29235	28975	28831	28794	28352	28448	28361	28406	28085	28091	28000	28132	27886	27871	27697	27410	27629	27562	27537	27569	27418	27452	27751	27474	27329	27483	27325
1 µM	38031	37956	37567	37712	37412	37127	37262	36818	36618	36359	36401	36458	36335	35982	35978	35869	35624	35688	35615	29481	29016	29025	28329	28347	28417	28211	28232	28114	28232	28032	28011	27959	27964	27859	27653	27576	27514	27553	27460	27528	27389	27503	27285	27468	27440	27206	27261	27164	27023
2 µM	38518	38335	38027	37793	37492	37800	37312	37032	36915	37079	36504	36421	36668	36209	36309	36099	35898	36072	35866	29368	29196	28785	28662	28664	28680	28471	28430	28499	28375	28318	28495	28171	28137	27846	27726	27885	27891	27745	27546	27486	27611	27433	27503	27287	27374	27309	27353	27298	27379
5 µM	39383	39617	39390	39034	38944	38750	38522	38577	38283	37945	37624	37567	37411	37100	37303	37195	36861	36609	36415	29264	29402	28709	28574	28582	28657	28513	28639	28519	28549	28413	28616	28284	28233	28178	28377	28092	28191	27961	27949	27738	27847	27834	27721	27582	27824	27566	27532	27714	27542
10 µM	39066	39060	39157	38674	38820	38423	38376	38275	38036	37660	37509	37504	37355	37156	37188	36756	36682	36601	36499	29427	29769	29427	29366	29258	29211	29191	28884	28937	28825	28862	28814	28688	28557	28657	28606	28456	28382	28168	28165	28328	28169	28129	27997	27859	28005	27796	27998	28132	27971
25 µM	39250	39000	39202	38832	38797	38465	38248	38126	37832	37572	37489	37293	37272	37202	36820	36812	36578	36400	36349	29922	29490	29235	28992	28838	29141	28874	28674	28559	28523	28769	28368	28634	28201	28152	28086	28080	28175	27999	27944	27852	27576	27403	27562	27354	27473	27337	27104	27255	27293
50 µM	38565	38357	38086	38125	37924	37680	37110	37231	36933	36858	36711	36873	36522	36214	36307	36252	35927	36468	35712	29659	29688	29296	29056	29120	28876	28693	28722	28460	28547	28533	28256	28244	28416	28102	28028	28065	28044	27724	27782	27266	27353	27427	27238	27305	27146	26939	26955	26949	26822
Time [s]	0	4.998	9.633	14.279	18.91	23.535	28.196	32.828	37.472	42.075	46.693	51.331	55.948	60.58	65.203	69.833	74.446	79.057	83.745	145.808	151.934	156.544	161.216	165.844	170.473	175.128	179.782	184.426	189.054	193.683	198.35	202.965	207.556	212.207	216.832	221.457	226.089	230.724	235.353	240.017	244.658	249.26	253.913	258.526	263.162	267.754	272.411	277.039	281.662
0 µM	39093	39090	38961	38894	38653	38262	38008	38151	37776	37496	37672	37152	37114	36874	36819	36722	36621	36370	36248	28738	28569	28257	28143	28132	27953	28035	28189	27862	27752	27759	27641	27688	27868	27821	27785	27703	27394	27496	27392	27451	27593	27495	27560	27300	27367	27261	27480	27343	27236
0.5 µM	39641	39517	39347	39181	38928	38904	38621	38459	38477	38209	38049	37714	37716	37401	37271	37326	37412	37089	36562	28696	28451	28658	28463	28495	28452	28345	28256	28299	28101	28276	28439	28037	28074	28169	28037	28315	28153	28122	27796	27671	27994	28067	27899	27961	27898	27685	27731	27773	27825
1 µM	38941	38786	38813	38719	38270	38189	38128	37891	37829	37762	37538	37243	37073	36890	36605	36399	36316	36308	36141	27962	27646	27617	27727	27479	27610	27506	27545	27606	27557	27427	27638	27470	27559	27386	27243	27159	27214	27321	27337	27261	27161	27445	27289	27304	27099	27082	27105	27074	27041
2 µM	38780	39057	38650	38832	38455	38321	38071	37901	37858	37542	37363	37144	36981	36637	36692	36526	36520	36550	36226	28468	28335	28060	28079	28016	27892	28100	28089	28079	28009	27745	28079	28102	27920	28089	28014	27826	27977	27901	28010	27862	27698	28023	27849	27973	28020	28001	27932	28047	28327
5 µM	39429	39314	39421	39668	39297	39203	39117	39045	39316	39434	39400	38973	38918	38942	38719	38562	38088	38323	38247	28311	27984	28206	28035	28103	28068	28872	27974	27868	28212	27841	27985	28590	27714	27839	27724	28250	27721	27513	28431	27788	27663	27831	27650	27532	27712	27521	27657	27916	27838
10 µM	40244	40191	39674	39595	39643	39687	39150	39244	38719	38797	38217	38365	37928	37920	37697	37369	37492	37494	37047	28449	28371	28433	28489	28124	28128	28251	28474	28333	28216	28372	28323	28210	28410	28087	28127	28183	27975	27976	27961	28022	28250	28317	28113	28244	27914	28132	27949	27766	27754
25 µM	39952	39789	39505	39383	39412	39200	38967	38420	38565	38410	38332	37626	37626	37815	37505	37431	37653	37304	37036	29888	29591	29471	29382	29014	28966	28612	28713	28555	28541	28530	28435	28375	28389	28034	28062	28119	27930	27949	28078	28116	28041	28388	27913	28149	27958	28035	27959	27856	27826
50 µM	40722	40700	40068	40109	39800	39630	39518	39317	39197	39115	38805	38821	38612	38543	38410	38125	38220	37863	38006	32157	31606	31042	30774	30478	30719	30234	30093	29720	29550	29581	29443	29345	28818	28673	28862	28916	28727	28398	28366	28120	28224	28284	28295	28198	28192	27926	27927	27978	27956
Time [s]	0	5.021	9.653	14.285	18.912	23.546	28.172	32.798	37.429	42.067	46.726	51.362	55.977	60.597	65.242	69.862	74.511	79.122	83.751	135.221	141.4	146.05	150.743	155.387	160.002	164.614	169.241	173.879	178.499	183.132	187.788	192.43	197.039	201.653	206.302	210.936	215.565	220.186	224.812	229.435	234.081	238.698	243.334	248.003	252.626	257.276	261.888	266.515	271.138
0 µM	39793	39901	39742	39262	39418	39036	38750	38854	38327	38171	37923	37996	37637	37629	37419	37286	37169	36984	36926	30338	29837	29388	29102	29158	29224	29033	29101	28867	29269	28600	28904	28597	28562	28501	28714	28416	28309	28344	28431	28265	28121	28640	28449	28557	28435	28565	28359	28264	28019
0.5 µM	40040	39386	39573	39216	39081	38401	38541	38338	38355	38185	37820	37681	37574	37446	37278	37019	36991	37016	36623	30212	29952	29462	29214	29377	28864	28756	28862	28633	28640	28430	28682	28441	28285	28346	28441	28267	28234	28395	28242	28315	28046	27948	28217	28219	28276	28171	27971	28077	28010
1 µM	39797	39656	39209	38954	38991	38711	38476	38502	37944	37950	37715	37488	37749	37336	37312	37257	36949	36962	36682	29697	29452	29171	28717	28773	28743	28651	28589	28466	28552	28516	28245	28275	28158	28052	27949	28068	27971	27848	27924	27992	27742	27821	27962	28100	27831	27689	27746	27663	27470
2 µM	40368	40352	40084	39902	39728	39557	39281	39295	39029	38931	38677	38408	38389	38019	37877	37520	37285	37327	37602	29548	29182	29192	28881	28673	28563	28809	28321	28600	28540	28618	28457	28329	28390	28448	28082	28118	28159	28044	28050	27898	27895	28254	28047	28116	28103	28154	27989	27731	27871
5 µM	40069	40431	39896	39875	39815	39661	39430	39639	39409	39057	39096	38836	38740	38313	38160	38358	38102	37795	37986	29764	29424	29188	29014	29043	28599	28640	28824	28566	28485	28893	28565	28598	28521	28444	28480	28519	28149	28278	28637	27917	28028	28583	28249	28186	28333	28272	27998	28102	27690
10 µM	40312	39879	39890	39604	39234	39129	38884	38855	38666	38466	38334	38128	38006	37984	37680	37738	37636	37705	37213	29247	29254	29111	28872	28739	28632	28762	28827	28614	28506	28628	28658	28439	28570	28555	28577	28534	28362	28394	28329	28374	28407	28267	28146	28638	28326	28237	28033	28078	28122
25 µM	40344	40455	40148	39850	39700	39176	39167	39010	39056	38607	38623	38606	38197	38250	37980	38223	38112	37560	37385	29634	29253	28984	28579	28791	28532	28520	28752	28058	28271	28490	28273	27821	28189	27966	27808	27859	27779	27537	27806	27558	27439	27667	27684	27756	27737	27854	27212	27504	27547
50 µM	40973	40903	40832	40630	40245	40300	39784	39832	39485	39556	39139	38889	38572	38660	38613	37882	38183	37846	37779	29895	29782	29448	29407	28944	28680	28380	28415	28221	28162	28232	28300	27965	27887	27847	27755	27395	27254	27446	27662	27557	27438	27295	27222	27359	27217	27709	27059	27248	27305
[truncated: 101 more columns]

## Sheet: Supplementary Figure 1e
Raw data with repeats, time indicated, ion concentrations used listed.
NRAMP1-Mn2+, the same as Figure 1b
Time [s]	0	5.06	9.685	14.309	18.908	23.541	28.183	32.793	37.439	42.046	46.658	51.275	55.909	60.525	65.156	69.768	74.384	78.982	83.628	144.05	150.181	154.79	159.422	164.088	168.718	173.386	178.009	182.647	187.279	191.919	196.571	201.207	205.861	210.455	215.081	219.743	224.361	229.002	233.658	238.295	242.913	247.531	252.099	256.693	261.356	265.966	270.61	275.221	279.84
0 µM	34836	35015	34846	34695	34687	34625	34279	34238	34194	34337	33924	33795	33546	33245	33431	33417	33106	33149	32908	28428	27968	27813	27859	27345	27242	27197	26845	26812	26517	26469	26307	26487	25931	26088	25908	25686	25543	25450	25550	25260	25262	25214	25161	25131	25002	24944	24846	24851	24793
1 µM	34198	33935	34000	34096	33823	34010	33643	33542	33259	33341	33375	33440	33040	32864	32769	32654	32437	32590	32344	28111	28217	27630	27494	27277	26971	27008	26497	26322	26178	25845	25592	25438	25376	25208	25134	24883	24995	24850	24719	24892	24483	24528	24425	24385	24421	24370	24312	24250	24196
5 µM	34999	34975	35055	34639	34790	34764	34545	34362	34384	34325	34033	33951	34075	33571	33688	33432	33284	33308	33093	28596	28627	28251	27777	27552	27418	27021	26834	26717	26599	26158	26111	26105	25953	25477	25732	25579	25280	25305	25268	25059	24917	24949	25075	24872	24753	24694	24810	24692	24583
10 µM	34830	34636	34775	34786	34846	34488	34348	34028	34064	33897	33730	33826	33608	33507	33441	33576	32983	33271	32968	27328	27240	27232	26867	26829	26569	26341	26240	26041	26067	25991	25875	25948	25788	25582	25455	25415	25232	25196	25251	24915	25075	25060	24973	24809	25009	24728	24916	24662	24697
25 µM	34863	34426	34238	34462	34564	34192	34019	33985	33973	33605	33592	33808	33327	33465	33179	33332	32924	32836	32591	27825	27658	27281	26995	26960	26703	26824	26661	26520	26408	26144	26276	26121	25958	25912	25861	25682	25454	25449	25274	25352	25088	25118	25315	25075	25167	24912	25001	24969	24772
50 µM	35344	35249	35304	35252	35047	34970	34871	34537	34594	34512	34346	34292	34070	34112	33898	33911	33504	33383	33284	27098	27021	26808	26821	26554	26343	26463	26098	26111	25857	25740	25573	25801	25553	25575	25385	25265	25012	25186	25086	25010	24826	24878	24733	24619	24987	24592	24887	24451	24368
100 µM	35379	35429	35134	35053	34924	35017	34891	34707	34499	34601	34195	34412	34327	34150	34074	34071	33814	33695	33667	27013	27030	26681	26724	26491	26480	26171	26148	25867	25859	25807	25955	25791	25729	25501	25431	25427	25208	25194	25089	25117	24882	24995	24934	24705	24617	24790	24653	24644	24602
Time [s]	0	5.066	9.71	14.349	18.966	23.602	28.256	32.891	37.511	42.157	46.814	51.48	56.14	60.778	65.425	70.054	74.692	79.278	83.941	138.135	144.258	148.893	153.524	158.14	162.798	167.438	172.094	176.702	181.308	185.938	190.55	195.178	199.807	204.449	209.081	213.698	218.285	222.898	227.547	232.155	236.773	241.386	246.037	250.651	255.267	259.876	264.498	269.133	273.773
0 µM	36018	35638	35576	35601	35492	35483	35071	35096	35200	34810	34762	34621	34344	34175	34182	34178	34150	33911	33995	28341	27755	27791	27377	27298	27011	26857	26735	26604	26631	26172	26226	26104	25906	25818	25714	25543	25635	25389	25324	25269	25259	25428	25116	25188	24774	24903	24756	24784	24909
1 µM	35616	35689	35490	35531	35332	35156	35047	34880	34917	34712	34644	34429	34620	34405	34119	34085	34013	33890	33825	26968	26362	26128	26094	26008	25901	25735	25514	25665	25496	25134	25161	25015	25065	24851	24843	24704	24798	24385	24527	24519	24455	24399	24373	24323	24334	24128	24044	24053	23992
5 µM	35286	35205	35393	35306	35534	35430	35173	35293	34909	35182	34983	34734	34802	34420	34670	34406	34159	34178	34217	27294	26991	26660	26333	26242	26186	25999	25843	25842	25664	25272	25579	25281	25179	25045	25262	24870	24748	24502	24455	24562	24614	24435	24509	24422	24151	24153	24357	23986	23930
10 µM	36337	36285	36616	36662	36488	36566	36257	36147	36374	36081	35799	35627	35756	35861	35419	35453	35207	35415	35141	27922	27554	27272	26868	26892	26873	26418	26428	26265	26280	25941	25839	25888	25687	25626	25626	25552	25319	25242	25053	25148	25097	24925	25079	24747	24736	24814	24746	24837	24585
25 µM	37086	37051	36804	36871	37060	37029	37058	36906	36569	36660	36423	36493	36323	36302	36336	36036	35874	35737	35920	28414	28592	28222	28163	28086	27761	27783	27420	27151	26953	26795	26917	26672	26522	26367	26352	26365	26115	25851	25729	25851	25802	25827	25621	25404	25337	25323	25269	25148	25288
50 µM	36423	36668	36394	36363	36357	36312	36293	36022	36335	36379	36137	36033	36027	35451	35660	35624	35465	35204	35302	26934	26715	26687	26329	26389	26269	26124	25875	25740	25833	25656	25621	25453	25585	25227	25274	25123	24854	24945	24831	24622	24737	24820	24750	24408	24431	24202	24333	24248	24419
100 µM	35565	35437	35500	35776	35513	35776	35590	35672	35555	35511	35402	35367	35183	35281	34869	34949	34754	34753	34441	27001	26905	26849	26671	26568	26410	26292	26114	25943	26169	25927	25704	25818	25504	25595	25448	25426	25290	25090	24980	25157	25090	25005	25188	24781	24867	24899	24578	24692	24605
Time [s]	0	5.066	9.71	14.349	18.966	23.602	28.256	32.891	37.511	42.157	46.814	51.48	56.14	60.778	65.425	70.054	74.692	79.278	83.941	138.135	144.258	148.893	153.524	158.14	162.798	167.438	172.094	176.702	181.308	185.938	190.55	195.178	199.807	204.449	209.081	213.698	218.285	222.898	227.547	232.155	236.773	241.386	246.037	250.651	255.267	259.876	264.498	269.133	273.773
0 µM	33441	33490	33517	33532	33776	33635	33788	33508	33281	33485	33164	33026	32878	32718	32659	32815	32728	32365	32475	26212	25831	25437	25326	25119	24931	24800	24577	24338	24358	24230	24032	23964	23966	23829	23796	23714	23605	23645	23618	23632	23233	23384	23418	23066	23139	23222	23056	22994	23070
1 µM	33297	33383	33322	33176	33186	33249	33217	33105	32822	32873	32658	32675	32517	32471	32246	32093	31889	31849	31941	24257	24248	24192	23892	23616	23436	23659	23495	23276	23141	23133	22751	22757	22881	22992	22621	22856	22765	22515	22524	22582	22480	22414	22494	22302	22306	22321	22573	22251	22371
5 µM	33439	33466	33126	33460	33201	33003	33238	33079	32675	32631	32596	32552	32611	32482	32065	32030	32010	31825	31747	25447	25303	24883	24981	24311	24552	24390	24218	23985	23745	23868	23547	23437	23502	23538	23388	23130	23310	23001	22864	23158	23086	22893	22848	22729	22736	22862	22910	22846	22756
10 µM	33937	33841	33858	34173	33820	33434	33725	33678	33296	33144	33288	33001	32876	32974	32878	32525	32686	32215	32379	25418	25251	25211	24821	24676	24680	24654	24549	24354	24452	24158	23849	23931	23862	23681	23655	23771	23708	23423	23392	23604	23498	23403	23411	23199	23030	23096	23186	22904	23026
25 µM	34302	34013	34215	33956	33888	33719	33750	33611	33746	33575	33473	33203	33381	33099	33052	32872	33010	32782	32677	26437	26163	26031	25736	25526	25262	25184	25157	24858	24619	24408	24304	24358	24124	24004	23885	24025	23917	23748	23643	23706	23657	23621	23371	23281	23200	23213	23469	23147	23049
50 µM	34567	34314	34328	34093	34226	34156	34374	33909	33809	33614	33720	33283	33486	33334	33365	33441	32992	32961	32983	26303	25860	25736	25591	25244	25303	25100	24909	24624	24657	24704	24181	24182	24255	24264	24128	24071	23946	23994	23837	23919	23736	23614	23488	23417	23383	23446	23440	23249	23144
100 µM	33824	34006	34108	34041	33924	33613	33573	33518	33365	33288	33124	33128	32786	32954	32840	32573	32464	32625	32130	25726	25823	25564	25255	25050	24833	24846	24700	24495	24202	24243	24059	23906	23803	23738	23617	23713	23454	23605	23462	23557	23172	23332	23187	23050	23016	22949	22929	22780	22970
Time [s]	0	5.051	9.697	14.333	18.946	23.565	28.236	32.919	37.56	42.233	46.844	51.476	56.099	60.74	65.368	70.006	74.667	79.295	83.919	145.221	151.319	155.941	160.586	165.219	169.817	174.453	179.076	183.735	188.396	193.048	197.676	202.309	206.915	211.56	216.194	220.791	225.424	230.039	234.644	239.262	243.885	248.499	253.154	257.797	262.431	267.069	271.723	276.364	281.014
0 µM	33727	33650	33611	33251	33404	33295	33105	32870	32699	32750	32513	32579	32477	32102	32230	31979	31876	31780	31585	25114	25002	24860	24751	24434	24350	24277	24316	24259	24207	24153	23939	24039	23821	23729	23757	23916	23585	23638	23743	23613	23663	23504	23610	23474	23412	23585	23568	23362	23125
1 µM	34418	34261	33930	34254	34044	33794	33794	33618	33579	33491	33474	33220	33141	32888	33091	32789	32573	32573	32417	25768	25609	25378	25244	25033	24974	24929	24748	24675	24463	24527	24416	24248	24000	24107	24038	24086	23936	23790	23972	23766	23852	23791	23679	23766	23673	23605	23683	23714	23472
5 µM	35400	35397	35422	35541	35348	35375	35453	35152	34816	35173	34972	34670	34600	34442	34399	34545	34313	34180	34077	26595	26229	26051	25944	25699	25506	25350	25335	25275	25039	25037	24817	24930	24613	24682	24514	24642	24482	24250	24473	24427	24408	24079	24147	24094	24142	24346	24052	23895	23866
10 µM	35811	35752	36006	35640	35767	36142	35836	35991	35673	35621	35509	35407	35302	35188	35219	35142	34903	34899	34750	26508	26314	25910	25704	25655	25515	25245	25220	25018	24852	25120	24841	24601	24473	24504	24589	24358	24503	24371	24447	24559	24469	24149	24123	23990	23929	23919	23855	24032	23883
25 µM	35956	35776	35855	35666	35802	35639	35644	35653	35897	35476	35595	35444	35187	34972	35126	34938	34902	34649	34690	27946	27536	27298	27088	26874	26598	26390	26367	26035	25925	25823	25616	25186	25255	25089	25115	24997	24704	24630	24546	24748	24683	24290	24453	24282	24219	24329	24264	24200	24087
50 µM	36531	36673	36372	36585	36433	36219	35997	36054	36233	36037	35837	35876	35746	35363	35242	35364	35100	35224	35025	27449	27312	27099	26745	26367	26147	26192	26020	26046	25697	25710	25499	25359	25279	25044	25286	25113	24960	24824	24730	24672	24667	24485	24498	24538	24423	24473	24318	24092	24224
100 µM	36014	36084	36142	36384	36081	36045	35826	35809	35594	35714	35623	35158	35108	35145	35326	34914	34651	34681	34691	27200	27540	27333	27066	26893	26635	26542	26572	26156	26105	26054	26052	26174	25921	25671	25755	25618	25660	25484	25264	25434	25120	25199	24991	25038	24863	24695	24846	24541	24661
Time [s]	0	5.025	9.62	14.215	18.809	23.4	27.983	32.573	37.149	41.727	46.313	50.885	55.479	60.053	64.627	69.21	73.795	78.354	82.941	133.578	139.652	144.235	148.82	153.415	158.008	162.581	167.161	171.741	176.312	180.896	185.54	190.124	194.697	199.279	203.858	208.442	213.025	217.598	222.168	226.759	231.354	235.926	240.496	245.057	249.634	254.236	258.815	263.394	267.963
0 µM	37770	38275	38418	38210	38086	38155	37790	37758	37446	37531	37301	37116	36895	36815	36802	36661	36616	36543	36144	30463	30185	29994	30143	30078	30123	30020	29856	29767	29884	29772	29788	29798	29706	29693	29763	29493	29489	29397	29525	29359	29744	29286	29348	29508	29463	29262	29283	29621	29257
1 µM	38232	38265	38284	38196	38002	37890	37594	37344	37315	36784	36835	36989	36657	36613	36452	36363	36309	36219	36100	29821	29601	29670	29667	29824	29808	29727	29894	29516	29609	29836	29858	29959	29715	29826	29747	29730	29615	29566	29913	29446	29630	29620	29626	29643	29543	29527	29315	29471	29442
5 µM	39061	38979	38691	39023	38505	38575	38220	38230	38057	37919	37872	37439	37633	37480	37310	37230	37273	37110	36799	29595	29579	29697	29815	29717	29600	29808	29735	29549	29665	29690	29592	29355	29236	29533	29402	29676	29381	29269	29372	29332	29371	29142	29256	29332	29396	29054	29186	29311	29178
10 µM	38713	38935	38930	38799	38598	38790	38466	38379	38223	37909	37869	37944	37792	37642	37224	37253	37255	37285	36985	29692	30073	29677	29740	29680	29561	29560	29494	29467	29434	29330	29420	29457	29172	29262	29386	29139	29338	29235	29247	29143	29118	29075	29428	29261	29045	29153	28900	28938	28972
25 µM	30509	30146	30244	30213	30340	30342	30460	30011	30189	30250	30102	30318	30283	30254	30254	30188	30123	30289	30165	28607	28737	28763	28681	28776	28735	28710	28690	28738	28630	28630	28622	28545	28417	28583	28551	28534	28647	28733	28668	28293	28403	28594	28512	28422	28551	28517	28420	28346	28491
50 µM	39711	39899	39792	39700	39432	39475	39413	39136	38830	38788	38833	38654	38689	38407	38446	38213	38130	38136	37731	30079	29967	29857	30069	29771	29910	29538	29657	29556	29399	29235	29300	29089	29325	29155	29229	28903	28964	28844	28894	28967	28721	28817	28771	28739	28596	28787	28522	28592	28485
100 µM	41515	41671	41327	41114	40848	40864	40777	40482	40293	40593	40232	40107	40139	39858	39807	39637	39618	39166	39390	30207	30257	30158	30255	30044	30018	29746	29837	29610	29579	29422	29456	29396	29222	28950	29103	29052	28942	29045	28689	28772	28644	28829	28805	28725	28597	28446	28666	28493	28268
Time [s]	0	5.062	9.741	14.392	19.001	23.634	28.262	32.899	37.507	42.116	46.726	51.346	56.002	60.641	65.254	69.878	74.52	79.154	83.802	143.24	149.369	154.001	158.624	163.247	167.858	172.476	177.13	181.789	186.414	191.071	195.713	200.34	204.941	209.543	214.181	218.855	223.468	228.087	232.714	237.355	241.998	246.638	251.27	255.895	260.534	265.173	269.824	274.461	279.078
0 µM	31799	32239	32159	32379	32172	32163	32005	31866	31790	31694	31466	31774	31412	31174	31238	31292	31111	30789	30969	24690	24164	24168	23928	23805	23867	23616	23651	23658	23635	23572	23556	23467	23373	23193	23417	23196	23213	23412	23228	23248	23080	23282	23159	23040	23021	22972	23008	23103	22832
1 µM	32357	32471	32576	32155	32071	32173	31870	31891	31706	31568	31390	31416	31427	31254	31256	31036	31055	31032	30817	25797	25386	25401	25233	25265	24803	24849	24784	24609	24676	24628	24667	24608	24525	24553	24401	24399	24376	24377	24482	24516	24218	24320	24323	24349	24292	24360	24320	24156	24066
5 µM	32829	33100	33071	32856	32626	32670	32706	32360	32265	32409	32131	32020	32111	31815	31765	31884	31606	31750	31544	24616	24883	24715	24598	24507	24331	24348	24375	24264	24299	24132	24057	24118	24158	23891	23838	24147	24120	23879	23815	23790	23814	23841	23614	23755	23757	23764	23696	23789	23765
10 µM	33632	33742	33749	33542	33511	33467	33253	33211	32964	32783	32817	32636	32616	32396	32411	32319	32072	32169	32181	25396	25171	25149	24859	24887	24718	24308	24574	24328	24492	24214	23918	24115	23998	24007	23932	23950	23970	23806	23797	23698	23687	23710	23750	23523	23649	23589	23528	23504	23576
25 µM	35266	35161	35501	35071	34967	35001	34752	34508	34384	34443	34199	34029	34142	33928	33640	33560	33495	33547	33339	26345	26310	26027	25970	25923	25726	25467	25551	25299	25159	25187	24953	25031	25031	24951	24825	24822	24964	24649	24561	24654	24396	24461	24251	24225	24263	24103	24294	24097	24224
50 µM	34817	35039	34861	34409	34637	34157	34113	34544	33883	33701	33533	33479	33343	33171	33082	33043	32851	33263	32905	26586	26335	26145	25941	25735	25541	25220	25006	24916	25039	24925	24564	24658	24633	24529	24281	24350	24270	24161	24142	24203	24027	23949	24000	23944	23973	23803	23840	23652	23594
100 µM	35488	35329	35271	35014	34933	34761	34464	34365	34174	34113	33771	33814	33693	33832	33522	33172	33037	33198	32813	27447	27162	26863	26581	26481	26355	26062	26060	25892	26105	25865	25679	25607	25433	25573	25340	25212	25239	25216	24959	25042	24933	24883	24851	24800	24503	24736	24573	24479	24292
Time [s]	0	5.062	9.741	14.392	19.001	23.634	28.262	32.899	37.507	42.116	46.726	51.346	56.002	60.641	65.254	69.878	74.52	79.154	83.802	143.24	149.369	154.001	158.624	163.247	167.858	172.476	177.13	181.789	186.414	191.071	195.713	200.34	204.941	209.543	214.181	218.855	223.468	228.087	232.714	237.355	241.998	246.638	251.27	255.895	260.534	265.173	269.824	274.461	279.078
0 µM	33587	33561	33337	33011	33094	32921	32733	32458	32603	32541	32356	32175	32471	32190	31895	31895	32102	31766	31762	25282	25066	24977	25159	24925	24653	24865	24744	24581	24612	24267	24674	24250	24302	24525	24275	24257	24270	23903	24199	24134	24167	24142	24155	23835	24066	23879	23763	23926	23846
1 µM	33589	33427	33499	33250	33309	33207	33059	33066	32801	32670	32556	32393	32379	32499	32095	31963	32102	31712	31753	25243	25275	25144	24908	24553	24566	24717	24532	24737	24694	24378	24517	24337	24415	24370	24462	24360	24298	24180	24221	24119	23961	24251	23956	24128	24048	23873	24106	24056	23757
5 µM	33650	33509	33214	33408	32963	32856	32829	32687	32562	32454	32342	32088	32230	31860	31998	31722	31362	31620	31489	26045	25789	25604	25587	25198	25116	25153	25076	25029	24897	24974	24785	24588	24686	24534	24505	24443	24344	24217	24319	24274	24164	24319	23992	23967	24105	23988	23939	24036	23856
10 µM	32725	32725	32672	32524	32484	32099	32330	32112	32041	32049	31905	31737	31586	31480	31346	31509	31245	31209	31015	25038	24974	24980	24684	24485	24525	24623	24341	24370	24385	24335	24125	24038	24078	24140	23845	23979	23935	23684	23734	23524	23549	23733	23570	23732	23520	23456	23408	23459	23367
25 µM	33455	33340	33074	33241	33239	33010	33081	33152	32798	32739	32651	32478	32193	32197	32130	31963	31779	31662	31855	25465	25262	25159	24989	24817	24559	24476	24581	24436	24226	24420	24193	24190	24276	24191	24212	24105	24097	23827	23992	23801	23692	23841	23918	23820	23773	23686	23639	23723	23549
50 µM	35220	35179	34825	34755	34643	34742	34699	34644	34533	34469	34436	33975	33830	33943	33595	33478	33367	33217	33340	24558	24680	24339	24347	24164	24275	24140	23829	23954	23943	23852	24003	23748	23723	23920	23931	23845	23774	23596	23745	23644	23644	23808	23585	23796	23431	23578	23548	23517	23574
100 µM	33797	33812	34071	33825	33772	33796	33754	33414	33498	33224	33034	32884	32777	32690	32584	32239	32095	32245	32109	26495	26802	26570	26155	25725	25446	25115	25061	25144	24885	24650	24473	24343	24373	24167	24258	24113	23894	23723	23824	23591	23512	23672	23389	23572	23629	23590	23434	23321	23269
Time [s]	0	5.055	9.687	14.345	18.987	23.562	28.189	32.815	37.42	42.068	46.685	51.313	55.927	60.543	65.152	69.765	74.375	78.984	83.571	136.509	142.654	147.284	151.924	156.553	161.162	165.795	170.419	175.031	179.662	184.303	188.947	193.584	198.197	202.804	207.423	212.035	216.652	221.273	225.888	230.535	235.147	239.776	244.387	249.043	253.671	258.308	262.947	267.622	272.221
0 µM	30448	31029	31197	31018	30879	30804	30779	30621	30562	30374	30566	30257	30330	30132	30075	30039	29886	29919	29764	24298	23878	23739	23824	23466	23262	23168	23096	23078	23150	22964	22896	22789	22882	22772	22783	22376	22645	22778	22601	22661	22588	22614	22448	22444	22498	22413	22508	22262	22269
1 µM	31538	31735	31739	31730	31302	31281	31274	31434	30957	31230	31062	31112	30853	30635	30775	30714	30415	30500	30344	24412	24201	24015	23773	23676	23551	23414	23368	23310	23051	23056	22969	22869	22944	22920	22755	22833	22687	22720	22596	22621	22629	22754	22712	22496	22480	22544	22647	22363	22590
5 µM	32101	32057	32007	31812	31757	31882	31720	31586	31545	31483	31361	31277	31127	30923	31056	30877	30804	30902	30790	24147	24077	24036	23917	23759	23778	23568	23553	23448	23303	23237	23277	22942	22991	22986	22779	22955	22733	22686	22783	22477	22537	22549	22627	22636	22303	22543	22435	22331	22171
10 µM	31833	31842	31730	31931	31818	31728	31500	31505	31495	31479	31290	31090	31152	30971	30996	30908	30700	30657	30673	23876	23944	23880	23798	23735	23697	23566	23354	23477	23374	23384	23432	23221	23138	23130	23249	22914	22948	22987	22991	22923	22801	22754	22703	22701	22616	22515	22678	22502	22218
25 µM	32925	33012	32630	32438	32436	32735	32431	32460	32432	31988	32046	31852	32086	32100	31929	31853	31967	31668	31490	25861	25524	25522	25257	25100	24838	24610	24460	24327	24375	24165	24151	24088	24063	23881	23801	23556	23551	23558	23524	23240	23447	23392	23269	23283	23082	22855	22867	22961	22716
50 µM	32735	32943	32821	32713	32421	32262	32381	32315	32167	32155	31934	31939	31928	31695	31711	31660	31393	31417	31298	25238	25109	24763	24663	24574	24408	24321	24199	24235	24082	24047	23837	23651	23927	23777	23621	23537	23480	23561	23572	23383	23341	23388	23391	23293	23098	23164	23153	23116	23017
100 µM	32984	33030	32844	33109	32731	32596	32400	32377	32163	32235	32273	32107	31950	32120	32193	32039	31692	31623	31611	24523	24501	24366	24368	24355	24168	24046	24110	23771	23833	23843	23669	23469	23673	23793	23514	23543	23418	23354	23412	23356	23289	23231	23155	23174	23257	22946	23122	23003	22857
[truncated: 101 more columns]

## Sheet: Supplementary Figure 1f
Raw data with repeats, time indicated, ion concentrations used listed.
NRAMP1-Fe2+, same as Figure 1d
Time [s]	0	5.055	9.674	14.339	18.989	23.615	28.246	32.883	37.534	42.16	46.785	51.423	56.071	60.696	65.337	69.986	74.608	79.254	83.908	168.374	174.487	179.133	183.79	188.414	193.03	197.659	202.355	206.999	211.64	216.262	220.901	225.515	230.128	234.752	239.387	244.057	248.673	253.309	257.938	262.551	267.156	271.769	276.391	281.04	285.658	290.299	294.949	299.572	304.223
0 µM	48803	48899	49373	49156	49154	48955	48611	48637	48452	48235	47968	47691	47611	47307	47076	46665	46886	46430	46481	36861	36186	35815	35649	35411	34956	35056	35061	34568	34626	34506	34700	34615	34358	34228	33863	33905	33712	33776	33774	33677	33588	33803	33717	33469	33483	33512	33471	33492	33418
0.5 µM	50074	50342	50152	50174	49687	50202	49764	49499	49298	49196	48915	48848	48652	48459	48264	48017	47837	47267	47247	35492	35554	34973	35106	34960	34712	34489	34582	34192	34197	34061	34088	33532	33971	33500	33197	33266	33182	33412	33294	33300	33023	33138	32942	32766	32909	32832	33001	32714	32546
1 µM	48101	48295	47930	47919	47819	47619	47394	47337	46796	46890	46555	45995	45938	45860	45724	45441	45161	44763	44521	34985	35175	34983	34912	34585	34444	34381	34367	34131	34345	34176	33906	34233	34030	34037	33865	33808	33996	33919	33747	33940	33585	33640	33477	33606	33525	33379	33569	33290	33394
2 µM	49308	49431	49203	49359	48764	48871	48456	48729	48452	48253	47856	47786	47681	47093	47039	46798	46541	46457	46205	35760	35986	35615	35477	34662	34522	34127	34278	34048	34086	33774	33634	33762	33525	33529	33626	33415	33312	33182	33029	33341	33114	33225	32869	32954	32823	32830	32670	32545	32587
5 µM	48985	49366	49146	48738	48918	48676	48545	48431	48148	47754	47672	47799	47406	47700	47189	46962	46641	46676	46314	40052	39871	39693	38856	38319	37839	37704	37617	36809	36938	36486	36352	36299	35950	36264	36045	35865	35783	35823	35736	35565	35300	35383	35227	35181	34816	35092	34914	34811	34628
10 µM	48809	49134	49034	48922	48769	48657	48016	47968	47861	47642	47597	47025	46960	46978	46944	46736	46627	46235	46000	38583	38460	37857	37642	37086	36620	36400	36173	35640	35454	35230	35107	35613	35095	35308	35037	35031	35118	34683	34667	34572	34419	34556	34436	34289	34337	34214	34113	34057	34096
25 µM	48896	48903	48633	48709	48400	48475	48141	48110	47935	47971	47626	47250	47425	46994	46900	46586	46230	46089	45798	36199	36248	35913	35599	35150	35306	34738	34665	34759	34185	34223	34136	34207	34225	34196	34086	33623	33722	33537	33471	33262	33254	33274	32952	32903	32627	32725	32629	32635	32638
50 µM	48497	48401	48857	48436	48544	48051	48204	48115	47873	47621	47353	47353	47559	47159	47004	46819	46563	46388	46098	34348	34373	33836	33658	33229	33518	33099	32954	32952	32664	32749	32606	32618	32206	32175	31780	32088	31795	31696	31484	31514	31070	30903	30885	30657	30553	30553	30327	30339	30096
Time [s]	0	5.055	9.674	14.339	18.989	23.615	28.246	32.883	37.534	42.16	46.785	51.423	56.071	60.696	65.337	69.986	74.608	79.254	83.908	168.374	174.487	179.133	183.79	188.414	193.03	197.659	202.355	206.999	211.64	216.262	220.901	225.515	230.128	234.752	239.387	244.057	248.673	253.309	257.938	262.551	267.156	271.769	276.391	281.04	285.658	290.299	294.949	299.572	304.223
0 µM	50203	49953	49969	49932	50356	50023	50014	49756	49297	49278	49273	49141	48624	48775	48480	48133	48001	47763	47481	35858	35636	35272	34908	34579	34690	34334	34391	34512	34050	33922	33880	33901	33906	33947	33836	34022	33841	33742	33858	33648	33833	33674	33651	33368	33365	33491	33509	33427	33460
0.5 µM	49628	50112	49793	49774	50072	49872	50067	49509	49221	48909	49297	48788	48519	48555	48325	48295	47862	47750	47297	36556	36516	36070	35647	35463	35192	35098	35124	35258	34858	34613	34726	34603	34618	34875	34548	34785	34687	34707	34555	34357	34267	34241	34447	33975	34298	34165	34088	34100	34159
1 µM	50326	50474	50583	50763	50701	50664	50707	50237	49995	49876	49650	49559	49374	49143	49167	48790	48659	48344	48179	36711	36385	35962	35487	35422	35493	35447	35131	35046	34954	34963	34941	34759	34586	34761	34574	34264	34449	34325	34094	34062	34191	34146	34315	33995	34091	33906	33685	33953	33860
2 µM	50676	50799	50705	50695	50405	50455	50543	50567	50547	50449	50281	50005	49928	49620	49492	49092	49033	48700	48479	37599	37388	36810	36115	35873	35602	35336	35253	34939	34900	34775	34688	34688	34412	34344	34549	34593	34439	34185	34161	34012	34227	34189	33898	33987	33981	33957	33881	33774	33681
5 µM	51807	51600	51585	51831	51538	51702	51744	51826	51831	51590	51620	51412	51416	51168	50812	50573	50402	50179	50195	38568	37794	37537	37183	36443	36060	35982	35698	35552	35171	35134	35221	35121	34917	34859	34577	34626	34641	34545	34518	34522	34344	34133	34249	34231	34086	34003	34163	33914	33847
10 µM	51624	51766	51626	51584	51780	51558	51695	51702	51653	51630	51647	51379	51267	50855	50456	50262	49949	49801	49630	39187	38583	38334	37847	37312	36813	36608	36446	36422	36001	35896	35749	35569	35397	35501	35289	35258	35249	35085	34961	34813	34919	34588	34782	34684	34589	34661	34454	34441	34338
25 µM	51521	51284	50996	51607	51515	51937	51700	51398	51823	51589	51472	51574	51361	51167	50761	50415	50395	50437	50172	39243	38757	38584	37719	37526	37070	36751	36398	36320	35783	35938	35770	35309	35373	35628	35128	35373	35187	35032	34819	34679	34788	34612	34808	34470	34542	34393	34346	34277	34135
50 µM	50901	51108	51092	50966	51259	51198	51602	50985	51036	51212	50641	50507	50077	50433	50308	49618	49697	49452	49253	37891	37703	36868	36671	36056	35859	35517	35106	34707	34464	34402	33945	33967	33907	33616	33395	33133	33008	32942	32785	32946	32606	32513	32322	32253	32354	32219	32088	31759	31898
Time [s]	0	5.059	9.69	14.313	18.962	23.612	28.236	32.851	37.489	42.101	46.737	51.361	55.979	60.607	65.271	69.92	74.561	79.181	83.81	145.526	151.643	156.258	160.893	165.524	170.119	174.782	179.422	184.056	188.684	193.312	197.94	202.612	207.264	211.923	216.591	221.241	225.895	230.548	235.17	239.789	244.447	249.056	253.706	258.351	262.994	267.643	272.271	276.909	281.541
0 µM	48726	48842	49055	48850	48799	47643	47354	47389	47022	46480	46543	46276	45771	45614	45687	45270	45243	44889	44736	35184	34552	34501	34421	34219	34368	34116	34239	34070	34008	34183	34121	33712	33687	33906	33543	33499	33608	33416	33570	33673	33542	33331	33418	33270	33291	33182	33228	33142	33220
0.5 µM	50245	49696	49622	49325	49340	49219	49407	48861	48702	48521	48258	47975	47842	47665	47745	47520	47392	47031	46697	35822	35598	35145	35205	35170	35018	34666	34677	34611	34641	34556	34390	34203	34127	34227	34200	34118	33555	33723	33719	34005	33628	33635	33619	33153	33696	33606	33645	33224	33444
1 µM	50490	50416	50291	50030	50141	49930	49679	49408	49530	49096	48891	48738	48499	48525	47853	47760	47771	47379	47508	36168	36467	36122	36075	35653	35549	35361	34882	34943	35000	34779	34719	34351	34279	34240	34442	34234	34049	34021	34045	33877	33903	33768	33746	33599	33877	33555	33880	33635	33666
2 µM	49479	49324	49350	49247	49117	49070	48826	48751	48636	48379	48235	47933	47598	47554	47254	47116	47289	46736	46772	36831	36557	36124	36127	35718	35219	35319	35236	35058	34943	34857	35113	34537	34656	34497	34509	34551	34052	34210	34498	34376	34168	34038	33912	34062	33901	33948	34094	33835	33684
5 µM	50729	50348	50561	50129	50273	49876	49410	49295	49250	49218	49233	49023	48515	48405	48299	48074	47774	47469	47465	35876	35848	35788	35706	35309	35269	35146	35027	34900	34737	34896	34724	34597	34473	34429	34598	34337	34244	34072	33957	34119	34055	34013	33731	33829	33823	33879	33678	33674	33773
10 µM	50282	50519	50235	50611	50324	49863	49858	49621	48991	49048	49005	48706	48255	48694	48218	48693	47861	47690	44692	35759	35884	35844	35250	35152	35380	34966	34854	34796	34337	34252	34374	34148	33966	33721	33476	33719	33690	33319	33499	33288	33290	33162	33171	32893	33193	32853	32986	32862	32915
25 µM	51314	51338	51391	51350	49883	49731	49633	49654	49346	48937	48910	48656	48297	48089	48024	47744	47552	47396	46927	36007	36049	35738	35808	35317	35316	35006	34681	34705	34725	34554	34135	34013	33838	33622	33723	33727	33607	33166	33391	33293	33330	32995	33160	32795	33053	32941	32974	32771	32835
50 µM	49227	49428	49252	49237	49242	49044	48928	48546	48495	48284	48152	47614	47684	47682	47691	47404	46936	47101	46750	37605	37646	37157	37186	37043	36673	36327	35869	35827	35323	35352	34873	34504	34488	34101	33940	33940	33618	33643	33485	33418	33140	32816	33007	32986	32745	32514	32472	32575	32491
Time [s]	0	5.059	9.69	14.313	18.962	23.612	28.236	32.851	37.489	42.101	46.737	51.361	55.979	60.607	65.271	69.92	74.561	79.181	83.81	145.526	151.643	156.258	160.893	165.524	170.119	174.782	179.422	184.056	188.684	193.312	197.94	202.612	207.264	211.923	216.591	221.241	225.895	230.548	235.17	239.789	244.447	249.056	253.706	258.351	262.994	267.643	272.271	276.909	281.541
0 µM	51558	51281	51343	51035	50958	50742	50364	50314	50159	49766	49437	49316	49251	48945	48973	48409	48239	48394	48024	36492	36107	35947	36155	35566	35672	35295	35269	35155	34977	34931	35022	34877	34671	34687	34774	34818	34563	34445	34673	34189	34463	34293	34242	34509	34345	34406	34310	34006	34143
0.5 µM	51358	52072	51526	51364	51455	51194	51082	51241	50686	50285	49720	49947	50004	49610	49377	49064	49035	48899	48682	36890	36784	36487	36561	36262	36434	36124	35959	36118	35960	35670	35702	35758	35743	35835	35587	35679	35292	35349	35437	35385	35389	35540	34982	35140	35089	35357	35188	35008	35012
1 µM	52295	52300	52325	52217	51647	51606	51532	51601	51370	51226	50855	50540	50384	50631	50006	49814	49413	49331	49100	40166	39712	39483	38933	38851	38879	38316	38227	38366	38028	38023	38111	37731	37849	37599	37692	37466	37259	37481	37401	37295	37408	37232	37007	37121	37064	37066	36776	36868	37149
2 µM	53218	53246	53444	53481	53722	53290	53352	53183	52731	52419	52356	52207	52344	52175	51630	51573	51094	51014	50820	38154	38026	37420	37345	37251	37220	36985	37007	36708	36829	36595	36776	36564	36504	36422	36190	36396	36289	36258	36081	36009	36452	36111	36037	35882	35742	35928	35759	35756	36047
5 µM	53188	53810	53788	53506	53378	53205	53262	53185	52957	52733	52321	52204	52060	51875	51626	51402	51170	51223	51002	40247	39698	39601	39458	38978	38885	38267	38255	38263	38150	37851	37797	37531	37615	37394	37570	37370	37345	37302	37395	37093	37368	36913	37220	37021	37048	36737	36993	36821	36584
10 µM	52748	52959	53085	53297	53094	53184	53422	52785	53022	52563	52571	52289	52107	51932	51934	51393	51434	50882	50922	39565	39401	38960	38738	38158	38222	37700	37498	37337	37209	36900	37047	37077	36829	36818	36934	36619	36704	36261	36754	36761	36568	36491	36457	36387	36461	36318	36539	36283	36082
25 µM	53412	53574	53545	53364	53174	52864	52931	52686	52350	52359	51969	51987	51955	51564	51669	51207	50967	50732	50331	40664	39907	40032	39646	39381	39018	39492	39082	38781	39003	38688	38690	38867	38527	38592	38502	38384	38387	37949	38461	38110	38287	38181	38031	37948	37783	38010	37990	37778	37560
50 µM	52418	52077	52335	51912	51744	51643	51490	51208	51150	51080	51010	50769	50376	50083	50030	49912	49720	49607	48876	39721	39170	38885	38743	38391	38231	37963	37791	37549	37484	37239	37283	36822	36843	36629	36800	36385	36355	36238	36161	35860	35958	35895	35596	35467	35400	35255	35259	35324	34920
Time [s]	0	5.072	9.715	14.344	18.989	23.64	28.275	32.944	37.556	42.183	46.812	51.454	56.089	60.724	65.388	70.025	74.649	79.265	83.894	138.873	144.998	149.625	154.25	158.879	163.5	168.152	172.806	177.431	182.015	186.649	191.258	195.885	200.502	205.132	209.75	214.399	219.019	223.678	228.28	232.942	237.58	242.207	246.812	251.461	256.116	260.817	265.439	270.07	274.735
0 µM	35216	35588	35424	35410	35165	35036	34822	34693	34774	34318	34490	34444	34396	34123	33954	34114	33860	33756	33801	29152	28592	28189	28000	27700	27722	27487	27090	27150	27063	26866	26677	26667	26476	26377	26459	26240	26458	26347	26368	26320	26102	26145	26168	26221	26281	26003	26133	26136	25848
0.5 µM	34359	34366	34392	34275	34052	34091	34074	33784	33794	33596	33546	33441	33523	33246	33165	33019	33132	33108	32924	29352	28591	28555	28208	28151	28027	27795	28057	27565	27588	27214	27270	27458	27130	27069	27020	26968	27156	27077	26874	26962	26970	26952	27013	26879	26880	26872	26928	26902	26889
1 µM	34689	34955	34624	34583	34608	34495	34492	34020	34005	34183	34056	33817	33839	33833	33542	33591	33596	33517	33240	29081	28897	28447	28185	27865	27911	27506	27803	27557	27217	27246	27108	27134	27039	27115	27086	27007	26980	26904	26918	26763	26684	26695	26649	26524	26558	26477	26374	26350	26502
2 µM	37168	37269	36893	36752	36533	36774	36534	36521	36341	36467	36411	36394	36161	36036	35750	35873	35587	35717	35775	31096	30638	30306	30018	30080	29990	29851	29842	29340	29176	29458	29161	29125	28873	28811	28790	28671	28659	28592	28538	28336	28348	28368	28220	28289	28145	27938	28016	28050	27528
5 µM	35686	35595	35609	35309	34908	35151	35104	34760	34717	34627	34696	34512	34581	34295	34355	34290	34273	34353	33757	29449	29099	28715	28674	28416	28182	28199	28300	28242	27993	28003	27862	27718	27612	27800	27419	27471	27650	27386	27405	27295	27367	27357	27432	27320	27254	27066	27192	27063	27003
10 µM	35072	34767	34865	34651	34206	34315	34275	33985	34191	33814	33740	33609	33577	33246	33417	33102	33281	33111	33138	29890	29546	29263	28931	28723	28529	28408	28343	28192	27787	27969	27695	27958	27553	27319	27364	27168	27264	27222	27185	26988	26906	27194	26947	26982	26946	26582	26691	26626	26612
25 µM	35807	35676	35632	35213	35337	35286	35128	34996	34636	34636	34740	34626	34632	34781	34316	34152	34035	34211	34093	28821	28509	28402	28383	28163	28119	27768	27976	27838	27818	27661	27396	27285	27479	27249	27356	27179	27243	27293	27140	27166	26982	26984	26927	26753	26891	26720	26625	26691	26571
50 µM	36480	36289	36231	36016	35881	35900	35788	35289	35229	35444	35347	34869	35261	34907	35097	34869	34851	34753	34666	29019	28795	28603	28367	28300	28251	28079	28123	27798	27945	27653	27753	27558	27604	27420	27447	27063	27410	27303	27369	26952	27074	27205	27003	26852	26890	26755	26735	26657	26814
Time [s]	0	5.072	9.715	14.344	18.989	23.64	28.275	32.944	37.556	42.183	46.812	51.454	56.089	60.724	65.388	70.025	74.649	79.265	83.894	138.873	144.998	149.625	154.25	158.879	163.5	168.152	172.806	177.431	182.015	186.649	191.258	195.885	200.502	205.132	209.75	214.399	219.019	223.678	228.28	232.942	237.58	242.207	246.812	251.461	256.116	260.817	265.439	270.07	274.735
0 µM	36913	36701	36583	36361	36476	36234	36032	35899	35841	35520	35414	35586	35144	35064	34955	35039	35048	34748	34826	27695	27600	27426	27580	27284	27423	27326	27094	27274	27322	27246	27019	27108	27097	27003	26973	27101	27036	27036	26999	27003	26751	26998	26762	26608	26971	26742	26656	26792	26956
0.5 µM	33861	33671	33627	33398	33577	33096	33151	33217	33055	33134	32926	32692	32600	32673	32416	32442	32493	32318	32242	27271	27413	27036	27281	26982	27135	26962	26779	27023	27102	26757	26714	26959	26829	26697	26782	26881	26765	26757	26550	26664	26547	26633	26727	26561	26520	26356	26489	26522	26503
1 µM	38314	38142	38175	38047	37837	37426	37661	37240	37081	37419	36858	36903	36815	36551	36797	36568	36609	36432	36424	29655	29357	29484	29181	29194	29207	29008	29035	28975	28807	28802	28805	28807	28582	28676	28655	28658	28605	28683	28553	28676	28590	28255	28690	28445	28454	28424	28465	28481	28385
2 µM	38233	38271	38118	37850	37753	37692	37452	37180	37199	37127	36915	36740	36670	36538	36549	36258	36338	36101	36122	30525	30378	29877	29556	29808	29386	29452	29309	29126	29312	29085	29327	28940	28830	28803	28961	28870	28731	28645	28705	28662	28580	28535	28618	28608	28419	28510	28660	28585	28310
5 µM	37670	37450	37378	37118	37159	37197	36705	36819	36893	36701	36493	36561	36438	35989	35879	36308	35937	35837	36015	28810	28919	28861	28748	28708	28592	28578	28574	28427	28634	28518	28789	28468	28588	28300	28467	28764	28325	28307	28455	28350	28303	28384	28332	28093	28236	28044	28058	28205	28275
10 µM	38427	38258	38145	38105	37781	37802	37594	37463	37545	37467	37260	37168	36820	36666	36620	36743	36801	36679	36614	28738	29145	29025	28953	29243	29100	29025	28994	29008	28846	28980	29221	29014	28909	28878	28823	28960	28951	28924	28837	29037	28679	29100	28404	28501	28542	28562	28549	28697	28731
25 µM	36105	36276	36326	36037	35955	35811	35891	35552	35694	35727	35562	35629	35656	35538	35239	35051	35113	35198	35078	27736	27601	27293	27476	27632	27436	27621	27724	27642	27559	27706	27354	27286	27460	27590	27284	27855	27335	27306	27716	27582	27518	27620	26942	27361	27233	27523	27459	27368	27715
50 µM	40338	39915	39885	39877	39547	39346	39212	38913	38888	38036	38793	38628	38626	38457	38315	38388	38578	38158	37918	29600	29696	29625	29421	29345	29144	29236	29342	29284	29273	29003	28950	29091	28824	28833	28758	28881	28644	28769	28607	29029	28589	28766	28961	28859	28553	28701	28656	28681	28522
Time [s]	0	5.094	9.746	14.411	19.021	23.672	28.281	32.908	37.538	42.185	46.816	51.435	56.056	60.658	65.264	69.897	74.535	79.188	83.804	136.566	142.677	147.303	151.913	156.546	161.164	165.8	170.435	175.077	179.708	184.299	188.898	193.54	198.166	202.803	207.438	212.049	216.681	221.304	225.921	230.536	235.17	239.806	244.431	249.031	253.664	258.318	262.996	267.608	272.22
0 µM	34193	34528	34469	34291	34012	33870	33918	33731	33762	33660	33538	33182	33209	33038	32918	32842	32850	32794	32608	26171	25645	25617	25269	25234	24984	25017	25102	24834	24775	24723	24522	24643	24437	24342	24465	24228	24548	24501	24388	24501	24159	24189	24118	24140	24299	24115	23742	23937	24160
0.5 µM	34745	34626	34422	34457	34345	34368	33856	34079	33947	33438	33782	33506	33494	33355	33105	33358	33108	33036	32820	26429	26112	26073	25838	25811	25633	25606	25589	25327	25285	25444	25285	25347	25194	25081	25177	24797	25063	25128	25039	24930	25067	24928	24722	25015	24778	24595	24706	24743	24812
1 µM	35249	35208	35153	35187	35209	34953	34726	34851	34382	34391	34232	34385	34367	34260	34082	33895	33885	33786	33651	27011	26840	26688	26416	26388	26081	26101	25842	25771	25833	25777	25421	25579	25212	25170	25196	25064	25112	25122	25143	25029	25207	24850	24850	25126	25141	25055	25045	25004	24892
2 µM	36078	36305	35924	35814	35706	35655	35431	35140	35009	35420	34986	34566	34628	34822	34555	34447	34211	34271	34105	28075	27911	27498	27470	27063	26683	26359	26236	26330	26198	25972	26037	25993	25755	25579	25623	25396	25401	25518	25685	25322	25748	25250	25240	25282	25480	25371	25369	25325	25048
5 µM	36790	36433	36379	36128	36027	35800	35863	35723	35512	35463	35409	35133	35151	34860	34825	34899	34765	34683	34670	26300	26326	26423	26153	25996	26184	26167	25755	25941	25946	25871	25612	25813	25474	25463	25475	25502	25596	25726	25653	25272	25452	25546	25391	25284	25429	25552	25371	25227	25140
10 µM	37188	37120	37272	36756	36667	36838	36549	36529	36280	36085	36077	35910	35847	35937	35648	35510	35450	35326	35454	27427	27284	27007	26961	26677	26538	26405	26600	26355	26646	26331	26314	26281	26268	26034	25851	26056	26142	26069	26252	25834	25940	25735	25757	26044	25984	25942	26024	25623	25946
25 µM	36256	36109	36240	35960	35716	35658	35751	35607	35418	35212	35279	35166	34940	34740	34930	34675	34754	34656	34729	26754	26570	26491	26451	26392	26369	26502	26196	26084	26023	26197	25841	26206	25963	25645	26031	25710	25676	25553	25738	25495	25530	25280	25246	25255	25332	25146	25108	25168	25205
50 µM	36898	36472	36450	36159	36212	36170	36001	35873	35670	35740	35593	35444	35270	35324	35278	34988	35017	34888	34667	25683	25776	25786	25907	25757	25690	25559	25675	25684	25755	25597	25521	25724	25570	25491	25679	25577	25494	25460	25369	25696	25546	25533	25340	25373	25474	25414	25427	25321	25262
Time [s]	0	5.094	9.746	14.411	19.021	23.672	28.281	32.908	37.538	42.185	46.816	51.435	56.056	60.658	65.264	69.897	74.535	79.188	83.804	136.566	142.677	147.303	151.913	156.546	161.164	165.8	170.435	175.077	179.708	184.299	188.898	193.54	198.166	202.803	207.438	212.049	216.681	221.304	225.921	230.536	235.17	239.806	244.431	249.031	253.664	258.318	262.996	267.608	272.22
0 µM	35251	35295	35433	35137	34942	34881	34577	34623	34320	34371	34284	33927	33901	33929	33782	33504	33647	33236	33095	25735	25630	25549	25605	25519	25286	25393	25319	24965	25022	25272	24930	24965	25115	24829	24716	24735	24973	24690	24760	24927	24530	24636	24715	24472	24459	24600	24567	24559	24446
0.5 µM	35672	35584	35763	35324	35425	35376	35143	35121	34850	34714	34340	34241	34363	34192	34163	33948	33999	33813	33867	26810	26570	26444	26490	26247	26213	25805	25833	25566	25662	25735	25539	25353	25754	25499	25393	25482	25395	25319	25585	25434	25440	25179	25154	25111	25124	25146	25147	25266	24841
1 µM	35692	35479	35585	35519	35064	35024	34962	34703	34422	34740	34656	34359	34279	33980	34174	33872	34014	33667	33817	33617	33212	32993	32743	32408	32234	32060	31763	31921	31811	31586	31396	31141	30952	30904	30614	30712	30658	30729	30602	30561	30608	30272	30464	30545	30278	30332	30373	30362	30325
2 µM	35897	35504	35617	35546	35359	35388	35331	35004	35021	34771	34843	34660	34126	34332	34419	34322	34076	34395	34165	28031	27734	27426	27246	26981	26862	26494	26339	26261	26039	25982	26088	25715	25914	25560	25625	25614	25589	25472	25428	25276	25231	25138	25335	25126	24977	24897	25063	24922	24976
5 µM	35195	35115	35087	35171	35283	34799	34623	34668	34611	34592	34561	34395	34250	34267	34217	33794	33746	33830	33765	28978	29023	28916	28799	28566	28596	28140	28053	27962	27844	27723	27793	27589	27286	27473	27309	27403	27136	27051	27114	27066	26928	26925	26940	26875	26740	26784	26570	26688	26558
10 µM	36471	36623	36212	35942	36150	36062	35646	35673	35557	35378	35049	35257	35091	34995	34785	34812	34648	34540	34527	28183	28094	27696	27341	27107	26989	26861	26402	26323	26076	26134	25906	25671	25617	25407	25179	25283	25263	25176	25180	24724	25019	24602	24708	24757	24717	24640	24442	24569	24320
25 µM	36810	36784	36899	36573	36312	36266	35810	35806	35641	35765	35363	35233	34994	34997	35002	34876	34772	34816	34778	28196	28092	27729	27479	27164	26728	26501	26255	26030	25642	25636	25400	25351	25213	25143	25251	24934	25014	24825	24924	24769	24797	24718	24561	24490	24768	24505	24594	24490	24237
50 µM	36441	36418	35971	35892	35706	35224	35428	35174	35118	35151	34833	35000	34659	34509	34326	34227	34360	34393	34344	27739	27469	27118	27030	26760	26451	26339	26165	25986	25954	25638	25637	25660	25282	25170	25257	25156	24993	25336	25087	25079	24942	24780	24909	24760	24527	24600	24430	24470	24592
[truncated: 101 more columns]

## Sheet: Supplementary Figure 1g
Raw data with repeats, time indicated, ion concentrations used listed.
EcoDMT-Mn2+
Time [s]	0	5.03	9.659	14.309	18.957	23.567	28.195	32.83	37.471	42.095	46.714	51.336	55.971	60.61	65.243	69.865	74.513	79.127	83.766	137.115	143.257	147.903	152.543	157.173	161.782	166.403	171.063	175.693	180.306	184.955	189.566	194.195	198.803	203.419	208.057	212.683	217.287	221.899	226.511	231.123	235.756	240.375	244.979	249.6	254.216	258.885	263.522	268.124	272.739
0 µM	54264	54475	54730	54808	54681	54367	54222	54205	54206	53756	53796	53396	53182	53202	52905	52985	52624	52270	52102	43196	42419	42203	41962	41623	41396	41239	41160	40794	40609	40372	40080	39967	39787	39700	39593	39504	39293	39590	38799	39012	38977	38843	38930	39053	38893	38651	38886	38564	38478
1 µM	56044	55978	55887	55937	55985	55392	55326	55446	54855	54931	54991	54515	54599	54179	53838	53835	53436	53219	53106	42463	42252	42030	41538	41262	41204	40965	40840	40540	40263	40198	40002	40126	39892	39502	39574	39343	39595	39830	39163	38946	39401	39172	39018	39527	39148	38856	38816	38889	38725
5 µM	56370	56404	56324	56131	56362	56183	56348	56172	56023	55776	55688	55780	55521	55362	55076	54808	54610	54321	54507	43272	42899	42854	42661	42047	41893	41576	41281	41075	40658	40542	40501	40251	39890	39711	39498	39529	39557	39680	39087	38936	38923	38837	38899	39520	38819	38427	38411	38633	38182
10 µM	56751	56829	56777	56913	56714	56609	56607	56387	56342	56176	56167	55934	55961	55903	55436	55421	55160	54664	54719	46348	46119	45600	45406	44769	44726	44222	43749	43308	43167	42661	42137	41700	41590	41227	40800	40623	40524	40825	40244	40055	40142	40061	40043	40312	40089	39548	39630	39523	39178
25 µM	56672	56557	56586	56744	56504	55864	56220	55934	55655	55572	55399	55515	55126	54886	54534	54463	54329	54260	54066	45245	44476	44117	43956	43691	43340	42750	42653	42365	41679	41272	41051	40184	40350	40291	40055	39895	39859	40194	39489	39412	39180	39137	39321	39720	39173	39053	39252	38936	38568
50 µM	57867	57514	58057	58118	57977	58103	58166	58077	58020	57780	57563	57532	57284	57166	56838	57199	56963	56757	56532	48950	48910	48612	48517	47601	46911	46578	46307	45646	45283	44963	44918	44176	43961	43326	43124	42986	42617	42956	42276	41771	41674	41466	41575	41549	41157	40993	41023	41016	40662
100 µM	55342	55377	55811	55913	55919	55578	55666	55571	55277	55340	55232	55159	55000	54898	54618	54569	54322	54497	54137	45022	44647	43881	44198	43538	43534	43405	42899	42487	42260	42466	41826	41399	40953	40795	40563	40527	40598	40540	40069	39918	39673	39602	39802	39796	39613	39656	39615	39167	38984
Time [s]	0	5.03	9.659	14.309	18.957	23.567	28.195	32.83	37.471	42.095	46.714	51.336	55.971	60.61	65.243	69.865	74.513	79.127	83.766	137.115	143.257	147.903	152.543	157.173	161.782	166.403	171.063	175.693	180.306	184.955	189.566	194.195	198.803	203.419	208.057	212.683	217.287	221.899	226.511	231.123	235.756	240.375	244.979	249.6	254.216	258.885	263.522	268.124	272.739
0 µM	54431	54600	54752	55207	55023	54705	54395	54303	54443	54410	54157	54210	53981	53615	53345	53188	53249	52827	52818	43042	42651	42022	42128	41585	41117	40759	40539	40057	39881	39625	39177	39023	38597	39079	38865	38479	38469	38138	37968	37916	37805	37827	37680	37654	37373	37302	37281	37038	37405
1 µM	54697	54282	54772	54522	54800	54606	54739	54543	54682	54871	54409	54344	54294	54226	54113	53989	53875	53380	53636	42691	42625	42288	41720	41239	41153	40712	40828	40174	40134	39931	39526	39366	39432	39503	39360	39055	39243	38675	38635	38508	38595	38149	38339	38518	38168	38133	37938	38361	37929
5 µM	54357	54248	54669	54432	54520	54799	54582	54596	54603	54231	54434	54449	53984	53995	54053	53660	53633	53445	53483	43270	42998	42554	42428	41964	41702	41310	41124	40967	40959	40355	40135	39732	39788	39793	39644	39232	39389	39033	38851	38881	38775	38659	38590	38690	38555	38327	38364	38373	38214
10 µM	54339	54367	54751	54537	54943	54951	54755	54630	54490	54534	54414	54314	54127	54112	54068	53808	53749	53289	53412	44878	44086	43805	43469	43073	42736	42513	42283	41778	41688	41097	40932	40603	40290	40318	40295	40047	39967	39579	39348	39320	39153	39135	38989	39246	38807	38832	38659	38371	38579
25 µM	53568	53613	54061	54248	54368	53966	53940	54069	54004	53749	53897	54401	53996	54169	54180	54046	53949	53697	53794	44405	44035	43564	43389	42919	42686	42213	41799	41209	41359	40998	40664	40340	40284	40052	39861	39796	39623	39404	39292	39091	39106	39084	38836	38615	38970	38693	38360	38598	38399
50 µM	54602	54488	54769	54867	54616	54765	54518	54546	54632	54478	54395	54277	54231	54083	53846	53706	53999	53320	53641	43654	43507	43465	43251	42996	42710	42517	42590	41918	41066	41349	40708	40387	40080	40054	39975	39509	39320	38795	38827	38784	38619	38466	38397	38267	38365	37921	37851	37486	37562
100 µM	55651	55563	55625	55861	55706	55838	55840	55746	55643	55507	55651	55639	55419	55560	55082	55403	55419	54665	54833	45697	44886	44652	44236	44460	44088	43915	44113	43682	43486	43357	42744	42312	41864	41966	41735	41336	41314	40675	40193	40484	40083	39775	39602	39203	39335	38888	38997	38751	38751
[truncated: 101 more columns]

## Sheet: Supplementary Figure 1h
Raw data with repeats, time indicated, ion concentrations used listed.
EcoDMT-Fe2+
Time [s]	0	5.06	9.663	14.259	18.885	23.502	28.1	32.737	37.378	42	46.632	51.263	55.912	60.53	65.18	69.799	74.457	79.102	83.716	132.199	138.282	142.918	147.547	152.194	156.807	161.467	166.097	170.721	175.333	179.979	184.655	189.301	193.935	198.559	203.209	207.896	212.503	217.11	221.747	226.42	231.045	235.667	240.3	244.963	249.62	254.235	258.861	263.516	268.127
0 µM	53175	53332	53644	53672	53456	53092	53069	52908	53149	53143	52771	52407	52639	52219	52110	51800	51686	51522	51523	39934	39391	39146	38701	39148	38818	38445	38675	38105	38122	37837	37832	37695	37663	37504	37606	37235	37209	37151	37088	37326	37487	37094	37272	37091	37171	37240	37217	37359	37072
0.5 µM	52812	52757	53210	53191	53067	53173	53045	52773	52755	52568	52368	52479	51992	51934	52071	51638	51530	51520	50887	39974	39377	39036	38715	38756	38519	38291	38140	38125	38218	38081	37636	37799	37800	37354	37284	37181	37107	37030	36823	37003	36897	37356	36671	36295	36764	36812	36894	36643	36805
1 µM	52753	52653	52980	53087	53071	52908	52534	52651	52568	52599	52323	51855	52015	51832	51634	51560	51288	51442	51104	41030	40270	40466	40038	39883	39517	39423	39048	39119	38932	38734	38444	38443	38493	37998	38052	37553	37828	37709	37295	37399	37456	37197	37281	37298	37209	37354	36952	36961	36990
2 µM	52912	53132	53179	53411	53654	53050	53375	52976	53202	52785	52676	52499	52770	52265	52102	52141	51974	51937	51721	39971	39756	39663	39334	39277	39033	39096	38759	38771	38497	38425	38275	37994	38110	37877	37649	37925	37710	37832	37520	37508	37437	37495	37597	37433	37485	37425	37311	37672	37164
5 µM	51513	51569	51866	51680	51908	51892	51999	51826	51689	52269	52255	52395	52386	51931	51965	51714	51355	51571	51013	41923	41368	40764	40376	40457	39966	39619	39509	39444	39074	38930	38917	38717	38417	38441	38192	38128	37883	37789	37921	37871	37351	37446	37333	37208	37546	37578	37327	37038	37194
10 µM	56381	56223	56342	56218	56287	56069	56194	55921	55951	55955	55920	55561	55568	55572	55550	55394	55300	55178	55291	41094	40936	40569	40293	40022	39505	39145	39191	39088	38834	38339	38153	38449	37939	37658	37523	37598	37411	37447	37073	37074	37113	37156	36877	36862	36968	36996	37023	36706	36939
25 µM	53566	53540	53708	53714	54003	53761	53538	52848	53396	53169	53157	52903	52759	52985	52761	52367	52126	52331	51845	41838	41593	41102	40719	40465	40189	39645	39513	39271	38977	38837	38926	38717	38107	38184	37874	37744	37843	37550	37400	37202	37575	37354	37229	37200	37426	37573	37059	37391	37126
50 µM	51492	51714	51944	51802	51850	51247	51525	51513	51161	51324	51126	50805	50798	50798	50386	50418	50317	50005	49859	40800	40412	39946	39766	39582	39171	38924	38654	38621	38398	38428	38450	38408	38131	37896	37782	38091	37523	37511	37696	37584	37153	37311	37254	37091	37057	36855	37124	36788	36801
Time [s]	0	5.068	9.684	14.309	18.94	23.598	28.213	32.838	37.486	42.116	46.755	51.337	55.966	60.571	65.187	69.78	74.4	79.009	83.611	133.552	139.665	144.281	148.939	153.58	158.199	162.809	167.408	172.044	176.689	181.308	185.933	190.544	195.165	199.791	204.441	209.047	213.655	218.27	222.908	227.535	232.189	236.825	241.452	246.106	250.734	255.371	259.996	264.632	269.277
0 µM	50466	50760	50686	50609	50106	50187	49883	49522	49528	49216	49222	49219	48731	48531	48617	48103	48018	47482	47736	38136	37679	37306	37247	36917	37190	36688	36658	36664	36798	36455	36620	36479	36202	36282	36498	36317	36398	36413	36590	36365	36180	36241	35940	36091	35982	35978	36186	36059	36044
0.5 µM	52556	52720	52735	52522	52653	52831	52588	52173	51978	51892	52004	51754	51604	51007	51304	50921	50810	50477	50676	37936	37708	37245	37243	37192	36921	36835	36860	36944	36628	36585	36480	36729	36646	36721	36671	36801	36704	36704	36729	36549	36568	36624	36317	36494	36178	36094	36198	36191	35861
1 µM	52523	52668	52302	52618	52669	52493	52410	52409	51867	51941	51689	51455	51336	51099	51231	50928	50547	50597	50337	36759	36848	36610	36199	36313	35820	35871	35801	35812	35717	35659	35643	35732	35542	35258	35350	35486	35272	35356	35326	35308	35454	35194	35159	35356	35591	35215	35066	35121	35065
2 µM	52549	52614	52581	52516	52320	52426	52162	51925	51980	51717	51709	51151	51422	51363	50977	50811	50379	50140	50509	39474	38928	38805	38117	38543	38113	37736	37814	37852	37549	37540	37007	37139	37012	37013	36849	36705	37001	37004	37140	36986	37095	36871	36890	36831	36784	36305	36364	36437	36594
5 µM	57130	57440	57238	56890	56729	56903	56913	56662	56676	56067	56213	56039	55693	55635	55258	55248	55244	54864	54776	42563	42617	41648	41274	41448	41181	40475	40125	40102	39633	39141	39176	39149	38740	38521	38531	38301	38324	38340	38230	37970	38283	38261	37930	38054	37945	37822	37488	37480	37502
10 µM	54735	55021	54938	54890	54580	55152	54501	54341	54446	54162	53692	54123	53690	53459	53350	53280	53210	53105	52868	42682	41902	41578	41132	41006	40736	40369	40336	40040	39813	39642	39329	39161	39022	38562	38874	38566	38537	38304	38602	38486	38702	38495	38199	38173	38351	37944	38097	37764	37951
25 µM	56169	56175	55719	55929	55971	55901	55664	55632	55500	55261	55040	55291	55001	54837	54496	54565	54150	54000	54058	43886	43702	43280	42900	42495	41873	41585	41333	41141	40666	40438	39979	40093	39751	39390	39345	38836	39021	38647	38731	38399	38470	38378	38342	38282	38097	37873	38187	37944	37420
50 µM	52734	53000	52730	53047	53212	53050	52552	52781	52598	52268	52460	51895	52283	51938	51770	51765	51567	51332	51052	40955	40856	40620	40365	40422	40102	39716	39572	39885	39270	39170	38726	38754	38770	38807	38835	38211	38542	38551	38560	38279	38629	38688	38359	38311	38489	38102	38098	37803	37988
Time [s]	0	5.068	9.684	14.309	18.94	23.598	28.213	32.838	37.486	42.116	46.755	51.337	55.966	60.571	65.187	69.78	74.4	79.009	83.611	133.552	139.665	144.281	148.939	153.58	158.199	162.809	167.408	172.044	176.689	181.308	185.933	190.544	195.165	199.791	204.441	209.047	213.655	218.27	222.908	227.535	232.189	236.825	241.452	246.106	250.734	255.371	259.996	264.632	269.277
0 µM	53396	53414	53285	53612	53171	53378	52835	52671	52752	52602	52536	52385	52165	52011	51856	51627	51412	51268	51197	38328	38166	38205	38155	37693	37539	37121	37119	36996	37045	36996	36928	36809	36759	36627	36636	36577	36656	36346	36396	36218	36120	36258	36176	36223	36145	36139	36452	36249	35915
0.5 µM	51522	51499	51040	51411	51351	51366	51197	51091	51054	50411	50553	50488	50435	50144	49822	49760	49798	49852	49551	39574	39573	39565	39237	38459	38231	37766	37637	37396	37262	37114	37161	37054	36891	36985	36676	36410	36610	36531	36666	36376	36307	36074	36427	36187	36077	36067	36202	36024	36075
1 µM	51810	52041	51949	52099	52360	51968	52224	51987	51682	51994	51802	51686	51333	51246	50917	50916	50509	50569	50245	41596	41534	41230	40830	40469	40416	39894	39387	39265	38680	38607	38479	38421	37980	38003	37898	37532	37397	37537	37753	37431	36972	37313	37133	37288	36992	37085	36889	36904	36882
2 µM	52144	52526	52352	52499	52314	52594	52756	52534	52565	52506	52098	52353	52252	52334	52035	51687	51694	51354	51479	39437	39299	39034	38926	38645	38471	38137	37770	37691	37624	37664	37696	37513	37380	37419	37252	37163	36776	37011	36921	37082	36810	36969	36699	36733	36768	36604	36724	36640	36553
5 µM	54686	54810	54585	54590	54422	54628	54794	54720	54514	54389	54550	54494	53990	53980	53941	53351	53462	53667	53854	43158	43167	42879	42601	41872	42148	41407	40962	40597	40300	39990	39549	39348	39338	39137	38784	38518	38488	38376	38331	37977	37898	37713	37696	37495	37118	37614	37325	37241	37285
10 µM	54356	54379	54800	54263	54259	54460	54166	54141	54187	54055	53562	53865	53408	53150	53591	52603	52755	52926	52578	42365	42046	41932	41769	41602	41437	40443	40324	39583	39511	39526	39103	38946	38656	38661	38187	38056	37990	37685	37899	37569	37376	37246	37470	36997	36887	36989	36937	36661	36712
25 µM	55714	55863	55728	55593	55933	55836	55486	55634	55299	55183	55221	55333	54960	54502	54740	54369	54634	54193	54328	43613	43270	43233	43063	42689	42391	42516	41845	41788	41655	41468	40950	40611	40343	39846	39612	39033	38853	38764	38577	38366	38398	38164	37877	37708	37856	37345	37334	36933	36981
50 µM	54649	54357	54329	54276	54608	54426	54387	54357	54116	54172	53982	54060	53715	53600	53123	53114	53028	52862	52774	41869	42126	41537	41592	40938	40802	40401	40025	40072	39763	39369	39024	38739	38604	38515	38401	38198	38044	38047	37846	37786	37766	37785	37452	37447	37147	37257	37262	37372	36993
[truncated: 101 more columns]

## Sheet: Supplementary Figure 1i
Raw data with repeats, time indicated, ion concentrations used listed.
DMT1-Cd2+, Excitation:340 nm, Emission:510 nm, measurement 1
Time [s]	0	6.391	12.595	18.834	25.027	31.224	37.4	43.602	49.77	56.001	62.237	68.438	74.625	80.802	87.016	93.243	99.483	105.726	111.919	175.685	182.716	188.92	195.108	201.332	207.49	213.696	219.923	226.171	232.379	238.571	244.79	251.012	257.218	263.476	269.663	275.853	282.095	288.26	294.504	300.701	306.938	313.139	319.316	325.521	331.678	337.875	344.037	350.234	356.418
0 µM	21850	21888	21567	22135	21231	21339	21012	21331	21319	20963	21050	20660	20444	20651	19902	20258	20265	19953	19722	16661	16313	16550	16252	16265	15688	15775	15631	15636	15514	15713	15235	15281	15236	15399	15346	15159	15241	15173	15078	15133	15231	15407	14837	14963	15194	14917	15104	15034	14848
10 µM	22239	22070	21429	21397	21430	21126	21227	20990	20644	20766	20289	20118	20399	20222	20035	19947	19540	20047	19673	16756	16551	16571	16253	16475	16236	16174	16114	15642	15859	16127	15895	15943	15728	15834	15656	15635	15759	15796	15641	15565	15803	15512	15580	15384	15395	15582	15546	15219	15351
100 µM	22290	22420	22440	22068	22419	22164	22241	22107	22111	21734	21115	21293	20888	20918	20875	20950	20611	20807	20610	17377	17182	17195	17073	16860	16837	16970	16342	16403	16277	16155	16687	17139	16676	16815	16613	16908	15703	16234	17089	16281	16076	15877	15889	15742	16392	16729	16688	16624	16512
1000 µM	23476	22924	23140	23053	22852	22955	22467	22160	22483	22426	22221	21812	22111	21463	21284	21366	21109	20872	20986	16916	16998	16754	16662	16616	16617	15890	15983	16080	16052	16520	15991	15847	15843	16157	15515	15536	15462	15341	15511	15117	15270	15233	15250	15373	15236	15340	15407	15327	15167
Time [s]	0	6.515	12.738	18.991	25.166	31.366	37.594	43.818	49.984	56.229	62.422	68.602	74.816	81.054	87.321	93.516	99.718	105.997	112.212	160.404	167.438	173.631	179.876	186.097	192.32	198.52	204.871	211.116	217.304	223.519	229.729	235.905	242.133	248.374	254.619	260.873	267.094	273.365	279.574	285.758	291.972	298.193	304.447	310.741	316.955	323.137	329.344	335.589	341.809
0.1 µM	23113	23213	22743	22999	22674	22459	21895	22364	21918	21413	21466	21836	21130	21077	20468	20383	20931	20283	20351	18203	17663	18034	17578	17737	17413	17306	16776	16953	16841	16821	16094	16670	16697	16431	16543	16506	16015	16442	16280	16508	16077	16278	16087	16101	15940	15863	15890	16248	15950
1 µM	21668	21849	21537	21188	21313	21028	21009	20846	20790	19913	19971	19819	20013	19867	19435	19586	19295	19295	19327	16539	16769	16084	15747	15512	15482	15348	15092	14959	15006	15029	15171	14807	14614	14691	15054	14667	14526	14552	14654	14804	14616	14406	14313	14556	14428	14426	14149	14430	14410
DMT1-Cd2+, Excitation:380 nm, Emission:510 nm, measurement 1
Time [s]	0	6.391	12.595	18.834	25.027	31.224	37.4	43.602	49.77	56.001	62.237	68.438	74.625	80.802	87.016	93.243	99.483	105.726	111.919	175.685	182.716	188.92	195.108	201.332	207.49	213.696	219.923	226.171	232.379	238.571	244.79	251.012	257.218	263.476	269.663	275.853	282.095	288.26	294.504	300.701	306.938	313.139	319.316	325.521	331.678	337.875	344.037	350.234	356.418
0 µM	7138	6938	6920	6803	7002	6808	6828	6778	6802	6651	6370	6374	6503	6437	6609	6675	6318	6471	6352	5305	5235	5204	5100	5092	5065	5045	4880	5090	4962	4900	4890	4972	4851	4940	4780	4880	4917	4878	4814	4833	4803	4855	4744	4630	4744	4681	4829	4598	4773
10 µM	6864	7003	7068	6624	6817	6578	6667	6675	6562	6433	6647	6486	6432	6465	6245	6194	6448	5978	6281	5189	5084	5047	5226	5214	5297	4959	5086	4985	4946	5074	4894	4872	4886	5133	4907	4767	4927	4815	5028	4926	4860	4985	4826	4899	4686	4842	4821	4751	4898
100 µM	7451	7513	7684	7904	7764	7648	7670	7686	7516	7216	7192	7354	7387	6985	7178	7318	8026	7953	8127	5485	5456	5339	5323	5274	5259	5223	5404	5109	5056	5231	6317	6792	6668	6485	6676	5086	5178	7049	5069	6368	5021	5660	5036	5733	6548	6894	6790	6650	6839
1000 µM	7191	7223	7157	7318	7325	7144	7204	6915	7022	6973	7229	7014	6633	6791	6614	6816	6709	6819	6659	5264	5481	5215	5183	5265	5834	5031	5132	5211	5255	5070	5049	4951	5035	4828	4870	4923	4878	5004	4848	4760	4863	4668	4929	4823	4913	4916	5117	4858	4695
Time [s]	0	6.515	12.738	18.991	25.166	31.366	37.594	43.818	49.984	56.229	62.422	68.602	74.816	81.054	87.321	93.516	99.718	105.997	112.212	160.404	167.438	173.631	179.876	186.097	192.32	198.52	204.871	211.116	217.304	223.519	229.729	235.905	242.133	248.374	254.619	260.873	267.094	273.365	279.574	285.758	291.972	298.193	304.447	310.741	316.955	323.137	329.344	335.589	341.809
0.1 µM	6664	6709	6695	6389	6468	6326	6550	6377	6412	6223	6129	6210	6116	6014	6159	6060	6062	5915	5802	5335	5360	5237	5364	5133	5154	4975	5072	5031	5138	4934	4839	4925	4927	5059	4762	4783	4936	4943	4933	4867	4772	4705	4720	4671	4712	4779	4809	4848	4753
1 µM	6201	6201	6181	5948	6341	6095	5949	5934	5926	5866	5777	5848	5873	5789	5729	5715	5414	5553	5634	4873	4913	4840	4776	4801	4713	4569	4574	4533	4554	4353	4504	4541	4782	4532	4456	4653	4267	4692	4476	4348	4415	4476	4557	4283	4443	4535	4331	4243	4460
DMT1-Cd2+, Excitation:340 nm, Emission:510 nm, measurement 2
Time [s]	0	6.391	12.595	18.834	25.027	31.224	37.4	43.602	49.77	56.001	62.237	68.438	74.625	80.802	87.016	93.243	99.483	105.726	111.919	175.685	182.716	188.92	195.108	201.332	207.49	213.696	219.923	226.171	232.379	238.571	244.79	251.012	257.218	263.476	269.663	275.853	282.095	288.26	294.504	300.701	306.938	313.139	319.316	325.521	331.678	337.875	344.037	350.234	356.418
0 µM	22803	22783	22644	22285	22231	22206	22020	22021	21829	21678	21852	21123	21311	21244	20989	20769	20664	20742	20623	17032	16908	16544	17020	16781	16688	16594	16049	16471	15993	15821	16242	16036	15974	15632	15731	15736	15900	15462	15566	15553	15714	15384	15416	15560	15685	15292	15561	15575	15526
10 µM	23041	23452	23135	23623	23938	24085	23756	24433	24534	24376	24759	24733	24641	24856	24693	25256	24644	24831	24507	18522	18079	17817	17733	17962	17520	17732	17906	17408	17290	17685	17396	17416	16960	16926	17207	17082	17014	16659	17090	16960	16634	16918	17345	16853	16817	16778	16780	16938	16676
100 µM	24075	23952	23850	23671	23471	23374	23448	23149	23080	22636	22961	22348	22166	22265	22116	21812	21718	22139	21388	17168	17575	16884	16437	16428	16267	16380	16083	16325	16115	16241	15956	16396	16366	15758	16220	15659	15672	15820	15554	15481	15623	15725	15363	14984	14981	15693	15239	15357	15035
1000 µM	23273	22949	23302	22969	22827	23259	22734	22789	22254	22567	22243	22240	22203	21748	21691	21358	21269	20954	20784	17176	17320	16709	17038	16702	16590	16487	16303	16091	16026	16434	15982	16052	16149	15871	15758	15735	15283	15724	15588	15654	15310	15509	15366	15414	15111	15231	15465	15217	15451
Time [s]	0	6.515	12.738	18.991	25.166	31.366	37.594	43.818	49.984	56.229	62.422	68.602	74.816	81.054	87.321	93.516	99.718	105.997	112.212	160.404	167.438	173.631	179.876	186.097	192.32	198.52	204.871	211.116	217.304	223.519	229.729	235.905	242.133	248.374	254.619	260.873	267.094	273.365	279.574	285.758	291.972	298.193	304.447	310.741	316.955	323.137	329.344	335.589	341.809
0.1 µM	22156	22349	21775	21662	21790	21392	21488	21200	20993	20779	20776	20858	20522	20176	20076	20010	19666	19722	19773	16733	16690	16191	16092	15984	16027	15798	15757	15418	15462	15364	15024	14896	14868	14922	14911	14740	14693	14688	14726	14727	14675	14616	14647	14280	14812	14638	14437	14515	14765
1 µM	21872	21959	21750	21792	21737	21494	21163	20861	21000	20793	20592	20541	20497	20182	20130	20441	19813	19827	19790	17207	16773	16871	16579	16367	16383	16230	16187	16150	15892	15310	15822	15764	15865	15360	15388	15215	14934	15047	14789	15202	15271	15075	14994	15196	14990	15063	15292	14882	15228
DMT1-Cd2+, Excitation:380 nm, Emission:510 nm, measurement 2
Time [s]	0	6.391	12.595	18.834	25.027	31.224	37.4	43.602	49.77	56.001	62.237	68.438	74.625	80.802	87.016	93.243	99.483	105.726	111.919	175.685	182.716	188.92	195.108	201.332	207.49	213.696	219.923	226.171	232.379	238.571	244.79	251.012	257.218	263.476	269.663	275.853	282.095	288.26	294.504	300.701	306.938	313.139	319.316	325.521	331.678	337.875	344.037	350.234	356.418
0 µM	7317	6974	7216	6715	6827	6929	7006	7063	6903	6869	6654	6620	6654	6772	6693	6615	6567	6545	6509	5585	5594	5588	5591	5319	5328	5559	5362	5391	5249	5164	5368	5150	5371	5203	5233	5070	5101	5169	5248	5189	5016	5121	5226	5218	5196	5080	5096	5108	5228
10 µM	8108	8749	8704	8782	9800	10385	10688	11641	11735	11618	12677	13133	13819	15263	14520	14947	14943	14803	14674	5721	5924	5702	5899	5563	5579	5597	5511	5451	5474	5341	5160	5445	5307	5495	5343	5349	5357	5249	5378	5178	5360	5105	5338	5355	5199	5209	5236	5359	5323
100 µM	7772	7565	7517	7570	7396	7460	7341	7133	6969	7204	6904	7021	7075	7030	6948	6856	6702	6974	6671	5470	5425	5286	5301	5371	5303	5353	5252	5181	5231	4946	5110	5217	4996	4968	4967	5050	5121	5022	5216	4652	5131	4866	4952	4920	5515	5669	4947	5389	5174
1000 µM	7328	7200	7302	7384	7103	7274	7281	7082	7027	6926	7086	7148	6841	6741	6698	6833	6699	6704	6696	5350	5235	5259	5208	5271	5329	5329	5011	5189	5090	5163	4924	5240	4945	5007	4996	4942	4987	4834	4766	4793	4857	4802	4709	4599	4908	4918	4878	4903	4872
Time [s]	0	6.515	12.738	18.991	25.166	31.366	37.594	43.818	49.984	56.229	62.422	68.602	74.816	81.054	87.321	93.516	99.718	105.997	112.212	160.404	167.438	173.631	179.876	186.097	192.32	198.52	204.871	211.116	217.304	223.519	229.729	235.905	242.133	248.374	254.619	260.873	267.094	273.365	279.574	285.758	291.972	298.193	304.447	310.741	316.955	323.137	329.344	335.589	341.809
0.1 µM	6397	6459	6351	6369	6384	6393	6372	6223	5938	6017	6116	5988	5858	5948	5950	5905	6020	5832	5612	5081	4996	4837	4744	4847	5011	4563	4687	4673	4592	4453	4598	4510	4491	4648	4346	4581	4592	4583	4521	4313	4451	4569	4391	4375	4488	4421	4448	4402	4430
1 µM	6249	6324	6443	6316	6271	6159	5963	5946	6018	6040	5855	5913	6002	5872	6017	5671	5615	5773	5738	5023	4745	4960	4853	4879	4928	4797	4750	4736	4670	4848	4546	4508	4526	4634	4402	4637	4481	4566	4618	4475	4543	4712	4485	4430	4422	4460	4445	4259	4428
DMT1-Cd2+, Excitation:340 nm, Emission:510 nm, measurement 3
Time [s]	0	5.992	11.634	17.34	23.04	28.665	34.326	40.033	45.767	51.468	57.245	62.974	68.713	74.4	80.128	85.847	91.593	97.295	102.965	148.979	155.525	161.206	166.9	172.576	178.276	183.984	189.698	195.386	201.072	206.766	212.464	218.14	223.864	229.622	235.368	241.088	246.758	252.504	258.249	263.933	269.595	275.278	281.01	286.741	292.434	298.127	303.924	309.661	315.356
0 µM	22186	22159	21814	21775	21719	21035	21145	21267	20901	21046	20829	20984	20549	20704	20281	20415	19725	19952	20027	19169	18460	18377	17875	17630	17434	17140	16830	17228	17619	17062	16949	16317	16819	16546	16354	16455	16344	16190	16354	16096	16163	16176	16072	15985	16095	15926	15990	15603	15869
10 µM	22904	22511	22745	22501	22475	22149	22019	21902	21774	21710	21560	21544	21285	20834	20982	20706	20637	20479	20335	18591	17867	17802	17518	17091	17209	17045	16995	16883	16334	16927	16214	16235	16332	16137	16224	15743	15828	15623	15743	15321	15623	15613	15552	15453	15399	15556	15574	15780	15405
100 µM	22267	22509	21944	21992	21644	21682	21442	21444	21160	21308	21083	20695	20769	20602	20568	20298	20661	20248	19857	17274	17299	16690	16522	16846	16333	16292	16054	15931	15594	15865	15719	15764	15680	15610	15773	15352	15407	15376	15268	15315	15089	15265	15032	15206	14860	15162	15169	15078	15165
1000 µM	22331	22417	22208	21827	21761	21225	22015	21397	21088	21185	21137	20806	20568	20781	20361	20163	20308	19875	20221	18035	16845	16878	16457	16377	16124	16209	16298	16091	15928	16513	15750	16686	15701	15777	15330	15557	15081	15100	15264	15431	15340	15495	15142	15233	14897	15207	15308	15434	15070
Time [s]	0	6.515	12.738	18.991	25.166	31.366	37.594	43.818	49.984	56.229	62.422	68.602	74.816	81.054	87.321	93.516	99.718	105.997	112.212	160.404	167.438	173.631	179.876	186.097	192.32	198.52	204.871	211.116	217.304	223.519	229.729	235.905	242.133	248.374	254.619	260.873	267.094	273.365	279.574	285.758	291.972	298.193	304.447	310.741	316.955	323.137	329.344	335.589	341.809
0.1 µM	22319	22399	22077	21971	22007	22012	21335	21366	21300	20770	20415	20576	20589	20410	20184	20070	20006	19872	19586	15876	15746	15879	15386	15363	15371	15284	15311	14946	14901	14895	14794	14895	14869	14814	14716	14908	14700	14500	14514	14321	14469	14525	14369	14801	14106	14544	14665	14372	14484
1 µM	23191	22994	22782	23068	22847	22326	22538	22479	22160	22138	21511	21274	21410	21300	20953	20839	20752	20334	20167	16887	16863	16647	16312	16315	16033	15863	15927	15756	15541	16002	15878	15167	15105	15079	15050	14963	15073	14643	14866	14914	14818	15085	14458	14792	14479	14911	14652	14579	14536
DMT1-Cd2+, Excitation:380 nm, Emission:510 nm, measurement 3
Time [s]	0	5.992	11.634	17.34	23.04	28.665	34.326	40.033	45.767	51.468	57.245	62.974	68.713	74.4	80.128	85.847	91.593	97.295	102.965	148.979	155.525	161.206	166.9	172.576	178.276	183.984	189.698	195.386	201.072	206.766	212.464	218.14	223.864	229.622	235.368	241.088	246.758	252.504	258.249	263.933	269.595	275.278	281.01	286.741	292.434	298.127	303.924	309.661	315.356
0 µM	6770	6806	6721	6603	6547	6439	6486	6331	6402	6551	6494	6310	6020	6099	6180	6209	6165	6226	6132	5719	5613	5241	5584	5415	5447	5444	5440	5211	5217	5192	5154	5242	5236	5361	4909	5188	4932	5083	5112	5097	5015	4956	4873	4956	4695	4810	4785	4938	4797
10 µM	7043	7033	6920	7155	6971	6769	6783	6701	6639	6728	6661	6653	6510	6442	6548	6223	6732	6261	6388	5540	5406	5441	5430	5471	5301	5447	5332	5174	5131	5057	5113	5050	5212	4882	4935	4892	5001	4824	4809	4990	5023	5059	5021	5082	5162	5147	5159	5121	5259
100 µM	6945	6756	6994	6785	6917	6693	6854	6570	6543	6425	6350	6532	6293	6481	6260	6076	6214	6221	6130	5446	5396	4994	5099	5194	5060	5167	5126	4962	4689	5029	4983	4865	4877	4792	4844	4706	4718	4804	4862	4787	4761	4814	4694	4755	4783	4672	4828	4579	4793
1000 µM	7041	6773	6802	6676	6534	6663	6679	6515	6552	6537	6652	6445	6445	6359	6423	6194	6097	6282	6210	5706	5834	5416	5140	5636	5224	5264	5420	5433	5085	5031	5035	5139	5032	4803	4875	4910	4817	5078	4952	5051	4731	4789	4712	4942	4826	4827	5040	4896	4946
Time [s]	0	6.515	12.738	18.991	25.166	31.366	37.594	43.818	49.984	56.229	62.422	68.602	74.816	81.054	87.321	93.516	99.718	105.997	112.212	160.404	167.438	173.631	179.876	186.097	192.32	198.52	204.871	211.116	217.304	223.519	229.729	235.905	242.133	248.374	254.619	260.873	267.094	273.365	279.574	285.758	291.972	298.193	304.447	310.741	316.955	323.137	329.344	335.589	341.809
0.1 µM	6438	6259	6262	6237	6312	6255	5969	6078	5962	5985	5832	5754	6128	5831	5772	5782	5670	5620	5877	4763	4699	4582	4662	4597	4773	4516	4391	4436	4574	4415	4553	4416	4441	4485	4318	4382	4492	4328	4425	4383	4255	4311	4212	4269	4312	4284	4385	4151	4384
1 µM	6567	6489	6710	6466	6496	6453	6403	6596	6268	6131	6294	6022	6106	6154	6147	5954	5867	5839	5539	5060	4927	4951	4838	4674	4820	4795	4789	4611	4630	4554	4637	4439	4470	4407	4664	4499	4611	4339	4295	4579	4408	4273	4319	4169	4228	4306	4329	4240	4201
[truncated: 101 more columns]

## Sheet: Supplementary Figure 1j
Raw data with repeats, time indicated, ion concentrations used listed.
DMT1 Ca2+-Fe2+
Time [s]	0	5.035	9.662	14.298	18.942	23.575	28.222	32.846	37.479	42.125	46.745	51.383	56.026	60.656	65.297	69.919	74.557	79.207	83.858	143.517	149.63	154.276	158.887	163.533	168.152	172.804	177.436	182.094	186.701	191.323	195.974	200.593	205.214	209.854	214.481	219.112	223.725	228.373	233.012	237.633	242.289	246.933	251.572	256.189	260.802	265.434	270.047	274.681	279.301
0 µM / 0 µM	36308	36701	36329	36458	36127	35920	35424	35626	35179	35147	35078	34649	34727	34476	34493	34344	34298	34139	33918	28219	27282	27400	27104	27170	27154	26767	26620	26881	26441	26475	26599	26577	26460	26243	26319	26104	26320	26115	26185	26281	25940	25869	25586	25745	25938	25861	25704	25775	25417
0 µM / 1000 µM	37014	37144	36950	36812	36620	36264	36393	36142	35834	35789	35686	35598	35212	35063	35020	34945	34897	34638	34725	28701	28087	28036	27816	28217	27903	27761	27560	27555	27600	27731	27415	27356	27473	27530	27449	27188	27457	27472	27372	27323	27198	27288	27261	27019	27124	27412	27057	27213	27151
10 µM / 0 µM	37964	37899	37573	37533	37139	37141	37079	36839	36239	36363	36235	36100	36047	35404	35753	35367	35336	35236	34843	29164	28533	28222	27801	27850	27672	27514	27807	27645	27570	27540	27452	27486	27506	27616	27342	27293	27476	27492	27584	27306	27461	27427	27429	27547	27497	27418	27515	27367	27254
10 µM / 1000 µM	38808	38888	38822	38582	38315	38184	37975	37525	37386	37335	37272	37049	37159	36955	36828	36596	36637	36297	36259	28186	27657	27632	27908	28020	27741	27865	27683	27586	27605	27710	27837	27802	27728	27711	27681	27544	27729	27608	27377	27583	27468	27566	27450	27580	27144	27332	27450	27516	27273
DMT1 Ca2+-Fe2+
Time [s]	0	5.035	9.662	14.298	18.942	23.575	28.222	32.846	37.479	42.125	46.745	51.383	56.026	60.656	65.297	69.919	74.557	79.207	83.858	143.517	149.63	154.276	158.887	163.533	168.152	172.804	177.436	182.094	186.701	191.323	195.974	200.593	205.214	209.854	214.481	219.112	223.725	228.373	233.012	237.633	242.289	246.933	251.572	256.189	260.802	265.434	270.047	274.681	279.301
0 µM / 0 µM	39162	39138	39021	38723	38716	38369	38116	37779	38103	37668	37845	37600	37489	37042	37074	37015	37008	36745	36601	29146	28817	28836	28778	29012	29006	28692	28616	28736	28979	28794	28850	28684	28857	28815	28752	28607	28400	28772	28743	28644	28732	28618	28743	28353	28721	28795	28611	28727	28558
0 µM / 1000 µM	40029	39742	39441	39370	39411	39336	38961	38572	38417	38311	38194	38135	38020	37720	37635	37487	37522	37288	37065	29319	28851	28830	28772	28729	28845	28828	28671	28657	28682	28843	28749	28662	28738	28853	28681	28508	28499	28610	28690	28653	28630	28600	28541	28688	28474	28433	28353	28431	28415
10 µM / 0 µM	40039	39995	39887	39931	39700	39454	39107	38948	38850	38420	38723	38076	38304	38048	37881	37890	37528	37439	37367	28860	28696	28676	28503	29456	28784	28738	28656	28652	29029	28854	28561	28677	28750	28537	28436	28427	28544	28723	28466	28406	28731	28422	28551	28419	28456	28077	28434	28234	28088
10 µM / 1000 µM	40175	40164	40098	40002	39671	39602	39544	39285	38875	38890	38595	38607	38230	38025	38032	37781	37813	37710	37689	28550	28289	28309	28142	28371	28209	28206	28337	28357	28133	28205	28120	28204	28237	28404	28457	28301	28248	28162	28317	28089	28153	28101	28137	28217	28198	28034	28183	28052	28174
DMT1 Ca2+-Fe2+
Time [s]	0	5.035	9.662	14.298	18.942	23.575	28.222	32.846	37.479	42.125	46.745	51.383	56.026	60.656	65.297	69.919	74.557	79.207	83.858	143.517	149.63	154.276	158.887	163.533	168.152	172.804	177.436	182.094	186.701	191.323	195.974	200.593	205.214	209.854	214.481	219.112	223.725	228.373	233.012	237.633	242.289	246.933	251.572	256.189	260.802	265.434	270.047	274.681	279.301
0 µM / 0 µM	38158	38208	38145	38085	37830	37641	37279	37238	37031	36692	36664	36629	36451	36232	36184	35875	35985	35714	35604	27520	27446	27457	27241	27524	27235	27176	27195	27092	27097	27308	27311	27337	27118	27147	27048	26921	27199	26889	26748	26800	26936	26714	26786	26636	26971	26911	26572	26700	26451
0 µM / 1000 µM	38473	38497	38247	38005	37757	37905	37754	37509	37134	36964	37230	36775	36960	36841	36551	36382	36478	35923	35964	27472	27242	27418	27348	27190	27194	27017	27186	27265	27421	27056	27216	27391	27429	27181	27113	27168	26986	27155	27040	26828	27008	27050	26784	26904	26992	26826	26802	26961	27061
10 µM / 0 µM	38380	38338	37917	38026	37997	37890	37602	37369	37327	37179	37163	36926	36701	36538	36636	36503	36221	36117	35705	27887	27762	27795	27954	27534	27302	27518	27611	27456	27436	27351	27494	27535	27288	27121	27284	27244	27235	27131	27055	27388	27143	27093	27132	26870	27077	26882	27017	26986	27011
10 µM / 1000 µM	38900	38865	38713	38562	38669	38381	38273	37824	37678	37571	37550	37484	37139	37181	36862	37011	36509	36645	36275	28288	28015	28224	28072	28022	27654	27703	27569	27584	27562	27955	27730	27624	27816	27584	27441	27629	27454	27422	27529	27216	27332	27247	27350	27124	27297	27327	27381	27289	27264
DMT1 Ca2+-Fe2+
Time [s]	0	5.035	9.662	14.298	18.942	23.575	28.222	32.846	37.479	42.125	46.745	51.383	56.026	60.656	65.297	69.919	74.557	79.207	83.858	143.517	149.63	154.276	158.887	163.533	168.152	172.804	177.436	182.094	186.701	191.323	195.974	200.593	205.214	209.854	214.481	219.112	223.725	228.373	233.012	237.633	242.289	246.933	251.572	256.189	260.802	265.434	270.047	274.681	279.301
0 µM / 0 µM	39221	39529	39086	39206	39001	39063	38383	38069	38107	38314	37941	37890	37764	37681	37202	37273	36927	36891	36713	28687	28420	28500	28280	28300	28165	27932	28039	27987	27842	27927	27685	27816	27844	27852	27808	27711	27732	27780	27535	27541	27620	27472	27517	27466	27723	27139	27256	27386	27412
0 µM / 1000 µM	39225	39450	39327	39223	39309	39063	39013	38627	38662	38285	38116	38071	37912	37573	37645	37579	37391	37229	37122	28280	28373	27982	28114	28088	27788	27888	27853	27973	28059	27941	27739	27770	27919	27827	27879	27694	27739	27813	27434	27802	27679	27334	27430	27548	27418	27363	27465	27654	27242
10 µM / 0 µM	39199	39033	39077	38962	38688	38623	38795	38383	38174	38148	37820	37859	37593	37586	37196	37065	37080	36846	36669	27564	27567	27160	27721	27668	27620	27653	27487	27464	27347	27530	27357	27501	27389	27345	27367	27497	27161	27339	27225	27190	27220	27385	27054	27253	27398	27125	27102	27175	26876
10 µM / 1000 µM	39338	39340	39159	38931	38729	39067	38570	38332	38177	38288	38039	37702	37777	37649	37210	36835	37262	37151	37154	27685	27591	27579	27455	27550	27371	27615	27472	27497	27314	27194	27375	27519	27414	27290	27384	27437	27332	27255	27225	27311	27132	27204	27012	27210	27085	27024	26929	27096	26980
NRAMP1 Ca2+-Fe2+
Time [s]	0	5.047	9.681	14.311	18.933	23.546	28.152	32.766	37.419	42.034	46.682	51.316	55.949	60.61	65.269	69.9	74.563	79.188	83.818	135.483	141.602	146.272	150.882	155.542	160.203	164.86	169.49	174.101	178.698	183.321	187.949	192.603	197.211	201.828	206.495	211.127	215.74	220.359	224.96	229.586	234.23	238.86	243.481	248.093	252.712	257.332	261.949	266.564	271.166
0 µM / 0 µM	32467	33092	32852	32864	32691	32611	32402	32128	32126	31772	31835	31719	31737	31314	31278	31166	30976	30736	30715	25627	25341	24902	25278	24850	24957	25035	24961	24756	24731	24682	24654	24598	24461	24654	24446	24447	24582	24528	24301	24388	24412	24533	24183	24268	24205	23941	24124	23938	23990
0 µM / 1000 µM	33916	34010	34127	33929	33770	33641	33539	33326	33243	32919	33070	32939	32704	32757	32673	32349	32158	32022	31918	25626	25262	25038	24978	24975	24713	24582	24663	24513	24501	24352	24252	24221	24306	24195	23993	24013	24049	24011	24043	23908	23752	23782	23665	23366	23721	23643	23550	23447	23595
10 µM / 0 µM	33769	33535	33427	33626	33370	33192	33177	32984	33029	32619	32752	32628	32342	32281	32231	32113	31853	31857	31810	25749	25447	25237	25144	24958	24967	24954	24905	24614	24500	24441	24374	24371	24210	24018	23889	24093	23820	23962	23760	23807	23724	23717	23827	23713	23719	23723	23666	23281	23584
10 µM / 1000 µM	34129	33855	33938	33995	33602	33592	33703	33356	33335	33194	32949	33020	32756	32726	32578	32637	32536	32385	32143	26844	26523	26021	25966	25647	25549	25389	25484	25128	25000	24621	24778	24608	24544	24398	24331	24430	24325	24136	24047	24157	24116	23967	23891	23851	23858	23942	23786	23520	23697
NRAMP1 Ca2+-Fe2+
Time [s]	0	5.047	9.681	14.311	18.933	23.546	28.152	32.766	37.419	42.034	46.682	51.316	55.949	60.61	65.269	69.9	74.563	79.188	83.818	135.483	141.602	146.272	150.882	155.542	160.203	164.86	169.49	174.101	178.698	183.321	187.949	192.603	197.211	201.828	206.495	211.127	215.74	220.359	224.96	229.586	234.23	238.86	243.481	248.093	252.712	257.332	261.949	266.564	271.166
0 µM / 0 µM	34096	34176	34033	34132	34010	33802	33729	33614	33511	33500	33443	33261	33161	33141	33308	32787	33025	32686	32672	27873	27574	27030	26787	26402	26379	26000	25890	25443	25403	25160	24912	24932	24895	24753	24732	24409	24563	24468	24490	24312	24134	24159	24292	24145	24020	23963	23838	23836	23934
0 µM / 1000 µM	34351	34522	34646	34610	34440	34412	34239	33883	34031	33771	33855	33755	33582	33339	33340	33404	33206	33284	32966	27520	27287	26876	26555	26297	26228	26087	25840	25542	25484	25165	25068	24973	25135	24741	24873	24941	24585	24684	24675	24821	24403	24429	24430	24492	24338	24328	24158	24141	23986
10 µM / 0 µM	34220	34226	34230	34473	34363	34349	34161	33761	33777	33550	33673	33667	33601	33416	33126	33275	33188	32896	32927	27070	26928	26688	26641	26256	26201	25811	25768	25543	25521	24939	25060	24990	24877	24865	24967	24745	24712	24692	24837	24445	24612	24457	24460	24328	24432	24314	24160	23997	24111
10 µM / 1000 µM	35469	35372	35296	35032	34994	34884	34943	34661	34586	34457	34101	34230	34055	33901	33793	33844	33533	33467	33599	28197	28155	27450	27255	27308	27171	26809	26707	26339	26197	25902	25696	25686	25560	25360	25365	25389	25175	25257	25026	25119	24736	24937	24884	24700	24834	24642	24593	24505	24486
NRAMP1 Ca2+-Fe2+
Time [s]	0	5.047	9.681	14.311	18.933	23.546	28.152	32.766	37.419	42.034	46.682	51.316	55.949	60.61	65.269	69.9	74.563	79.188	83.818	135.483	141.602	146.272	150.882	155.542	160.203	164.86	169.49	174.101	178.698	183.321	187.949	192.603	197.211	201.828	206.495	211.127	215.74	220.359	224.96	229.586	234.23	238.86	243.481	248.093	252.712	257.332	261.949	266.564	271.166
0 µM / 0 µM	34357	34462	34166	34257	33987	33969	33918	33804	33695	33508	33470	33249	33403	33035	32971	32842	32617	32725	32693	25089	25107	25042	24924	24862	24599	24526	24370	24307	24355	24392	24438	24242	24384	24254	23949	24202	24349	24063	23884	23912	23978	23655	23944	23698	24057	23688	23641	23602	23660
0 µM / 1000 µM	33785	33724	33582	33752	33654	33579	33552	33254	33190	33238	33068	32822	33062	32681	32993	32643	32518	32449	32479	25992	25785	25472	25372	25144	24766	24828	24554	24569	24574	24652	24563	24436	24563	24020	24151	24125	24084	24146	23765	23810	23837	23541	23669	23624	23604	23729	23769	23467	23421
10 µM / 0 µM	34567	34256	34415	34053	34250	34018	33977	34054	33635	33556	33688	33310	33586	33522	33088	33305	33015	32931	32762	26023	25827	25613	25482	25062	25009	24829	24632	24770	24514	24559	24828	24432	24561	24390	24332	24504	24243	24164	23996	23914	24032	23662	23905	23725	23707	23700	23599	23592	23402
10 µM / 1000 µM	34288	34346	34146	33889	33908	33905	33878	33834	33610	33611	33518	33253	33456	33345	33267	32984	33044	33100	32911	27111	26690	26703	26341	26082	26041	25629	25344	25307	25280	25091	25264	25027	24963	24779	24662	24691	24666	24434	24336	24184	24360	24101	23961	24131	23964	24049	23965	23770	23786
NRAMP1 Ca2+-Fe2+
Time [s]	0	5.047	9.681	14.311	18.933	23.546	28.152	32.766	37.419	42.034	46.682	51.316	55.949	60.61	65.269	69.9	74.563	79.188	83.818	135.483	141.602	146.272	150.882	155.542	160.203	164.86	169.49	174.101	178.698	183.321	187.949	192.603	197.211	201.828	206.495	211.127	215.74	220.359	224.96	229.586	234.23	238.86	243.481	248.093	252.712	257.332	261.949	266.564	271.166
0 µM / 0 µM	34016	34146	34141	34063	33922	34084	33733	33871	33630	33533	33238	33388	33316	33435	33085	32934	32960	32871	32778	26707	26733	26703	26435	26287	25888	25721	25525	25429	25358	25237	25344	25002	25016	24950	24928	24753	24826	24849	24638	24481	24370	24233	24289	24126	24199	24096	23996	23943	23972
0 µM / 1000 µM	34450	34276	34610	34036	34153	34046	33987	33918	33915	33766	33740	33701	33548	33318	33439	33276	33192	33080	33020	27289	27218	27032	26781	26605	26160	26023	25600	25620	25498	25176	25144	24898	24826	24703	24802	24598	24456	24095	24159	24034	24119	24017	23764	23756	23882	23587	23676	23377	23188
10 µM / 0 µM	35429	35893	35395	35511	35478	35308	35190	35172	34925	35083	34697	34728	34451	34482	34275	34156	34296	34063	34067	27818	27609	27587	27515	27268	27016	26397	26206	26148	25779	25780	25504	25216	25281	25124	24892	24846	24788	24685	24502	24496	24669	24212	24182	24045	24133	24158	24019	23777	23901
10 µM / 1000 µM	35122	35212	35280	35096	35204	35032	34752	34622	34584	34320	34397	34356	34106	33990	34000	33706	33721	33755	33245	27532	27427	27154	27210	27003	26815	26639	26637	26388	26177	25992	25793	25755	25610	25445	25313	25297	25122	24971	25052	25033	24802	24840	24699	24583	24907	24612	24697	24678	24597
[truncated: 101 more columns]

[truncated: 1 more sheets: Supplementary Figure 1k]
