# Supplementary material for: Structural basis for metal ion transport by the human SLC11 proteins DMT1 and NRAMP1
Source: Nat Commun. 2025 Jan 17;16:761. doi: 10.1038/s41467-024-54705-0 (PMC11742427; doi:10.1038/s41467-024-54705-0)
Supplement: Supplementary file 4 — Source Data [file 41467_2024_54705_MOESM4_ESM.zip › Source_data_files/Supplementary_Figure_11.xlsx]

## Sheet: Supplementary Figure 11a
Raw data with repeats, time indicated, ion concentrations used listed.
DMT1 D115A, same as Figure 6b
Time [s]	0	5.019	9.648	14.295	18.915	23.541	28.196	32.848	37.462	42.077	46.752	51.419	56.039	60.631	65.252	69.902	74.537	79.19	83.857	143.873	150.027	154.668	159.307	163.947	168.579	173.249	177.932	182.575	187.211	191.829	196.477	201.119	205.738	210.332	214.965	219.6	224.246	228.875	233.5	238.142	242.755	247.394	252.025	256.695	261.346	265.982	270.602	275.243	279.895
0 µM	48101	47534	47138	46800	46719	45815	45787	45572	44854	44734	44376	44222	44004	43697	43116	43102	42920	43041	42186	35998	35320	35421	35469	34997	34861	34797	34716	34804	34738	34443	34682	34405	34339	34343	34050	34294	34352	34174	34270	34375	34128	34120	34152	33843	34070	34053	33841	34104	33875
0.5 µM	49487	49376	49173	48767	48807	48339	47943	47764	47298	47006	46571	46520	45979	45757	45286	45035	44760	44608	44003	37274	36340	36012	35812	35552	35099	35023	35082	34777	34768	34568	34807	34455	34382	34290	34098	34117	34239	34195	33954	33766	33904	33812	33522	33822	33884	33682	33619	33819	33757
1 µM	46734	46356	46059	45654	45503	45209	44349	44213	43777	43743	43727	43214	42693	42425	42642	42041	41985	41927	41586	34962	34730	34727	34650	34439	34192	34202	34051	34079	33975	33871	34018	33881	33594	33761	33415	33438	33457	33545	33502	33406	33032	33287	33266	32827	33117	33118	32821	32829	32810
2 µM	46675	46151	45797	45609	45045	44700	44432	43870	44017	43454	43519	42896	42584	42355	42468	42170	41786	41791	41265	35598	35545	35579	35103	34755	34824	34660	34659	34541	34468	34588	34543	34308	34345	34232	33997	34257	34190	34047	33987	33867	33870	34037	34044	33913	34005	34023	33745	33580	33835
5 µM	50960	50447	50663	50099	49792	49518	49132	48718	48554	48136	47784	47368	47075	46725	46587	46317	46010	45618	45378	36085	35679	35728	35726	35537	35416	35304	35264	35333	35362	35223	35133	34691	34764	34744	34675	34587	34509	34644	34481	34419	34376	34105	34305	34018	34034	34074	33887	33942	33741
10 µM	52460	52294	52192	52215	52244	51654	51188	51038	50600	50619	50093	49730	49956	49155	49043	48658	48452	48448	48180	37360	37056	36799	36751	36403	36012	36174	35881	35560	35309	35460	35597	35525	35439	35130	35211	35082	35095	35157	34837	35095	35115	34718	34586	34432	34312	34405	34144	33922	33899
25 µM	51393	51281	50961	50423	50745	50127	49736	49488	48861	48704	48442	47879	47600	47346	47035	46669	46550	46345	45949	36612	36299	36153	36182	36022	35740	35616	35359	35490	35367	35271	35449	34948	34968	35039	35043	34739	34868	34834	34458	34576	34618	34497	34768	34426	34594	34393	34298	34138	34330
50 µM	49498	49329	48994	49262	48958	48630	48724	48275	47965	47936	47505	47150	46654	46390	45981	45857	45814	45564	45117	36032	35942	35623	35284	35168	34916	34677	34695	34251	34196	34219	33958	33804	33744	33323	33346	33405	33235	33176	33075	32727	32691	32470	32454	32308	32390	32170	32303	32078	32314
Time [s]	0	5.019	9.648	14.295	18.915	23.541	28.196	32.848	37.462	42.077	46.752	51.419	56.039	60.631	65.252	69.902	74.537	79.19	83.857	143.873	150.027	154.668	159.307	163.947	168.579	173.249	177.932	182.575	187.211	191.829	196.477	201.119	205.738	210.332	214.965	219.6	224.246	228.875	233.5	238.142	242.755	247.394	252.025	256.695	261.346	265.982	270.602	275.243	279.895
0 µM	52256	52175	52092	51866	51294	50781	51040	50081	50124	49859	49670	49092	48508	47847	47929	47815	47384	47325	46729	38131	37288	37434	36996	36872	36656	36745	36414	36587	36473	36053	35635	35576	35714	35222	35418	35006	34963	34815	34995	34698	34648	34495	33993	34399	34105	33799	33823	33734	33496
0.5 µM	51884	51404	51523	51211	50764	50788	50128	49846	49809	49401	49223	48609	48399	47856	47799	47385	47009	46923	46506	36968	36365	36573	36353	36120	35803	36234	35904	36212	35973	35743	35727	35740	35609	35324	35404	35172	35176	35255	35163	35048	35049	34859	34745	34682	34637	34783	34503	34694	34530
1 µM	52798	52663	52074	52250	51710	51728	51207	50875	50901	50333	50278	49687	49570	49197	48865	48662	48618	48100	48214	38079	37708	37942	37333	37579	37168	37415	37228	37233	36974	36853	36930	36763	36869	36366	36381	36333	36207	36043	36110	36307	36390	36238	35856	36066	35940	35776	35905	35825	35695
2 µM	52062	51783	51974	51589	51254	51203	50971	50621	50342	50067	49997	49474	49148	48584	48773	48298	48440	48094	47610	36473	36569	36140	36087	36216	36055	35906	35949	35646	35416	35354	35387	35159	35123	34982	35156	34882	34943	34929	34916	34725	34846	34695	34688	34810	34699	34627	34373	34537	34447
5 µM	50770	50255	50107	49539	49044	48811	48460	48324	47887	47375	47124	46915	46697	46421	45831	45859	45836	45504	45097	38955	38114	38371	38083	37821	37595	37452	37561	37141	37221	36770	36934	36797	36737	36527	36613	36308	36318	36581	36341	36390	36294	36254	36472	36165	36093	35885	36090	35787	35792
10 µM	54410	54605	54244	54304	54229	54253	53601	53527	53312	53599	52852	52690	52651	52285	51980	51978	51810	50916	50645	40349	40649	40169	39664	39924	39952	39464	39615	39143	39355	39213	38971	38993	38735	38837	38672	38598	38569	38504	38348	38485	38351	38367	38146	38233	38217	38656	37918	37798	37828
25 µM	54482	54409	54363	54150	54346	53711	53658	53377	53104	53006	52500	52336	51929	51943	51731	51307	51080	50589	50234	41389	40954	40821	40353	40136	40123	39867	39431	39359	39537	39115	38991	38855	38973	38282	38831	38246	38321	38533	38526	38292	37956	38109	38055	37970	37987	37873	37834	37815	37751
50 µM	52569	52048	52058	51568	51529	51105	51004	50759	50743	50491	50299	49897	49675	49161	49190	48404	48273	48089	47625	42106	41837	41521	41283	40842	40754	40302	40403	39756	39385	39740	39178	39167	39025	38809	39068	38599	38342	38496	38081	38306	38007	37940	38200	37737	37921	37993	37993	37786	37992
Time [s]	0	5.039	9.665	14.296	18.928	23.57	28.216	32.848	37.492	42.096	46.696	51.336	55.982	60.598	65.244	69.879	74.517	79.124	83.764	134.575	140.678	145.316	149.954	154.567	159.191	163.825	168.447	173.099	177.706	182.338	186.997	191.612	196.255	200.906	205.558	210.169	214.784	219.398	224.047	228.666	233.268	237.901	242.554	247.178	251.825	256.478	261.106	265.716	270.375
0 µM	42275	42386	41959	41536	41329	41042	40442	40165	40168	39500	39676	39333	39190	39204	38717	38353	38614	38322	37776	33714	32913	32720	32397	32253	31882	31715	31670	31293	31298	31392	31361	30979	30931	30810	30799	30798	30663	30369	30328	30337	30073	30209	30144	30020	29831	29903	29801	29673	29655
0.5 µM	43254	42571	42380	42523	42272	42060	41598	41504	41355	40869	40313	40276	40134	39810	39713	39548	39680	38996	38968	32017	32151	31467	31948	31618	31149	31119	31031	31058	31054	30865	30966	31080	30835	30762	30657	30625	30576	30326	30518	30471	30609	30246	30399	30296	30260	29999	30114	30224	30029
1 µM	42613	42264	42018	41945	41488	41170	40892	40628	40018	40254	39802	39684	39546	39153	38848	38725	38629	38244	38216	32154	32144	31601	31825	31318	31365	31135	31029	30965	30807	30481	30530	30522	30392	30583	30522	30369	30025	30242	30345	30063	30024	30024	30018	30034	30168	30005	29966	30266	29922
2 µM	44489	44150	44027	43971	43656	43040	43265	42642	42318	42146	42235	41620	41411	41056	41136	40874	40405	40325	40125	32975	32585	32372	31911	32001	31995	31750	31686	31687	31383	31068	31080	31129	30985	30716	30670	30693	30511	30352	30514	30021	29783	29838	29878	29986	29778	29901	29718	29974	29677
5 µM	45188	44950	45017	44362	44319	44146	43382	43094	42871	42711	42690	42283	42034	41688	41366	41313	40866	40739	40557	33565	33194	32923	32776	32527	32532	32409	32185	32059	31947	31762	31630	31559	31268	30978	30982	30977	30828	30949	30558	30498	30563	30389	30363	30221	30289	30288	29971	30045	29874
10 µM	44565	44539	44268	43991	43763	43317	42931	42940	42588	42364	42164	42045	41228	41293	41176	40871	40671	40600	40269	32758	32776	32716	32460	32147	31968	32043	32024	31690	31716	31593	31380	31353	31179	31178	31106	31187	30882	30672	30727	30459	30294	30071	30123	29798	29852	29822	29708	29670	29937
25 µM	45936	45540	45430	45381	45374	44919	44740	44254	43959	44087	43789	43258	43052	42842	42393	42044	42110	41991	41527	33263	33026	32780	32395	31978	32033	31870	31756	31654	31370	31498	31254	30990	30808	30829	30720	30729	30617	30407	30405	30186	30023	29876	30112	29718	29850	29702	29628	29711	29695
50 µM	44601	44260	44108	43834	43678	43777	43237	43038	42908	42684	42295	42207	41693	41764	41269	41250	40901	40635	40680	32618	32449	32156	32076	32134	32114	31896	31856	31636	31346	31496	31228	31103	31109	30931	30966	30696	30917	30555	30554	30283	30277	29933	30053	29867	29780	29726	29572	29499	29570
Time [s]	0	5.039	9.665	14.296	18.928	23.57	28.216	32.848	37.492	42.096	46.696	51.336	55.982	60.598	65.244	69.879	74.517	79.124	83.764	134.575	140.678	145.316	149.954	154.567	159.191	163.825	168.447	173.099	177.706	182.338	186.997	191.612	196.255	200.906	205.558	210.169	214.784	219.398	224.047	228.666	233.268	237.901	242.554	247.178	251.825	256.478	261.106	265.716	270.375
0 µM	48468	48241	47808	47254	46938	46428	46096	45890	45565	45560	45267	44588	44645	44096	44271	43719	43460	43540	43217	38970	38141	37867	37683	37721	37218	36945	37004	36708	36678	36355	36295	36261	36239	36044	35771	35838	35788	35634	35330	35448	35360	35196	34923	34999	34747	34571	34356	34326	34522
0.5 µM	52508	51797	51437	51182	50660	50513	49952	49649	49081	48821	48171	48113	47529	47174	47353	46799	46555	46132	45614	39058	39098	38494	38285	38384	38227	37897	37801	37415	37463	37029	37305	37119	37144	37254	37068	37084	37070	36970	37026	36781	36747	36654	36617	36705	36652	36568	36435	36354	36347
1 µM	53570	53222	53160	52741	52554	52125	51762	51576	51234	51118	50486	50055	49635	49434	48890	48950	48491	48309	48016	39538	39185	39152	38723	38752	38788	38374	37878	37971	37852	37660	37368	37373	37430	36948	37110	37531	37279	37041	37560	37139	36994	36777	37358	37081	36763	36789	36871	36789	36788
2 µM	54328	54098	53996	53615	53424	53273	52645	52491	52078	51819	51118	50893	50839	50438	49976	49859	49547	49158	48761	40298	40055	39909	39569	39415	39367	41351	39081	39608	38942	38712	39032	38175	38292	38081	38124	38314	37956	38120	37825	37928	37780	37642	37692	37973	37749	37513	37484	37348	37511
5 µM	54025	53838	53658	53328	52752	52496	52083	51843	51074	51046	50498	50288	50061	49717	49585	48735	48369	48312	48080	39704	39907	39820	39739	39793	39707	39450	39344	39403	39274	39439	39116	38916	39044	38729	38621	38669	38709	38610	38616	38904	38541	38871	38370	38395	38343	38367	38526	38270	37870
10 µM	54366	54123	53756	53657	53241	53068	52489	52340	51846	51548	51084	51137	50797	50357	49911	49654	49463	49254	48361	40420	40167	40103	39826	39869	39864	39865	39435	39299	39202	38989	39477	39292	39168	38728	38795	38777	38915	38717	38489	38580	38369	38393	38422	38264	38062	38090	38118	37776	38075
25 µM	55878	55471	54817	54217	54158	54114	53612	53278	53073	52940	52530	52030	51703	51461	51356	50827	50371	50384	49897	41133	40649	40273	40041	40027	39756	39706	39501	39516	39204	39276	39308	38967	38771	38800	38666	38288	38457	38596	38093	38235	38101	37912	38192	38094	37774	37660	37798	37645	37820
50 µM	55822	55831	55571	55363	55050	54632	54486	54296	53937	53822	53371	53383	52832	52955	52389	52079	51941	51641	51110	41275	41070	41074	40112	40235	39849	39614	39826	39871	39332	39566	38965	38766	38419	38636	38355	38620	38353	38206	38475	38134	38101	38141	37891	37663	37655	37963	37816	38000	37789
Time [s]	0	5.057	9.676	14.361	18.986	23.605	28.222	32.877	37.508	42.13	46.729	51.35	55.986	60.62	65.245	69.861	74.5	79.129	83.759	139.671	145.807	150.424	155.054	159.681	164.331	168.95	173.582	178.235	182.879	187.524	192.157	196.79	201.415	206.049	210.657	215.274	219.905	224.542	229.18	233.799	238.433	243.074	247.705	252.322	256.946	261.566	266.215	270.839	275.481
0 µM	43905	43603	43665	43699	43593	43283	43180	42948	42647	42604	42242	41817	41741	41543	41274	40674	40557	40192	39919	35085	35447	35081	34814	35067	34630	34609	34441	34128	34056	34094	34024	33853	33651	33759	33752	33319	33270	33467	32983	32954	32924	32662	32640	32727	32461	32392	32200	32369	32074
0.5 µM	45226	44968	44776	44757	44639	44156	44028	43571	43485	43134	42960	42777	42318	42191	41898	41592	41493	41062	40901	37271	37298	37245	36947	36750	36854	36499	36579	36188	36207	35839	35704	35604	35644	35693	35148	35482	35170	35021	35034	34653	34899	34459	34435	34504	34293	34118	34097	34102	33933
1 µM	44948	44475	44338	44200	44253	43930	43751	43548	43223	42953	42567	42313	42258	41942	41731	41230	41566	41249	40738	37895	38066	37676	37307	37473	37262	37079	37044	36610	36450	36692	36479	36172	36067	36152	35954	35711	35884	35549	35568	35393	35331	35093	34942	35196	35227	34826	34963	34812	34788
2 µM	45031	44654	44631	44064	44430	43774	43705	43347	43070	43015	42365	42533	42308	41912	41739	41852	41525	41237	41063	36314	36578	36453	36156	36091	35980	35764	35589	35469	35698	35325	35324	35210	35194	35265	34982	34943	35021	34776	34505	34848	34593	34472	34342	34340	34430	34446	34385	34299	34181
5 µM	46522	46407	46138	45698	45730	45329	45041	44771	44272	44483	43871	43638	43466	43311	43171	43156	42787	42497	41915	38752	38771	38818	38550	38439	38166	37950	37819	37630	37249	37194	37084	36856	36703	36616	36579	36548	36426	35967	35921	35809	35783	35783	35908	35536	35353	35585	35220	35246	35095
10 µM	47606	47749	47501	47167	46956	46812	46680	46425	46002	45787	45348	45081	44705	44504	44471	44291	43772	43855	43480	39026	39154	38854	38554	38542	38214	37986	37877	37598	37421	37440	37174	37049	37046	37020	36700	36643	36434	36241	35956	36408	36219	35983	35534	35483	35682	35748	35378	35410	35385
25 µM	44649	44406	44107	43993	43649	43315	43227	42566	42858	42676	42230	42018	41817	41262	41442	41089	40988	40755	40534	38692	38915	38540	38439	37926	38068	37702	37348	37303	37200	37260	36742	36441	36516	36589	36323	36326	36311	36063	35838	35790	35617	35439	35414	35425	35362	35378	35255	34906	35047
50 µM	45998	45928	45747	45632	45268	45047	45006	44735	44544	44271	44088	43496	43343	42942	42928	43079	42767	42402	42207	37770	37641	37628	37171	37170	37023	36825	36587	36569	36158	36123	36056	35885	35818	35648	35548	35490	35417	35269	35296	35206	34968	34848	34581	34598	34371	34510	34170	34558	34239
Time [s]	0	5.057	9.676	14.361	18.986	23.605	28.222	32.877	37.508	42.13	46.729	51.35	55.986	60.62	65.245	69.861	74.5	79.129	83.759	139.671	145.807	150.424	155.054	159.681	164.331	168.95	173.582	178.235	182.879	187.524	192.157	196.79	201.415	206.049	210.657	215.274	219.905	224.542	229.18	233.799	238.433	243.074	247.705	252.322	256.946	261.566	266.215	270.839	275.481
0 µM	44532	44165	43999	44122	43851	43785	43329	43330	42874	42803	42514	42267	41969	41822	41488	41365	40889	40696	40574	38325	38293	37822	37523	37535	37222	36981	36594	36439	36307	36024	35859	35700	35438	35050	35053	34875	34856	34652	34538	34576	34278	34015	33916	33778	33488	33694	33468	33301	33385
0.5 µM	44071	43976	43892	43589	43523	43215	42867	42447	42165	42116	41682	41634	41368	41065	40831	40673	40447	40432	40132	39655	39368	38883	38567	38056	38180	38221	37624	37669	37453	37188	37030	36805	36759	36452	36288	36269	36194	35904	35864	35619	35669	35427	35152	35084	34971	35109	34559	34662	34736
1 µM	44392	44210	44410	44152	43951	43614	43516	42820	42718	42371	42138	41795	41764	41543	41174	40947	41028	40662	40118	39775	39428	39034	38893	38451	38286	38108	37881	37484	37534	37492	37061	36937	36702	36641	36331	36369	36307	36129	35724	35947	35647	35602	35332	35091	34952	35033	34987	34827	34595
2 µM	44267	44202	43703	43696	43554	43060	42869	42590	42208	42069	41730	41388	41148	40980	40823	40790	40475	40211	40304	39437	39219	38617	38461	38335	38057	37937	37677	37603	37547	37346	36884	36794	36651	36693	36192	36465	36119	36095	35741	36107	35567	35126	35255	35157	35019	34875	34809	34660	34534
5 µM	45154	44882	45021	45005	44255	44480	43803	43562	43550	43137	43267	42640	42127	42314	41951	41429	41560	41455	41573	38836	38240	38208	37827	37980	37590	37295	37106	36975	37035	36676	36351	36601	36333	36208	36361	35770	35894	35648	35783	35390	35557	35385	35305	35310	34941	34795	34760	34611	34731
10 µM	46210	45944	45849	45520	44827	45075	44560	44373	43909	43788	43383	42978	42955	42601	42141	41898	41475	41755	41291	38386	38447	38281	37685	37553	37629	37572	37246	37299	37066	36842	36493	36694	36376	36050	35990	35989	35838	35558	35500	35508	35554	35333	35220	34758	34885	34897	34679	34763	34619
25 µM	46362	45954	45726	45444	45318	44856	44344	44341	44183	43936	43258	43230	42945	42624	42274	42135	41986	41682	41581	39902	40001	39779	39501	39429	39099	38835	38865	38439	38554	38327	38114	37808	37617	37226	37339	37283	37179	36681	36763	36522	36540	36129	36110	36003	35434	35418	35454	35263	35249
50 µM	47062	47002	46946	46439	45836	45577	45549	45120	44706	44803	44134	44387	43992	43930	43466	42986	42845	42530	42634	38058	36824	36663	36330	36146	35966	35719	35556	35543	35420	35230	34911	35025	34964	34821	34752	34581	34231	34239	34250	33832	33837	33465	33609	33415	33476	33422	32996	33129	33018
Time [s]	0	5.067	9.697	14.306	18.952	23.585	28.241	32.881	37.512	42.152	46.863	51.547	56.211	60.809	65.458	70.098	74.724	79.377	84.001	141.032	147.171	151.831	156.477	161.089	165.77	170.409	175.069	179.686	184.311	188.951	193.603	198.236	202.866	207.542	212.174	216.796	221.415	226.045	230.692	235.333	239.967	244.647	249.308	253.961	258.618	263.276	267.889	272.532	277.144
0 µM	42444	42703	42478	42383	42224	42258	41885	41479	41337	40900	40835	40630	40318	40013	39934	39636	39491	39444	38938	38042	37961	37501	37512	37135	37201	36686	36556	36616	36240	36335	35883	35808	35700	35542	35270	35352	35032	35035	34641	34662	34868	34524	34599	34080	34207	33952	34056	33797	34065
0.5 µM	41488	41278	41499	41151	40999	40364	40071	39613	39819	39635	39249	38857	38579	38667	38348	38425	38049	37867	37657	37511	37465	36854	36820	36704	36534	36267	36298	36256	35879	35920	35529	35619	35320	35113	35061	34865	34861	34482	34434	34537	34098	34122	34175	33957	33642	33945	33611	33712	33702
1 µM	41589	41707	41455	41236	40908	40767	40413	40278	39868	39891	39704	39536	39197	39041	38686	38611	38173	38064	38063	37388	37379	37225	37081	36853	36719	36269	36277	36260	35820	35830	35448	35605	35487	35400	35103	35096	34964	34723	34662	34690	34484	34536	34528	34707	34337	34430	34349	34207	34187
2 µM	41936	41910	41374	41202	41299	40712	40557	40451	39833	39902	39560	39243	39283	39187	38734	38508	38279	38249	37945	38252	37963	37970	37919	37591	37737	37397	37339	36877	37117	36830	36750	36758	36631	36501	36270	36102	35928	36139	36044	36012	35643	35883	35697	35779	35406	35492	35556	35471	35424
5 µM	46530	46159	45902	45785	45785	45266	45090	44754	44398	44183	43915	43587	43631	43139	43029	42914	42880	42451	42401	38198	38066	38089	37758	37707	37330	37156	37151	36967	36831	36853	36628	36578	36616	36233	35948	35985	35558	35786	35471	35328	35226	35043	35045	35214	34657	34501	34714	34715	34480
10 µM	44139	43868	43455	43357	43259	42665	42264	42311	41906	41709	41332	41536	41344	41054	40860	40769	40337	40414	40208	37473	37337	37115	37150	36872	36863	36615	36619	36169	36350	35886	35840	35740	35573	35486	35379	35275	35026	35159	35009	34850	34657	34652	34438	34412	34412	34390	34233	33925	34061
25 µM	42984	43208	42928	42538	42328	42582	42230	41809	41726	41965	41390	41178	41029	40844	40535	40219	40087	39720	39579	38259	37849	37644	37219	36722	36637	36572	36311	36245	36292	35522	35674	35566	35491	35159	34987	34850	34743	34559	34491	34439	34352	34005	33982	33846	33832	33487	33569	33388	33485
50 µM	43406	43266	43265	42718	42435	42592	42092	42164	41773	41491	41274	41251	40790	40808	40403	40270	40075	40098	39484	36748	36714	36477	36274	36081	35720	35631	35447	35151	35053	34726	34813	34492	34623	34319	34177	34104	33747	34051	33640	33485	33679	33119	33379	33128	33049	32982	32874	32950	32910
Time [s]	0	5.067	9.697	14.306	18.952	23.585	28.241	32.881	37.512	42.152	46.863	51.547	56.211	60.809	65.458	70.098	74.724	79.377	84.001	141.032	147.171	151.831	156.477	161.089	165.77	170.409	175.069	179.686	184.311	188.951	193.603	198.236	202.866	207.542	212.174	216.796	221.415	226.045	230.692	235.333	239.967	244.647	249.308	253.961	258.618	263.276	267.889	272.532	277.144
0 µM	42477	42592	42248	41840	41733	41489	41282	40958	40583	40445	40395	40247	39716	39637	39375	38826	38587	38570	38308	36732	36475	36449	36012	35808	35726	35416	35489	34969	34950	34719	34470	34467	34141	33947	33929	33709	33613	33560	33363	33433	33190	33104	32999	32725	32533	32584	32348	32418	32273
0.5 µM	43086	43036	42406	42178	42137	41918	41550	41328	41124	40503	40208	39969	39857	39680	39277	39426	38953	38628	38725	36706	36174	36026	35695	35869	35547	35211	35015	34769	34912	34756	34416	34348	34197	34082	33992	34040	34023	33955	33751	33499	33514	33541	33343	33341	32960	33050	33180	32985	32852
1 µM	42457	42248	42173	41617	41778	41494	41099	40737	40565	40656	40210	39924	39800	39423	39394	39121	38975	38721	38707	36422	36107	36117	35880	36027	35474	35240	35348	34873	34612	34577	34532	34196	34412	34118	33652	33602	33527	33639	33238	33384	33301	33212	32989	33073	32972	32787	32847	32647	32592
2 µM	44412	44151	44260	43728	43816	43414	43388	42824	42893	42382	42243	41927	41804	41539	41504	40966	40661	40456	40171	36564	36128	36096	35772	35752	35321	35440	35428	35072	34974	34809	34859	34560	34146	34103	33934	33699	33545	33518	33582	33579	33091	33314	33228	33085	33173	33190	33038	32753	32535
5 µM	44885	44713	44388	43926	43879	43808	43499	43056	43205	42722	42381	42139	42066	41875	41603	41132	40954	40460	40520	37173	37185	36842	36838	36606	36417	36079	35959	35720	35659	35219	35404	35432	34944	34647	34682	34545	34442	34197	34006	34079	33715	33843	33885	33727	33687	33475	33414	33223	33171
10 µM	45858	45602	45290	45139	44983	45083	44363	44026	43869	43514	43036	42526	42582	42701	41953	41731	41527	41476	42397	37286	37299	37120	37126	37009	36709	36582	36555	36456	36395	35758	35679	35683	35444	35062	35265	34987	34801	34805	34578	34544	34422	34665	34397	34151	34147	34158	33925	34008	33873
25 µM	46954	46356	46430	45924	45647	45562	45150	44500	44723	44370	44017	43970	43849	43340	43086	42636	42194	41778	41765	37347	37420	37155	37268	37047	36769	36773	36322	36327	36172	36072	35653	35454	35563	35011	34673	34609	34664	34333	34241	34023	33735	33811	33599	33564	33076	32987	33305	32838	32745
50 µM	45375	44905	44713	44125	44027	43733	43391	43206	42787	43174	42741	42311	42405	41939	41907	41353	41161	40930	40744	36963	36967	36830	36413	36431	36013	35649	35421	35387	35196	34824	35079	34590	34729	34577	34465	34257	33709	33673	33964	33322	33650	32998	32980	32900	32686	32631	32371	32310	32087
[truncated: 101 more columns]

## Sheet: Supplementary Figure 11b
Raw data with repeats, time indicated, ion concentrations used listed.
DMT1 N118A, same as Figure 6c
Time [s]	0	5.034	9.663	14.29	18.919	23.521	28.147	32.798	37.434	42.068	46.7	51.328	55.947	60.568	65.174	69.8	74.405	79.06	83.677	133.847	140	144.663	149.283	153.909	158.529	163.201	167.837	172.457	177.07	181.717	186.343	190.969	195.614	200.229	204.857	209.485	214.125	218.741	223.365	227.983	232.601	237.242	241.873	246.494	251.134	255.773	260.407	265.028	269.672
0 µM	47873	48310	47745	47675	47606	47233	47009	46467	46286	46119	45486	45327	45107	44794	44672	44295	44057	44059	43938	38512	37482	37290	36707	36511	36189	35797	35608	35234	35320	34979	34797	34575	34600	34361	34303	34360	34345	34138	34081	33690	33847	33646	33853	33654	33532	33251	33351	33332	33298
0.5 µM	49960	49782	49801	49503	49167	49279	48762	48739	48436	48409	47838	47602	47580	47158	46708	46500	46302	45957	45821	38097	37435	36957	36610	36029	35956	35533	35423	35175	34790	34853	34434	34105	34150	33774	33799	33537	33344	33279	33250	33288	33326	33066	33090	32890	32833	32603	32685	32804	32791
1 µM	50930	51062	50822	50933	50697	50658	50188	49869	49830	49343	49030	48769	48513	48158	47563	47559	47195	47307	46956	39224	38836	37818	37343	36885	36804	36283	35823	35588	35343	35004	34630	34843	34420	34494	34229	34096	34006	33653	33724	33530	33324	33152	33475	32962	33169	32890	32571	32484	32575
2 µM	51493	51249	51200	51144	50810	50634	50388	50125	49925	49523	49087	49119	48958	48535	48116	48167	47892	47822	47719	39542	39178	38129	37841	37121	36888	36421	36021	35659	35393	34929	35012	34624	34552	34370	34217	33970	33860	33853	33373	33579	33321	33050	33133	32738	32797	32753	32404	32309	32107
5 µM	51835	51874	52067	51799	51366	51479	51036	51016	50455	50340	50100	50017	49805	49356	49357	48908	49554	48562	48534	41044	40592	39872	39274	38821	38434	37772	37361	36691	36329	36161	36065	35645	35514	35487	35217	35097	34768	34789	34610	34484	34283	33921	33957	33692	33922	33550	33414	33199	33364
10 µM	50728	51145	50572	50021	50091	49776	49623	49406	49277	49439	48805	48701	48412	48177	47712	47490	47515	47238	47031	39749	39266	38777	38251	37436	37318	36909	36519	36072	35900	35562	34959	35112	34915	34735	34608	34341	34266	33988	34025	33696	33722	33331	33430	32962	32984	32896	32635	32552	32517
25 µM	52184	52172	51910	52058	51927	51550	51150	51096	51007	50651	50582	50097	49958	50012	49663	49484	49116	48950	48643	40415	39701	39063	38514	37958	37728	37297	36734	36352	36170	35763	35662	35272	35090	35162	34707	34578	34473	34335	34256	34136	33917	33758	33712	33675	33399	33115	33169	32943	32990
50 µM	50232	50085	49940	49940	49597	49514	49512	48999	48802	48769	48387	48347	48206	47789	47713	47284	47304	47076	47072	38848	38092	37732	37302	36742	36631	36228	35937	35467	35374	35209	35071	34601	34640	34660	34609	34104	34009	33585	33497	33512	33339	33052	33071	32806	32720	32600	32354	32248	32540
Time [s]	0	5.036	9.669	14.288	18.931	23.553	28.163	32.821	37.466	42.118	46.749	51.384	56.017	60.666	65.313	69.947	74.567	79.205	83.857	134.633	140.78	145.411	150.054	154.71	159.361	164.006	168.643	173.276	177.905	182.533	187.201	191.83	196.448	201.077	205.699	210.352	215.002	219.662	224.314	228.932	233.592	238.218	242.821	247.438	252.07	256.69	261.328	265.964	270.593
0 µM	52873	52662	52089	51857	51508	51316	51249	50385	50583	50110	49520	49590	49190	49028	48508	48549	48339	47549	47739	39976	39611	39000	38735	38354	37916	37543	37341	37294	37270	36855	37404	36562	36598	36190	36394	36099	36007	35832	35901	35500	35404	35702	35230	35429	35184	35237	35428	34913	35196
0.5 µM	52949	52648	52362	52121	52061	51940	51464	51131	50873	50827	50294	50358	49820	49385	49065	48795	48610	48139	48155	39207	38543	38178	38095	38110	38113	37890	37658	37594	37640	37148	37357	37131	37116	36996	36966	36800	36734	36503	36776	36442	36303	36329	36211	36273	35998	36138	36235	36114	35794
1 µM	55988	55610	55479	55283	55070	54827	54713	54203	53698	53678	53250	53033	52875	52484	52315	51768	51720	51478	51153	41958	41505	40847	40372	39992	39506	39191	39028	38669	38383	37977	38059	37691	37536	37371	37092	37249	36980	37096	36860	36428	36611	36730	36291	36602	36255	36409	36251	35982	36004
2 µM	56965	57162	56831	56495	56462	56327	55974	55595	55289	54861	54830	54614	54336	54037	53779	53406	53091	52809	52726	43340	42965	41991	41952	41544	41001	40433	39938	39578	39315	39107	38810	38370	38329	38093	37839	37789	37712	37754	37654	37643	37494	37432	37304	37176	37222	36863	36863	36828	36807
5 µM	56921	57107	56865	56757	56988	56491	56371	55901	55882	55405	55388	55110	54676	54457	54535	54007	53688	53469	52917	43513	43222	42419	41915	41705	41195	40377	40291	40021	39463	39275	39227	38715	38595	38326	38153	38191	37772	37787	37802	37884	37751	37763	37288	37355	37378	37062	36998	36975	36938
10 µM	56617	56511	56300	56478	56276	56057	55995	55657	55221	55288	54954	54331	54356	54203	53612	53495	53138	52873	52737	42964	42705	41896	41394	40982	40427	39834	39877	39735	39134	39152	38575	38427	38258	38095	38043	38147	37805	37577	37675	37485	37251	37529	37254	37408	37243	36846	36904	37012	36932
25 µM	56826	56802	56977	56703	55987	56066	56010	56045	55708	55416	55118	54857	54594	54621	54359	53890	53842	53240	52932	43549	43311	42203	41807	41018	40715	40346	39886	39562	39070	38668	38669	38286	38129	37934	37937	37931	37388	37329	37505	37415	37141	37283	37125	36987	36878	36985	36802	36662	36666
50 µM	55573	55397	55105	54676	54602	54747	54170	54260	53827	53362	53203	53241	52698	52667	52238	52257	52073	51771	51516	40850	40867	40645	40205	39740	39737	39388	38859	38632	38130	37930	37722	37759	37556	37367	37520	37306	36889	36540	36797	36815	36669	36111	36486	36193	36041	36334	35719	35526	35991
Time [s]	0	5.038	9.687	14.312	18.953	23.635	28.273	32.906	37.534	42.157	46.801	51.431	56.078	60.706	65.328	69.987	74.635	79.293	83.935	133.391	139.532	144.168	148.819	153.44	158.111	162.732	167.384	172.027	176.683	181.326	185.952	190.596	195.226	199.872	204.538	209.196	213.814	218.449	223.1	227.739	232.367	236.983	241.616	246.236	250.882	255.509	260.169	264.817	269.464
0 µM	50886	51185	50660	49943	49674	49123	48608	48482	48012	48021	47387	47408	47024	46829	46578	46110	46118	45703	45909	40439	39773	39230	38854	38693	38290	37950	37853	37787	37471	36973	36996	36797	36530	36479	36415	36192	36276	36007	36193	36159	35696	35870	35710	35778	35586	36002	35443	35617	35524
0.5 µM	51124	50790	50355	50321	49791	49364	48967	49065	48581	48092	47834	47574	47306	46845	46734	46804	46271	46371	46214	38560	38151	37592	37327	37182	36811	36760	36369	36185	36100	36006	35830	36007	35448	35481	35418	35347	35181	35253	34921	34803	34809	34853	34975	34756	34787	34724	34719	34622	34306
1 µM	51333	50997	50942	50416	50005	49794	49388	49088	48682	48702	48378	48334	47591	47591	47286	47000	46951	46847	46384	39225	38664	38078	37916	37417	37292	36959	36735	36469	36534	36375	36027	36011	36015	35589	35731	35433	35218	35493	35232	34847	34986	34946	34809	34749	34585	34496	34737	34282	34326
2 µM	51593	51007	50797	50553	50505	49713	49570	49457	49090	48914	48516	48285	48242	47821	47330	47413	47062	46951	46441	39691	39253	39165	38595	38138	37562	37197	36965	36744	36767	36681	36301	36491	35923	36072	35992	35495	35455	35219	35282	35211	35050	34955	34546	34791	34303	34193	34101	34025	33947
5 µM	52252	51843	52174	51288	50956	50720	50277	50180	49795	49312	49176	49115	48700	48491	48157	48087	47764	47502	47544	39615	38955	38720	38438	37798	37315	37209	36931	37303	36619	36607	36442	36460	36473	36044	35905	35941	35642	35454	35296	34815	34768	34749	34744	34725	34371	34370	34407	34248	34275
10 µM	53363	52784	53130	52739	52677	52264	52173	51912	51428	51168	51080	50620	50261	50291	49893	49873	49416	49138	48877	39758	39328	39044	38448	38274	37815	37665	37404	37428	36908	37176	36737	36588	36601	36358	36600	36345	35866	35922	35729	35608	35462	35159	35322	35244	34836	34853	34701	34649	34629
25 µM	53040	53022	52800	52724	52706	52467	52061	51977	51467	51293	51193	50664	50292	50248	49953	49734	49701	49240	49013	40496	39710	39319	38894	38371	38116	37829	37339	37486	36815	36861	36615	36546	36301	36439	36473	36123	35938	35699	35816	35436	35398	35027	35085	34829	34729	34684	34382	34004	34435
50 µM	52245	52055	51968	51603	51393	51408	51334	50923	50602	50540	50318	50091	49735	49639	49428	48890	48807	48475	48438	38914	38355	38357	37790	37281	36859	36660	36499	36363	36233	36207	35859	35971	35614	35416	35337	35070	34794	34888	34517	34764	34304	34442	34182	33912	34058	34145	33689	33603	33910
Time [s]	0	5.038	9.687	14.312	18.953	23.635	28.273	32.906	37.534	42.157	46.801	51.431	56.078	60.706	65.328	69.987	74.635	79.293	83.935	133.391	139.532	144.168	148.819	153.44	158.111	162.732	167.384	172.027	176.683	181.326	185.952	190.596	195.226	199.872	204.538	209.196	213.814	218.449	223.1	227.739	232.367	236.983	241.616	246.236	250.882	255.509	260.169	264.817	269.464
0 µM	52063	51898	50983	50676	50558	49769	49516	49144	48847	48738	48278	48044	47855	47338	47079	46962	46788	46349	46305	38783	38351	38238	37937	38049	38041	37543	37439	37619	37614	37445	37417	37242	37358	37214	37355	37105	37085	37202	37015	37103	37106	37009	37096	36920	36817	36928	36579	36687	36806
0.5 µM	54649	54284	53925	53835	53514	53036	52732	52172	51992	51639	51201	50752	50878	50308	50090	49894	49613	49317	48767	40364	40177	39685	39616	38968	38974	38660	38762	38460	38583	38525	38137	38131	38292	38154	37932	37752	37670	37662	37544	37550	37521	37491	37460	37440	37403	37334	37073	36819	37256
1 µM	52000	51641	50956	50815	50085	49446	48955	48532	48237	47660	47851	47114	47091	47036	46555	46239	45972	45642	45210	39517	38905	38525	38314	37834	37767	37593	37425	37224	36899	36859	36707	36686	36587	36503	36221	36458	36275	36346	35969	36174	36191	35959	36221	35942	35770	35614	35643	35591	35348
2 µM	53813	53619	53147	52541	52193	51860	51665	51288	51099	50707	50343	49859	49800	49601	48976	48798	48572	48682	47904	41396	40983	40379	39959	39600	39497	38954	38875	38890	38555	38282	38267	38176	38278	38135	38057	37748	37825	37828	37587	37632	37430	37264	37314	36942	37214	36955	36854	36833	36941
5 µM	56687	56575	56453	56385	55938	55447	55229	54968	54839	54507	54008	54264	53549	53307	52945	52849	52703	52279	51915	42055	41481	41063	40359	40167	39984	39547	39413	39099	38927	38634	38367	38323	37989	37901	38034	37588	37461	37426	37324	37237	36994	36943	37018	36876	36902	36627	36498	36468	36711
10 µM	57205	56873	56518	56114	56127	55593	55347	55158	54673	54530	54306	54008	53902	53265	53119	52724	52983	52354	52027	43950	43303	42589	41869	41376	40968	40505	40169	39900	39530	39331	39085	38742	38766	38346	38311	38274	38071	38053	38030	37953	37779	37766	37398	37426	37549	37378	37398	37522	37408
25 µM	58218	58255	57934	58104	57571	57114	57087	56964	56906	56720	56350	56011	55644	55465	55403	54761	54742	54121	54219	44553	44084	43550	42706	41960	41792	40692	40711	40338	40303	40042	39746	39475	39307	39215	38844	38695	38746	38717	38559	38558	38432	38016	38127	38066	37534	37690	37582	37450	37539
50 µM	57211	57503	57217	56965	56811	56221	56118	55969	56025	55494	55356	55114	55031	54429	54174	53947	53808	53601	53308	41414	41536	41209	40851	40699	40416	40305	40197	39823	39765	39601	39393	38733	38722	38741	38918	38385	38194	38325	38014	37986	38093	37694	37459	37403	37480	37399	37193	37222	37031
Time [s]	0	5.056	9.693	14.374	18.995	23.64	28.29	32.867	37.465	42.069	46.731	51.354	55.99	60.603	65.252	69.933	74.551	79.205	83.851	146.718	152.845	157.46	162.126	166.756	171.419	176.028	180.694	185.333	189.953	194.584	199.205	203.854	208.467	213.081	217.712	222.343	226.977	231.583	236.195	240.861	245.505	250.153	254.761	259.414	264.032	268.644	273.249	277.868	282.508
0 µM	48667	49060	48779	48398	48131	47724	47365	47123	47235	46729	46123	46555	46000	45846	45855	45328	44895	44873	44586	40860	40667	40808	40425	40217	40051	39923	39503	39727	39375	39434	39093	38864	38675	38686	38407	38163	38041	37941	37598	37916	37532	37648	37549	37435	37405	37058	37222	36854	36837
0.5 µM	49244	49163	48756	48476	48086	48097	47824	47243	47449	46998	46709	46169	46096	46045	45517	45267	45117	44609	44474	40367	40106	39890	39662	39574	39402	39286	39213	38947	38728	38667	38619	38695	38372	38348	38122	38109	38359	38134	37729	37738	37687	37685	37354	37294	37381	37051	37001	37068	37011
1 µM	50076	50034	49662	49302	49345	49051	48432	48221	48002	47830	47406	47157	46808	46458	46115	45854	45838	45411	45441	40496	40558	40295	40106	39627	39685	39674	39605	39130	39324	39219	39039	38842	38956	38617	38760	38402	38776	38420	38248	38147	38197	38186	37945	37769	37861	37945	37864	37726	37596
2 µM	50490	50095	50041	49515	49323	48975	48209	48007	48217	47512	47296	47097	46542	46602	46159	46107	45999	45501	45411	40176	40005	40008	39791	39930	39886	39642	39805	39376	39332	39357	39124	39287	38971	38922	38932	38903	38917	38735	38692	38470	38503	38230	38155	38263	38062	38132	37968	37940	38055
5 µM	50772	50031	49874	49483	49210	48846	48743	48399	48231	47558	47432	47220	46928	46671	46493	46196	45810	45663	45650	41708	41701	41729	41383	41368	41328	40995	40714	40734	40651	40521	40490	40157	40227	40057	39810	39996	39878	39894	39696	39432	39405	39308	39376	39213	39128	39003	38834	39178	39012
10 µM	51585	51730	51359	50772	50577	50217	49710	49419	49381	48816	48221	48316	47875	47605	47730	47455	46873	46928	46363	40891	41038	40979	40896	40654	40559	40324	40539	40297	40122	40148	40209	39877	39938	40091	39784	39667	39373	39177	39362	39310	39356	38961	39100	38880	38944	38978	38797	38680	38500
25 µM	50553	50478	49889	49768	49847	49238	48831	48665	48638	48338	47834	47680	47586	47259	47039	46848	46486	45872	45973	42865	42666	42467	42272	42194	42025	41832	41705	41431	41483	41057	40784	40834	40587	40283	40567	40302	40124	40137	40090	39771	39364	39324	39372	39168	39122	39094	38935	38891	39034
50 µM	49490	49641	49068	48974	48488	48589	47908	47734	47717	47466	46817	46491	46305	46360	46061	45414	45213	44991	45167	41278	41083	41009	41027	40674	40496	40330	40233	40092	39965	39833	39632	39639	39392	39002	39084	38985	39053	38905	38393	38596	38445	38421	38259	37894	38131	37765	37979	37719	37559
Time [s]	0	5.056	9.693	14.374	18.995	23.64	28.29	32.867	37.465	42.069	46.731	51.354	55.99	60.603	65.252	69.933	74.551	79.205	83.851	146.718	152.845	157.46	162.126	166.756	171.419	176.028	180.694	185.333	189.953	194.584	199.205	203.854	208.467	213.081	217.712	222.343	226.977	231.583	236.195	240.861	245.505	250.153	254.761	259.414	264.032	268.644	273.249	277.868	282.508
0 µM	50849	50749	50488	50178	49814	49509	49267	48873	48621	48436	48302	47806	47620	47176	46792	46418	46245	46103	45518	42017	41736	41393	41478	40908	40995	40628	40562	40476	40030	39922	39753	39515	39489	39177	39170	38972	38607	38413	38219	38294	38120	38157	38161	37655	37884	37593	37712	37458	37470
0.5 µM	51290	50818	50955	50689	50279	49961	49930	49645	49128	48917	48592	48352	48234	47718	47421	47260	46845	46635	46256	43022	42838	42367	42190	41969	41549	41597	41473	41274	40989	40826	40843	40277	39977	40068	39679	39637	39509	39433	39224	38807	38936	38757	38644	38391	38461	38402	38246	37997	37879
1 µM	52760	52570	52569	52297	51966	51708	51667	51050	50705	50740	50139	49931	49724	49354	48922	48791	48396	48183	47959	43641	43208	43002	42681	42432	42534	42132	41774	41693	41430	41444	41248	40987	40666	40523	40372	40178	40315	39943	39753	39725	39677	39261	39286	39433	39183	39139	39043	38833	39265
2 µM	53414	53026	52732	52584	52260	52248	51924	51592	51203	51374	50969	50323	50258	49838	49623	49227	48888	48629	48753	44720	44626	44479	44227	43908	43656	43686	43218	43139	42943	42991	42855	42373	42128	41820	41855	41240	41457	41402	41134	41026	41004	40671	40484	40424	40540	40117	40500	40161	40279
5 µM	52928	52442	52501	52056	51831	51442	50978	51237	50941	50786	50332	50379	49873	49623	49383	48904	48307	48579	48476	43762	43420	43182	42900	42563	42591	42236	42059	41784	41678	41402	41003	41380	40954	40908	40583	40515	40277	40250	40026	39999	39963	39731	39834	39524	39441	39150	39204	39219	39186
10 µM	55837	55580	55297	55358	54894	54256	54096	53806	53519	53208	53251	52927	52467	52206	52078	51713	51314	51152	50930	44372	44314	44244	44264	43503	43447	43454	43216	43104	42855	42302	42481	41940	41810	41418	41652	41502	41096	40786	40898	41005	40616	40439	40585	40376	40028	39854	40136	39918	39959
25 µM	54206	54151	53783	53574	53487	53033	52781	52973	52302	51679	51866	51779	51365	51338	50938	50723	50352	49978	49557	44215	43905	43931	43867	43332	43322	42994	42839	42744	42627	42198	42174	41991	41378	41162	41338	41243	40907	40811	40379	40281	40217	40121	39982	39888	39613	39730	39616	39380	39404
50 µM	54422	53890	53853	53565	53471	52854	52584	52436	52477	52006	51983	51998	51518	51595	51083	50568	50769	50439	50161	44561	44434	44271	43914	43681	43637	42998	42835	42569	42249	42173	41838	41755	41566	41479	41238	40970	41112	40598	40704	40210	40096	40178	39760	39628	39492	39531	39466	39321	38970
Time [s]	0	4.986	9.564	14.148	18.728	23.324	27.895	32.508	37.106	41.681	46.26	50.843	55.406	59.992	64.562	69.167	73.767	78.352	82.934	137.575	143.654	148.24	152.821	157.403	161.995	166.567	171.146	175.721	180.306	184.884	189.454	194.031	198.614	203.182	207.767	212.349	216.94	221.519	226.107	230.679	235.261	239.845	244.434	248.999	253.565	258.141	262.708	267.28	271.855
0 µM	49480	49533	49420	48935	48676	48590	48191	47701	47652	47010	47000	46890	46598	46182	45958	45829	45493	45206	45022	42950	42718	42247	41983	41819	41562	41130	41115	40729	40594	40514	40307	40037	40044	39987	39739	39544	39038	39309	39169	38887	38667	38525	38468	38551	38175	38220	38156	37848	37650
0.5 µM	49296	49144	48984	48672	48328	48101	47743	47675	46855	46885	46557	46774	46231	45894	45669	45315	45396	45039	44713	44052	43890	43428	42971	43057	42872	42554	42194	42219	41946	41685	41618	41369	41455	40946	40883	40568	40686	40539	40239	40304	40032	39861	39874	39687	39524	39633	39409	38991	39138
1 µM	49865	49448	49552	49176	48956	48507	48341	48178	47480	47486	47264	47166	46659	46655	46314	45930	45789	45394	45033	43184	43053	42718	42593	42200	41888	41785	42022	41890	41341	41366	41201	40865	40855	40508	40564	40268	40098	40037	39991	39893	39555	39565	39495	39158	39247	39276	39204	38827	38843
2 µM	50014	49899	49557	49540	49205	49022	48511	48318	48040	48030	47425	47520	47211	46650	46806	46515	46522	45978	45702	43740	43448	43100	43274	42789	42543	42329	42064	41909	41859	41793	41334	41390	41199	40789	40610	40725	40420	40383	40193	39907	40059	40005	39844	39666	39739	39538	39571	39514	39394
5 µM	50241	50044	50249	49808	49455	49074	49222	49129	48857	48617	48117	48111	47654	47406	47273	47213	46962	46691	46548	42794	42983	42678	42513	42123	42093	41999	41673	41509	41341	41209	41031	40917	41096	40715	40484	40460	40429	40202	40026	40175	39861	40075	39866	39789	39707	39747	39620	39518	39504
10 µM	52467	52491	52031	52053	51510	51170	50642	50527	50318	50150	49585	49555	49357	49286	49045	48680	48664	48287	48199	45032	44871	44477	43986	44268	43530	43588	43423	43142	42647	42779	42651	42230	42230	41948	41555	41514	41366	41290	41195	40843	40836	40743	40696	40356	40377	40289	40200	40090	40020
25 µM	51538	51667	51293	51002	50783	50192	49839	49788	49615	49337	49155	49140	48950	48474	48234	47979	47713	47268	47170	45221	44802	44598	44240	44081	43733	43509	43133	42757	42616	42454	42271	42183	42355	41669	41535	41306	41041	41057	41060	40529	40520	40234	40579	40207	39906	39870	39803	39618	39496
50 µM	51584	50929	50834	50696	50647	50153	49713	49516	49298	49003	48769	48533	48226	48257	47996	47883	47616	47531	46871	44494	44414	43946	43647	42935	42722	42901	42621	42285	42157	41757	41724	41521	41141	41188	40920	40836	40568	40475	40257	39728	39861	39863	39535	39616	39408	39420	39381	39214	38786
Time [s]	0	4.986	9.564	14.148	18.728	23.324	27.895	32.508	37.106	41.681	46.26	50.843	55.406	59.992	64.562	69.167	73.767	78.352	82.934	137.575	143.654	148.24	152.821	157.403	161.995	166.567	171.146	175.721	180.306	184.884	189.454	194.031	198.614	203.182	207.767	212.349	216.94	221.519	226.107	230.679	235.261	239.845	244.434	248.999	253.565	258.141	262.708	267.28	271.855
0 µM	50583	50489	50473	50284	50118	49802	49617	49360	48571	48602	48489	47960	47906	47697	47522	46945	46571	46288	46168	41326	41019	40362	40428	39742	39734	39685	38922	38836	38582	38449	38025	37624	37565	37428	37310	37284	37181	36854	36473	36454	36316	36266	36069	35495	35627	35436	35260	35366	35026
0.5 µM	50882	50774	50882	50510	50404	49927	49785	49472	49262	48872	48622	48285	48191	47554	47460	47179	46927	46826	46427	42708	42554	42187	42006	41730	41581	41202	41325	40748	40607	40461	40525	40222	40090	39883	39865	39617	39361	39511	39434	39116	38898	38880	39085	38712	38479	38553	38448	38244	38179
1 µM	50960	50688	50653	50339	50243	49916	49512	49259	49053	48511	48235	47902	47697	47396	47205	47012	46624	46773	46181	43127	42935	42546	42384	41982	41899	41669	41441	41137	40964	41095	40829	40633	40293	40028	40286	40083	40081	39595	39579	39313	39469	39153	38943	38807	38949	38767	38487	38422	38185
2 µM	51630	51595	51671	51010	51190	50692	50697	50109	50072	49533	49255	49057	48624	48592	48357	47847	47527	47380	47169	43387	43154	42876	42751	42322	42154	41684	41912	41448	41233	41063	41122	40856	40669	40783	40697	40223	39987	40096	39828	39779	39634	39748	39294	39486	39119	39019	38853	38599	38793
5 µM	51405	51152	51058	50623	50352	50173	49979	49998	49832	49201	48890	48499	48125	48139	47809	47475	47298	46818	46805	42933	42894	42131	42553	42097	42007	41805	41375	41218	41135	40863	40706	40750	40567	40379	40206	39990	39910	39573	39901	39686	39529	39203	39340	39088	39182	38901	38791	38844	38508
10 µM	52361	52285	52041	51858	51482	51372	51207	50845	50802	50328	49953	49962	49455	48876	48563	48206	48108	47850	47489	43717	43597	43273	43235	43025	42655	42630	42472	41687	42082	41675	41429	41108	40965	40984	40987	41014	40711	40407	40196	39980	40200	39694	39829	39767	39641	39133	39343	39202	38902
25 µM	53533	53324	53246	52763	52491	52266	51922	52006	51472	51156	50581	50679	50390	50214	50090	49482	49215	48613	48403	44076	43800	43395	43491	43345	43140	42956	42832	42460	42387	41886	41677	41611	41586	41476	41396	40979	40985	40899	40776	40467	40271	40178	39847	39923	39325	39332	39088	39171	38914
50 µM	51719	51881	51406	51213	51298	50434	50260	50195	49738	49311	49171	48996	48539	48162	48088	48039	47809	47392	46815	42511	42372	42027	41844	41630	41405	41108	40958	40726	40487	40366	40116	40130	39886	39799	39635	39511	39160	39027	38969	38741	38566	38515	38388	38189	37845	37781	37805	37719	37486
[truncated: 101 more columns]

## Sheet: Supplementary Figure 11c, e
Raw data with repeats, time indicated, ion concentrations used listed.
DMT1 D115A Fe2+
Time [s]	0	5.075	9.747	14.397	19.006	23.645	28.299	32.974	37.589	42.267	46.895	51.524	56.114	60.727	65.395	70.023	74.649	79.271	83.912	143.235	149.342	153.983	158.628	163.241	167.863	172.494	177.13	181.756	186.389	190.992	195.609	200.256	204.896	209.533	214.171	218.794	223.437	228.065	232.694	237.325	241.971	246.612	251.198	255.838	260.498	265.142	269.744	274.377	279.018
0 µM	45913	46222	45868	45645	45482	45429	45287	44938	44782	44662	44224	44160	43658	43647	42992	42807	42679	42551	42314	37899	37866	37588	37584	37242	36909	37051	36644	36736	36463	36437	36470	36088	35862	35824	35754	35576	35677	35507	35485	35150	35170	35289	34903	34950	34752	34498	34589	34618	34436
2 µM	49108	49174	48793	48714	48703	48664	48191	48273	47797	47853	47452	47134	46855	46857	46873	46470	46164	45873	45865	39287	39285	39232	38808	38518	38242	38191	37987	37987	37880	37760	37587	37324	37290	36905	36768	36660	36817	36528	36438	36076	36020	36035	35901	35533	35475	35429	35273	35246	35213
10 µM	48766	48274	48260	47966	47860	47808	47404	47282	47293	47010	46856	46554	45920	45823	45808	45275	45014	44773	44699	40009	39937	39666	39453	39143	39083	38700	38742	38528	38522	38182	38208	38078	37977	37426	37418	37307	37189	36735	36698	36527	36525	36584	36152	36214	35903	35880	35508	35683	35371
50 µM	49005	49044	48681	48925	48611	48656	48037	48008	47917	47683	47781	47301	46878	47024	46487	46347	46248	45459	45450	40917	40871	40740	40315	40289	39818	39625	39673	39818	39321	39112	38887	38955	38794	38336	38189	38294	38026	37799	37849	37542	37532	37358	37133	37067	36996	36823	36563	36657	36452
Time [s]	0	5.068	9.709	14.368	19.032	23.643	28.308	32.948	37.577	42.212	46.86	51.479	56.128	60.748	65.39	70.01	74.621	79.257	83.916	149.727	155.845	160.461	165.084	169.727	174.365	179.016	183.66	188.296	192.9	197.522	202.138	206.762	211.423	216.087	220.719	225.343	229.989	234.636	239.244	243.846	248.451	253.09	257.758	262.419	267.032	271.673	276.296	280.948	285.556
0 µM	51333	50928	50531	50541	50449	50209	50029	50151	49714	49444	49132	49004	48675	48310	47887	47744	47480	47267	47092	43483	43430	43166	42527	42219	42202	41977	41662	41686	41267	40756	40905	40707	40513	40644	40098	40271	39996	39861	39696	39386	39384	39061	39204	39082	38782	38417	38583	38500	38266
2 µM	52383	52425	51976	51846	51813	51501	51367	51021	51421	50945	50681	50641	50085	49986	49859	49580	49562	49153	48827	46373	46256	45420	45302	44831	44895	44464	44284	43935	43502	43400	43325	43211	42828	42653	42430	42271	42272	42048	41802	41752	41575	41349	41246	40958	41035	40757	40604	40331	40130
10 µM	52101	52108	51821	51773	51733	51587	51215	50997	51147	50993	50540	50485	50221	49874	49502	49582	49256	48951	48701	44593	44505	43983	43885	43598	43271	43031	42609	42545	42249	41925	41858	41683	41320	41497	40973	40989	40821	40726	40536	40377	40348	39959	39761	39598	39591	39376	39127	39127	39080
50 µM	50819	50956	50983	51095	50884	50536	50204	50173	49851	49721	49634	49425	49223	49009	48860	48528	48504	48164	47990	45699	45193	44915	44781	44416	43832	43727	43693	43287	42981	42729	42435	42261	42019	41905	41503	41501	41307	40939	40942	40501	40282	40328	40293	39864	39741	39510	39344	39404	36640
Time [s]	0	5.068	9.709	14.368	19.032	23.643	28.308	32.948	37.577	42.212	46.86	51.479	56.128	60.748	65.39	70.01	74.621	79.257	83.916	149.727	155.845	160.461	165.084	169.727	174.365	179.016	183.66	188.296	192.9	197.522	202.138	206.762	211.423	216.087	220.719	225.343	229.989	234.636	239.244	243.846	248.451	253.09	257.758	262.419	267.032	271.673	276.296	280.948	285.556
0 µM	50816	50763	50223	50509	50203	49971	50004	49571	49528	49201	48842	48752	48598	48051	48067	47824	47482	47192	47099	42579	42525	42351	42090	41535	41355	41040	40965	40861	40505	40314	40512	39928	39920	39656	39547	39251	39359	39332	38830	38792	38733	38349	38171	38250	38204	38066	37704	37539	37761
2 µM	50605	50544	50395	50239	50108	49996	49599	49559	49084	48915	48995	48852	48626	48217	47958	47724	47735	47264	46901	42650	42390	42097	41944	41746	41395	41327	40721	40502	40279	40437	40216	40030	39606	39660	39285	39076	39205	38970	38822	38571	38435	38265	38185	38185	37683	37529	37391	37254	36973
10 µM	51827	51979	51322	51514	51299	50834	50799	50770	50380	50106	49857	49923	49523	49437	48910	48726	48472	48228	48210	42893	42681	42704	42391	41963	41911	41964	41577	41343	40828	40727	40763	40719	40600	40143	39788	39940	39978	39691	39448	39263	39042	39141	39072	39029	38695	38696	38447	38201	38292
50 µM	51082	51429	51434	51518	51698	51477	50969	50966	50999	50857	50570	50262	50051	49777	49486	49225	49309	49024	48471	42514	42560	42381	42309	41981	41789	41463	41350	40983	40554	40526	40249	40145	40008	39734	39525	39648	39244	39350	39142	38975	38906	38806	38623	38572	38549	38461	38450	38495	38252
Time [s]	0	5.068	9.709	14.368	19.032	23.643	28.308	32.948	37.577	42.212	46.86	51.479	56.128	60.748	65.39	70.01	74.621	79.257	83.916	149.727	155.845	160.461	165.084	169.727	174.365	179.016	183.66	188.296	192.9	197.522	202.138	206.762	211.423	216.087	220.719	225.343	229.989	234.636	239.244	243.846	248.451	253.09	257.758	262.419	267.032	271.673	276.296	280.948	285.556
0 µM	49401	49505	49092	48810	48582	48365	48218	48142	48188	47796	47197	47236	47170	46622	46405	46264	46171	46034	45592	42480	42614	42355	42072	41665	41812	41313	41086	40691	40673	40527	40248	40161	39822	39904	39784	39503	39281	39345	39076	38923	38704	38649	38381	38410	38221	38160	37880	37684	37534
2 µM	51407	51348	51015	50632	50750	50638	50537	50352	49831	49623	49406	49073	48943	48345	48452	48023	48005	47508	47344	42754	42496	42017	41974	41732	41352	40836	40886	40751	40443	40408	40248	40053	39640	39624	39573	39331	39503	38754	38715	38601	38595	38398	38364	38048	37855	37753	37549	37625	37441
10 µM	50710	50616	50465	50481	50084	50242	50042	49489	49516	49419	48972	48758	48509	48406	47926	47973	47658	47399	47063	41784	41288	41374	40915	40449	40489	40085	39774	39872	39361	39346	39188	38820	38845	39037	38502	38450	38627	38256	38354	37825	37913	37436	37709	37157	37260	36884	37096	36828	36542
50 µM	51047	50732	50531	50563	50441	50149	50085	49917	49966	49555	49314	48670	48576	48472	48157	47787	47829	47307	46885	43505	43357	43131	42803	42637	42213	41977	41708	41721	41591	41243	41175	40898	40755	40524	40203	40228	40112	40046	39824	39641	39577	39386	39141	38966	38770	38641	38656	38271	38163
[truncated: 101 more columns]

## Sheet: Supplementary Figure 11d, f
Raw data with repeats, time indicated, ion concentrations used listed.
DMT1 N118A Fe2+
Time [s]	0	5.064	9.749	14.406	19.007	23.628	28.252	32.868	37.526	42.171	46.828	51.47	56.091	60.713	65.359	70.019	74.655	79.299	83.949	137.754	143.88	148.521	153.163	157.816	162.443	167.1	171.731	176.381	180.974	185.652	190.304	194.936	199.568	204.204	208.844	213.505	218.138	222.776	227.413	232.081	236.711	241.363	246.017	250.672	255.31	259.953	264.571	269.247	273.875
0 µM	46229	46456	46117	45917	45922	45807	45440	45296	45180	45463	45097	44852	44660	44401	44505	44382	43998	43810	43898	41133	40689	40826	40623	40364	39929	39700	39912	39483	39429	38817	38890	38789	38716	38318	38037	37858	37937	37728	37659	37560	37635	37152	37175	36994	36796	36755	36397	36590	36458
2 µM	48483	48031	48030	47852	47868	47745	47291	47205	46979	46963	46887	46490	46765	46381	46148	45684	45775	45664	45270	41707	41582	41559	41545	40912	40755	40615	40290	40274	40333	39628	39513	39148	39133	38937	38893	38755	38340	38388	37999	37859	38043	37864	37663	37667	37410	37440	36859	37051	36990
10 µM	46838	46039	45799	46178	45551	46005	45260	45088	44974	44940	44511	44297	44301	44161	43807	43462	43522	43692	42662	40783	40575	40298	40668	40424	39899	39422	39561	39092	39134	38755	38838	38631	38507	38281	38319	38140	38163	38105	37814	38603	37052	37559	36894	37064	36878	36748	36449	36606	36405
50 µM	46160	45965	45635	45671	45499	45383	45196	44584	44502	44144	43789	43744	43384	43268	42982	42894	42776	42588	42332	41766	41692	41357	40873	40870	40737	40863	40352	40029	39997	39916	39806	39595	39498	39144	38987	39189	38944	38949	38652	38441	38178	38205	38201	37884	37830	37777	37651	37526	37089
Time [s]	0	5.064	9.749	14.406	19.007	23.628	28.252	32.868	37.526	42.171	46.828	51.47	56.091	60.713	65.359	70.019	74.655	79.299	83.949	137.754	143.88	148.521	153.163	157.816	162.443	167.1	171.731	176.381	180.974	185.652	190.304	194.936	199.568	204.204	208.844	213.505	218.138	222.776	227.413	232.081	236.711	241.363	246.017	250.672	255.31	259.953	264.571	269.247	273.875
0 µM	48797	48914	48633	48401	48462	48467	48227	48026	48041	47708	47620	47567	47566	47297	46909	46573	46569	46201	46350	44550	44111	44057	43700	43512	43437	42913	42587	42326	42141	42093	42098	41750	41326	41408	41074	40920	40914	40505	40422	40031	40122	40067	39676	39630	39576	39168	39239	38896	39137
2 µM	48235	48306	48396	48116	47964	47811	47696	47584	47387	47270	47175	47028	46725	46496	46346	46437	46292	45761	45675	43366	43205	42906	42646	42394	42107	41718	41413	41114	41160	40748	40287	40353	40093	39648	39507	39163	39059	38923	38354	38679	38290	38068	37946	37653	37245	37462	37023	36825	36454
10 µM	46694	46387	46296	46113	45892	45593	45436	45149	45300	44814	44760	44756	44394	44289	43792	43691	43382	43215	43260	43992	43718	43421	42930	43303	42689	42295	42024	41857	41789	41645	41407	41102	40879	40547	40600	40230	40336	40397	40175	40031	39745	40207	39764	39480	39451	38880	38733	38803	38567
50 µM	47939	47795	47644	47441	47327	46874	47187	47073	46703	46576	46109	46066	46282	45855	46018	45939	45652	45792	45610	45358	45213	44740	44931	44327	44152	43968	43598	43597	43073	42663	42787	42107	42228	41814	41777	41655	41259	41151	41021	40859	40706	40705	40563	40398	40317	40234	39916	39944	39628
Time [s]	0	5.064	9.749	14.406	19.007	23.628	28.252	32.868	37.526	42.171	46.828	51.47	56.091	60.713	65.359	70.019	74.655	79.299	83.949	137.754	143.88	148.521	153.163	157.816	162.443	167.1	171.731	176.381	180.974	185.652	190.304	194.936	199.568	204.204	208.844	213.505	218.138	222.776	227.413	232.081	236.711	241.363	246.017	250.672	255.31	259.953	264.571	269.247	273.875
0 µM	48173	48303	48341	48196	47603	47671	47493	47170	47321	46601	46500	46388	46329	46180	45940	45440	45509	45443	45315	40921	40597	40631	40363	40212	39848	39932	39376	39142	39110	38783	38677	38447	38570	38162	38096	37937	38065	37687	37735	37501	37239	37135	36957	37007	36643	36756	36430	36463	36356
2 µM	49196	49169	49087	48978	48874	48736	48768	48494	48344	48141	47880	47576	47576	47248	47333	46933	47003	46502	46307	42534	42578	42095	41879	41512	41529	41029	41051	40750	40430	40500	40487	39881	39885	39689	39504	39468	39321	39165	38947	38567	38720	38642	38504	37926	37890	37775	37796	37570	37750
10 µM	48663	48719	49076	48723	48723	48521	48687	48689	48406	48394	47928	48150	47607	47541	47470	46905	47041	47077	46663	42009	41671	41408	41215	41001	40833	40581	40188	39955	39955	39784	39687	39578	39069	39125	38894	38727	38676	38585	38352	38207	38072	37645	37811	37400	37081	37381	37201	37002	37048
50 µM	48477	48974	49453	49675	49615	48933	48887	49076	49291	49425	49297	49275	49562	49224	49278	49270	48914	48726	48360	42258	42177	41690	41566	41085	41197	40708	40674	40359	40261	40053	39894	39816	39628	39464	39319	39429	38841	38556	38656	38234	37991	38292	37868	37373	37501	37521	37332	37020	36842
Time [s]	0	5.075	9.747	14.397	19.006	23.645	28.299	32.974	37.589	42.267	46.895	51.524	56.114	60.727	65.395	70.023	74.649	79.271	83.912	143.235	149.342	153.983	158.628	163.241	167.863	172.494	177.13	181.756	186.389	190.992	195.609	200.256	204.896	209.533	214.171	218.794	223.437	228.065	232.694	237.325	241.971	246.612	251.198	255.838	260.498	265.142	269.744	274.377	279.018
0 µM	47235	47714	47348	47426	47319	47028	46801	47143	46796	46540	46383	46043	46059	46061	45752	45591	45583	45322	45043	40197	39917	40079	39649	39287	39354	38945	38840	38627	38245	38048	38036	38041	37867	37936	37381	37296	37372	37392	37338	37093	36530	36191	36501	36249	36262	36144	36018	35983	36080
2 µM	47712	47857	48243	47782	48045	47763	48015	48061	47832	47744	47576	47310	47367	47325	46595	46631	46704	46551	46293	41399	41078	40955	40782	40539	40389	40269	39925	39746	39529	39429	39073	39189	39073	38571	38465	38324	38356	37891	37876	37768	37792	37420	37218	37455	37106	37053	36927	36857	36478
10 µM	47736	48171	48161	48566	48373	48199	49028	47745	48346	48349	50477	49635	49523	48615	49612	49004	49019	49137	48752	41366	41317	41259	40957	40720	40514	40085	40245	39952	39704	39634	39183	39374	39192	38890	38625	38686	38418	38213	38055	37849	37950	37801	37587	37454	37574	37233	37197	36902	37017
50 µM	47957	48144	47887	47758	47844	47230	47428	47381	46880	46757	46829	46354	46681	46554	45962	46279	45814	45742	45639	41388	41215	40925	40707	40529	40381	39901	40059	39781	39335	39210	39155	38985	38717	38773	38423	38086	38023	37978	37616	37484	37519	37458	37104	37256	37089	37011	36715	36650	36746
[truncated: 101 more columns]

## Sheet: Supplementary Figure 11g
Raw data with repeats, time indicated, ion concentrations used listed.
DMT1 Q475A, same as Figure 6d
Time [s]	0	5.053	9.716	14.319	18.996	23.606	28.24	32.885	37.531	42.179	46.776	51.387	56.024	60.658	65.289	69.893	74.525	79.136	83.756	139.431	145.551	150.196	154.812	159.439	164.09	168.735	173.344	177.983	182.617	187.272	191.892	196.52	201.136	205.744	210.349	214.967	219.575	224.187	228.812	233.434	238.052	242.665	247.313	251.929	256.565	261.165	265.793	270.406	275.029
0 µM	45243	45491	44553	44043	44083	43691	43251	43048	42704	42295	42366	41999	41791	41552	41200	41027	40966	40815	40775	39325	38413	37333	36985	36555	36187	35939	35544	35192	35000	34695	34594	34327	34289	34128	34114	34034	33631	33563	33450	33327	33119	33154	33238	32905	32994	32669	32492	32592	32346
0.5 µM	45913	45905	45242	44894	44522	43861	43967	43402	43535	42957	42641	42444	42139	41861	41835	41489	41330	41287	40831	36149	35704	35438	35078	35025	34704	34667	34374	34400	34249	34358	33845	33838	33994	33789	33639	33762	33523	33743	33329	33620	33517	33345	33231	33364	33210	32752	33153	32897	33121
1 µM	46279	45992	45950	45724	45276	44825	44437	44351	44129	43834	43533	43771	43203	42936	42466	42343	42414	42061	41686	35741	35133	35002	34725	34384	34380	34382	34188	34317	34443	34117	34015	33975	33889	33631	33833	33477	33505	33363	33449	33253	33389	33152	33021	33086	33122	33212	32968	32845	32816
2 µM	45945	46031	45491	45495	45054	44643	44271	44087	43759	43623	43276	43151	42716	42713	42554	42668	42271	41962	41784	36007	36045	35305	35384	34948	34596	34668	34319	34072	34057	33897	34370	33915	33693	33512	33626	33686	33347	33404	33238	33179	33012	33153	32751	32956	33078	32537	32562	32718	32824
5 µM	46741	46671	46315	45994	45779	45338	45145	44859	44634	44519	44017	43987	43862	43422	43263	43004	42913	42564	42530	38051	37382	37075	36943	36851	36482	36137	35858	36080	36071	35720	35719	35599	35504	35286	35054	34767	34829	34834	34691	34795	34558	34264	34326	34234	34387	34350	34155	34186	34313
10 µM	47600	47674	47280	47033	46864	46543	46502	46059	45875	45585	45149	44825	44904	44751	44081	43867	43952	43537	43664	37802	36899	36855	36445	36259	35729	35637	35378	35226	35208	34950	35097	34959	34863	34522	34601	34348	34227	33767	34212	34031	33978	33911	33757	33273	33667	33051	33455	33373	33032
25 µM	48998	49313	48857	48756	48380	48242	47886	47806	47660	47103	47287	46864	46474	46385	46181	45941	45798	45631	45245	37989	37367	36947	36542	36457	36213	36016	35606	35886	35162	35405	35082	35242	35375	35136	35110	34688	34792	34374	34651	34214	34375	34372	34175	33964	34013	33680	33639	33373	33548
50 µM	49036	48795	48790	48585	48718	48381	48056	48138	47768	47694	47086	46926	46504	46458	46097	45880	45596	45661	45434	37470	37003	36902	36900	36785	36701	36101	35612	35877	35997	35868	35866	35368	35435	35284	35255	34783	34873	34635	34712	34710	34600	34633	34422	34328	34590	34163	33847	34221	33991
Time [s]	0	5.053	9.716	14.319	18.996	23.606	28.24	32.885	37.531	42.179	46.776	51.387	56.024	60.658	65.289	69.893	74.525	79.136	83.756	139.431	145.551	150.196	154.812	159.439	164.09	168.735	173.344	177.983	182.617	187.272	191.892	196.52	201.136	205.744	210.349	214.967	219.575	224.187	228.812	233.434	238.052	242.665	247.313	251.929	256.565	261.165	265.793	270.406	275.029
0 µM	47527	47059	46913	46603	46496	45753	45334	45224	44829	44448	44276	44070	43959	43412	43142	43150	42774	42710	42337	38594	38148	37743	37166	36892	36687	36681	36312	36217	36484	36035	36410	36018	35963	35842	35755	35859	35798	35836	35445	35329	35648	35482	35327	35397	35322	35276	35192	35009	35009
0.5 µM	48292	48022	48048	47638	47076	47113	46553	46313	45569	45342	45553	44932	44490	44306	43930	43749	43620	43472	43079	37871	37466	37070	36519	36224	35891	35965	35589	35592	35803	35532	35810	35375	35588	35194	35018	35256	35292	35135	34900	35036	35221	35047	34749	34725	34772	34597	34479	34386	34514
1 µM	49231	48883	48572	48341	47885	47632	47301	46958	46833	46445	46481	46066	45758	45441	45381	45066	45175	44579	44221	39636	39242	38838	38999	38402	38256	38181	38206	38080	38070	38176	38156	37989	37942	37964	37830	37789	37480	37811	37736	37683	37617	37506	37455	37619	37690	37554	37635	37282	37268
2 µM	50259	50726	51800	51361	50797	50813	50572	50352	50351	50205	50020	49701	49564	49312	48864	49110	49000	48705	48463	35857	35960	36480	35891	35886	35485	35829	35596	35755	35865	35538	35778	36497	35645	35900	35496	35572	35344	35509	35081	35725	35936	35440	35059	35595	35345	35238	35117	35271	35192
5 µM	48449	48411	48264	47951	47685	47440	46972	46773	46199	46444	45932	45689	45380	45461	45019	44823	44694	44469	44231	37892	37194	36807	36697	36193	35997	36054	35792	35632	35566	35233	35116	35096	34876	34771	34733	34981	34716	34512	34571	34536	34433	34458	34192	34115	34218	34213	34358	34012	34342
10 µM	51613	51196	51246	50787	51010	50214	50243	50023	49687	49230	48874	48531	47996	48089	47898	47462	47252	47303	46943	40098	39968	39308	38854	38460	37949	37775	37648	37243	37260	37198	36982	36709	36634	36618	36444	36618	36385	36458	36489	36247	36468	36086	36044	35831	36128	35743	35949	36205	35784
25 µM	51827	51680	51611	51142	51444	50935	50559	50465	50095	49995	49788	49651	49071	48984	48909	48240	47861	47842	47588	42835	42401	41422	40772	40353	39738	39424	39093	38786	38281	37873	37937	37698	37733	37301	37293	37115	37335	37160	37183	37083	37033	36885	36779	36625	36844	36249	36425	36578	36180
50 µM	52774	52403	52432	52342	52031	52069	51893	51971	51279	51013	50805	50496	50308	50294	49720	49567	49665	49082	49107	41054	40497	39911	39592	39251	38921	38739	38464	38297	37844	37691	37762	37564	37539	37343	37072	36948	37039	36642	36420	36469	36421	36440	36599	36203	36224	35866	35765	35868	35611
Time [s]	0	5.019	9.6	14.186	18.772	23.377	27.972	32.556	37.14	41.733	46.323	50.921	55.504	60.098	64.687	69.272	73.86	78.442	83.032	139.028	145.113	149.712	154.301	158.895	163.489	168.065	172.68	177.288	181.893	186.518	191.11	195.717	200.341	204.932	209.544	214.146	218.752	223.34	227.975	232.582	237.188	241.79	246.385	250.994	255.599	260.204	264.805	269.385	273.998
0 µM	46193	46611	46096	45894	45611	45245	45024	44780	44564	44373	43821	43752	43824	43440	43123	42768	42799	42251	42265	38460	37248	36859	36115	35670	35202	34698	34458	34299	33919	33729	33302	33376	33253	32994	32999	32660	32791	32519	32256	32179	32134	32078	31846	31855	31651	31679	31594	31637	31718
0.5 µM	46624	46372	45949	45887	45667	45394	45017	44657	44183	43852	43747	43680	43284	43127	42567	42461	42632	42300	42096	38128	37840	37339	37207	36756	36325	35867	36636	35891	35496	35338	34992	35300	35325	34905	34804	34724	34773	34910	34590	34471	34394	34555	34354	34196	34194	34292	34179	34269	34154
1 µM	45719	45380	44925	45076	44539	44033	43792	43796	43049	42961	42533	42554	42331	42235	41724	41550	41574	41286	41154	37912	36859	36643	35860	35305	34716	34550	34836	34241	33899	33791	33622	33581	33560	33416	33119	33213	32805	32835	33035	32629	32605	32594	32500	32135	32121	32210	32292	31822	32075
2 µM	47464	47446	47356	46981	47066	46751	46401	46121	45845	45587	45337	45126	44831	44750	44320	44163	44226	43786	43710	38765	38072	37411	36698	36315	36082	36354	35784	35090	35059	34664	34692	34292	34177	34805	34363	34187	34158	34027	33555	33557	33456	33609	33446	33120	33077	33174	32928	32808	32489
5 µM	47681	47573	47138	47127	46576	46806	45915	45910	45324	45665	45648	44911	44837	44412	44480	44308	44023	43744	43544	38599	37705	37397	36402	35716	35495	35012	35136	34634	34281	34106	33524	33831	33616	33689	33419	33439	33426	33092	32822	32837	32417	32477	32442	32366	32406	32164	31695	31954	31869
10 µM	48289	48346	48193	47860	47523	47318	47121	46764	46051	46184	46068	45762	45662	45437	45273	44737	44572	44310	44267	39805	39358	38629	37575	37351	36618	36418	36502	35714	35569	35303	35066	34968	34380	34939	34710	34731	34463	34246	34098	34006	33979	33810	33766	33513	33408	33408	33158	33040	32888
25 µM	47495	47133	46845	46610	46534	46390	46023	45763	45524	45240	45031	44945	44471	44500	44379	43825	43806	43517	43547	38237	37642	36984	36425	36085	35683	35395	35207	34897	34647	34684	34182	34210	34074	33931	33959	33610	33783	33637	33423	33139	33202	33169	33275	32881	32835	32658	32781	32671	32280
50 µM	47756	47758	47550	47293	47267	47062	46795	46337	46133	46076	45733	45671	45473	45087	45071	44807	44469	44491	44062	38389	38013	37482	36922	36493	36179	35989	35792	35494	35280	35004	34954	34827	34818	34744	34471	34291	34493	34141	33910	33828	33572	33648	33497	33089	33240	33207	33125	33141	32869
Time [s]	0	5.019	9.6	14.186	18.772	23.377	27.972	32.556	37.14	41.733	46.323	50.921	55.504	60.098	64.687	69.272	73.86	78.442	83.032	139.028	145.113	149.712	154.301	158.895	163.489	168.065	172.68	177.288	181.893	186.518	191.11	195.717	200.341	204.932	209.544	214.146	218.752	223.34	227.975	232.582	237.188	241.79	246.385	250.994	255.599	260.204	264.805	269.385	273.998
0 µM	45947	45135	45436	45218	44751	44091	43900	43857	43483	43083	42967	42565	42495	42307	41938	41724	41701	41251	41075	34250	34076	33620	33141	33161	33363	33383	33133	32790	32797	32659	32569	32710	32489	32687	32509	32244	32220	32173	32172	32137	32164	32124	31965	31952	31848	31724	31700	31472	31376
0.5 µM	46800	46361	46371	45942	45570	45160	45043	44985	44448	44227	43788	43665	43392	42977	42914	42600	42466	42282	42069	34575	34420	34076	34046	33870	33924	33769	33811	33712	33444	33425	33357	33378	33710	33534	33099	33015	33086	33283	33088	33155	33081	33091	32865	33075	32813	32653	32616	32512	32819
1 µM	47566	47581	47238	46968	46845	46422	46041	45881	45610	45363	45139	44812	44457	44145	43764	44101	43365	43399	42958	37254	36605	36154	36040	35817	35723	35466	35602	35391	35167	35113	34615	35003	34934	34934	34766	34799	34670	34598	34424	34418	34401	34435	34293	34281	34187	34415	34173	34060	34490
2 µM	47667	47375	47044	46770	46682	46382	46064	45690	45499	44966	44717	44452	44297	43911	43626	43389	43574	43068	42872	35054	34519	34371	34135	34185	34042	34151	33841	33675	33437	33538	33358	33674	33336	33230	33238	33258	33076	33297	32908	33094	32957	32961	32962	33007	32736	32987	32879	32535	32625
5 µM	49057	48690	48590	48325	48236	48086	47791	47412	47730	47510	46862	46850	46614	46343	45826	45729	45839	45186	45059	35464	34498	34685	34173	33750	33749	33634	33560	33671	33083	33115	32804	32800	33105	32866	32889	32787	32644	32544	32538	32470	32680	32140	32221	32362	32439	32200	32220	32178	32167
10 µM	50001	49338	49504	49292	49047	48546	48540	48348	48160	48280	47474	47486	47081	46772	46365	46328	46133	45664	45485	39678	39109	38283	37841	37603	36965	36600	35992	36072	35692	35265	35235	35188	35354	34825	35038	34774	34944	34850	34592	34636	34610	34413	34289	34356	34421	34046	34327	33887	34191
25 µM	50689	50514	50366	50394	50091	50097	49746	49561	49343	48882	48915	48528	48626	47903	47776	47642	47266	47146	46994	38586	38332	37451	36949	36541	36300	35895	35740	35299	35084	35140	35091	34772	34789	34663	34563	34518	34722	34426	34238	34110	33925	33958	33756	33484	33862	33516	33512	33502	33652
50 µM	49099	48775	48632	48418	48125	48156	47718	47584	47517	47269	47132	46734	46619	46441	46144	45921	45596	45461	45009	38198	37424	37207	36668	36293	36138	35617	35278	35014	34844	34713	34411	34303	34078	34014	33932	33748	33838	33649	33447	33247	33285	33101	32796	33010	32713	32909	32707	32725	32690
Time [s]	0	5.048	9.693	14.322	18.959	23.607	28.285	32.939	37.559	42.222	46.862	51.512	56.198	60.85	65.499	70.12	74.74	79.357	84.006	138.864	145.008	149.664	154.313	158.936	163.556	168.202	172.852	177.498	182.134	186.763	191.395	196.015	200.622	205.269	209.907	214.534	219.159	223.788	228.46	233.091	237.733	242.346	246.965	251.606	256.231	260.865	265.541	270.208	274.849
0 µM	44851	45171	44733	44747	44449	44271	44253	43641	43680	43124	42957	42960	42586	42155	42019	41758	41880	41335	41138	36418	36732	36431	36314	35850	35936	35987	35505	35297	35261	35003	35198	34947	35041	34634	34629	34543	34458	34310	34319	34218	33853	33962	33886	33666	33611	33570	33310	33403	33385
0.5 µM	46485	46480	46354	46084	45832	45696	45384	45205	44794	44610	44277	43990	43756	43404	43341	43218	43084	42684	42756	37636	37475	37380	37340	37021	36922	36821	36576	36427	36332	36234	35918	36040	35815	35707	35783	35562	35507	35432	35657	35334	35314	35272	35206	35052	35208	34956	34805	34862	34447
1 µM	46690	46438	46114	46139	46094	45824	45666	45159	44962	44722	44309	44011	43707	43480	43230	42998	42817	42716	42575	38137	38149	37872	37561	37454	37303	37200	37004	36978	36985	36709	36518	36671	36219	36307	35988	35920	35626	35550	35427	35480	35255	35154	35367	35317	34921	34522	34983	34679	34612
2 µM	46855	47415	46864	46617	46458	46203	46001	45569	45470	44857	44728	44446	44329	43513	43689	43501	43389	43270	42831	39147	38982	39049	38816	38459	38580	38155	38186	37904	37939	37699	37176	37565	37193	37071	36978	36834	36807	36774	36515	36616	36221	35986	36131	35651	35766	35746	35629	35778	35773
5 µM	50324	50829	49756	49834	49507	49077	48930	48586	48219	47595	47529	46831	46771	45983	46030	45360	45056	44735	44771	38153	38222	38301	38027	38097	37834	37347	37427	37237	37122	37304	37167	36797	36972	36767	36470	36564	36283	36229	35963	36261	35859	35859	35829	35702	35463	35252	35619	35503	35337
10 µM	48634	48065	48398	47976	47706	47693	46964	46805	46414	46136	45775	45574	45199	45181	44883	44653	44605	44454	44006	38215	38102	37922	37707	37876	37605	37371	37405	37242	36858	36816	36821	36546	36681	36419	36490	36137	36044	36002	35914	36180	35727	35777	35545	35293	35447	35351	35448	34975	35228
25 µM	50538	50127	49932	49755	49078	49063	48694	48372	48070	47076	47361	46978	46800	46418	46142	45696	45818	45535	45137	39206	39284	39066	38887	38826	38999	38530	38445	38384	38145	37964	38116	37655	37479	37384	37456	37080	37039	36840	36898	36660	36500	36532	36506	36386	36095	36024	35890	35540	35680
50 µM	49795	49730	49248	49385	48997	48312	48049	47920	47740	47241	47002	46714	46696	46090	45617	45432	45521	45354	44985	38522	38650	38551	38121	38260	38024	37675	37446	37443	37475	37002	37273	37144	36918	36944	36426	36443	36295	35836	35940	35762	35617	35942	35476	35535	35326	35044	35241	35126	34939
Time [s]	0	5.048	9.693	14.322	18.959	23.607	28.285	32.939	37.559	42.222	46.862	51.512	56.198	60.85	65.499	70.12	74.74	79.357	84.006	138.864	145.008	149.664	154.313	158.936	163.556	168.202	172.852	177.498	182.134	186.763	191.395	196.015	200.622	205.269	209.907	214.534	219.159	223.788	228.46	233.091	237.733	242.346	246.965	251.606	256.231	260.865	265.541	270.208	274.849
0 µM	47305	46997	47195	46759	46434	46076	46017	45441	45463	45353	44773	44736	44310	44037	43748	43420	43113	42988	43030	38485	38527	38259	38253	37765	37582	37743	37265	37067	37068	36705	36677	36598	36658	36456	36281	36142	35943	36005	35788	35684	35663	35311	35333	35219	35131	35095	34947	34622	34577
0.5 µM	46611	46261	46160	46180	45575	45112	44936	44765	44686	44304	43998	43574	43582	43211	43216	42856	42481	42479	42326	38246	38100	37917	37656	37575	37169	37430	37279	37141	36797	36740	36441	36288	36193	36058	36030	36031	35730	35501	35463	35474	35280	35267	34931	35152	35108	34858	34782	34562	34774
1 µM	47173	47054	47044	46568	46314	46109	45711	45207	45217	44656	44603	44094	44271	43904	43427	43123	43003	42762	42578	36285	36182	36065	35864	35765	35586	35727	35609	35502	35299	35577	35402	35061	34864	35057	35070	34871	34871	35005	34928	34700	34872	34696	34676	34642	34534	34526	34487	34118	34145
2 µM	47057	46961	46837	46483	46380	44536	44595	44257	44192	43782	43804	43441	43220	42950	42700	42384	42486	42312	41850	38838	38789	38562	38471	37940	37699	37728	37539	37639	37375	36892	36923	36821	36991	36868	36519	36426	36531	36493	36414	36202	35995	36003	36139	35806	35635	35834	35580	35419	35540
5 µM	49003	48636	48885	48307	48262	47821	47688	47374	46958	46673	46311	46014	45827	45636	45511	45139	44968	44697	44386	38671	38702	38223	38031	37915	37699	37878	37850	37351	37269	37183	37019	37090	37002	36832	36724	36734	36479	36744	36652	36112	36328	35892	36301	36180	35804	36172	35863	35862	35634
10 µM	51809	51817	51559	50877	51044	50228	50025	49834	49587	48991	48638	48406	48371	47966	47200	47240	46855	46318	46462	40065	40255	39972	39913	39511	39188	39230	39139	39040	38715	38840	38564	38450	38520	38246	38077	37758	37715	37485	37074	37255	37263	36761	36784	36619	36762	36690	36591	36430	36075
25 µM	48655	48548	48696	48866	48599	48481	47778	47767	47316	47276	46896	46635	46168	45695	45689	45462	45360	45236	44700	39769	39980	40007	39623	39247	39223	39253	38848	38651	38533	38559	38249	38024	37682	37519	37552	37470	37231	37204	36818	36908	36452	36538	36413	35983	35863	36036	35771	35506	35563
50 µM	47976	47704	47345	47246	47056	46956	47030	46453	46243	46105	45923	45709	45448	45201	45152	44497	44228	44036	44125	39591	39208	38914	38798	38416	38562	38247	37885	37813	37426	37370	37324	37037	37099	36747	36638	36421	36224	36471	36296	36327	36137	35994	35824	35627	35542	35463	35590	35236	35356
Time [s]	0	5.119	9.754	14.431	19.076	23.719	28.374	33.039	37.688	42.33	46.964	51.607	56.237	60.88	65.515	70.165	74.839	79.503	84.125	134.693	140.85	145.483	150.147	154.825	159.48	164.13	168.789	173.453	178.09	182.725	187.376	191.973	196.655	201.281	205.926	210.534	215.198	219.846	224.476	229.113	233.783	238.432	243.106	247.749	252.366	257.017	261.637	266.277	270.938
0 µM	44604	44783	44901	44403	44464	44403	43975	43698	43455	43196	43045	42952	42399	42304	42042	41881	41616	41458	41222	37980	38101	38089	37983	37306	37377	37110	36884	36530	36610	36344	36362	36236	35948	35842	35701	35595	35518	35253	35406	35153	34945	34875	34802	34689	34458	34335	34649	34302	34001
0.5 µM	43568	43310	42929	42961	42749	42264	42165	41813	41800	41552	41196	41051	40706	40631	40365	40443	40173	39984	39576	38986	38552	38381	38391	37979	37631	37750	37329	37236	36866	36831	36755	36530	36623	36504	36195	35942	36073	35663	35589	35483	35460	35410	35333	35153	34960	34906	34990	34930	34703
1 µM	45019	44810	44875	44123	43891	43645	43384	43250	42888	42606	42461	42323	42395	42050	41627	41430	41188	41027	41044	38207	38071	37890	37666	37728	37673	37127	37100	36912	36531	36898	36630	36501	36194	36109	36261	35809	35909	35639	35606	35476	35338	35376	35433	35305	34996	35130	35351	35182	34930
2 µM	45518	45675	45342	44967	44838	44368	44142	43872	43652	43297	42918	43061	42809	42284	42196	42008	41865	41583	41563	39605	39266	39050	38780	38532	38362	38157	37895	37723	37811	37529	37586	37115	37006	36904	36798	36652	36507	36342	36654	36144	36181	35991	36250	36072	35911	35938	35736	35768	35560
5 µM	47658	47501	47291	47773	47789	47955	47696	47261	46997	46572	46549	46796	46302	46018	45660	45175	44870	44778	44697	39323	39032	39354	39111	39102	38807	39461	38576	38423	38377	38184	38209	37706	37807	37552	37264	37477	36914	37342	36934	36862	37096	36708	36377	36400	36403	36206	36105	36350	35976
10 µM	47628	47241	46910	46583	46194	46187	46093	45745	45695	45308	44861	44769	44259	44341	43918	43516	43621	43526	42976	39909	39587	39491	39667	39132	38918	38793	38696	38487	38257	38133	38351	38281	37897	37632	37740	37469	37660	37488	37351	37105	37336	36954	36848	36862	36787	36811	36843	36615	36457
25 µM	48089	47812	47377	47090	46865	47021	46539	46228	45966	46026	45589	45425	44978	44594	44211	43910	44085	43844	43653	40090	39971	39945	39628	39441	39205	38937	38755	38629	38384	38431	38305	38214	38055	38103	37881	37750	37675	37424	37233	37136	37018	36961	37104	36864	36799	36649	36299	36273	36254
50 µM	47023	47072	46757	46828	46678	46225	45838	45778	45267	45037	44989	44617	44224	44096	43967	43655	42978	43162	42572	39901	39650	39810	39661	39243	38893	39033	38424	38488	38136	37952	38017	37767	37782	37768	37106	37141	37355	36834	36757	36838	36549	36578	36464	36131	36031	36122	35699	35830	35820
Time [s]	0	5.119	9.754	14.431	19.076	23.719	28.374	33.039	37.688	42.33	46.964	51.607	56.237	60.88	65.515	70.165	74.839	79.503	84.125	134.693	140.85	145.483	150.147	154.825	159.48	164.13	168.789	173.453	178.09	182.725	187.376	191.973	196.655	201.281	205.926	210.534	215.198	219.846	224.476	229.113	233.783	238.432	243.106	247.749	252.366	257.017	261.637	266.277	270.938
0 µM	47109	47035	46835	46394	46458	45813	45641	45147	45052	44863	44484	44279	43893	43998	43711	43356	43186	43258	42753	38850	38853	38444	38132	37850	37586	37576	37129	37073	36868	36820	36507	36593	36631	36235	36205	35868	35637	35644	35704	35428	35238	35292	35184	34978	34984	34937	34699	34619	34415
0.5 µM	47117	47052	46595	46605	46184	46027	45645	45339	45054	44871	44589	44479	44225	44063	44222	43550	43403	43178	43036	39867	39802	39841	39427	39233	38915	38713	38678	38390	38449	38346	37824	37700	37619	37618	37367	37221	37164	37003	36747	36662	36608	36456	36665	36371	36393	36202	36054	35982	35811
1 µM	48177	47767	47756	47421	47028	47022	46444	46427	45942	46007	45669	45463	45090	44754	44924	44485	44310	43937	43723	40949	40799	40465	40271	39930	39910	39479	39176	39377	39026	38701	38783	38535	38425	38211	37989	37891	37678	37628	37321	37409	37137	36947	37030	36998	36939	36855	36714	36792	36622
2 µM	50045	50139	50028	50092	49601	49294	49114	49028	48724	48537	48141	48070	47686	47437	47551	47132	46699	46710	46646	42840	42998	42950	42707	42708	42582	42249	41849	42012	41540	41392	41129	40769	40592	40354	40289	40231	40422	39892	39946	39829	40371	39483	39192	39638	39186	39411	39442	39109	38970
5 µM	49836	49379	49408	48749	48347	48456	48049	48123	47657	47308	47364	46991	46508	46414	46351	46138	45790	45506	45313	41832	41570	41517	41186	41132	40803	40700	40536	40253	40001	39831	39902	39763	39464	39447	39116	38891	38754	38766	38503	38531	38512	38391	37966	38104	37948	37765	37737	37706	37603
10 µM	52503	52238	52038	51431	51329	50841	50671	50247	49938	49510	49316	49248	49132	48698	48317	48181	47723	47470	47496	43473	43256	43159	42925	42723	42349	42137	41828	41939	41768	41357	41253	41162	40858	40611	40448	40405	40197	40008	39719	39765	39595	39548	39211	38865	38921	38987	38689	38961	38633
25 µM	50206	49763	49641	49569	49031	48737	48449	48362	47999	47719	47682	47449	47452	46671	46770	46583	45971	45858	45812	42988	43044	42834	42244	42392	42044	41938	41665	41491	40948	40886	40872	40477	40665	40172	40125	39667	39544	39316	39583	39249	38947	39143	38966	38778	38329	38694	38431	38388	38465
50 µM	50362	49990	49747	49215	49205	48789	48727	48243	48086	47547	47800	47811	47518	47528	47146	46508	46742	46536	46165	41278	41158	40769	40746	40376	40189	40071	39624	39571	39353	39362	39304	38786	38605	38749	38727	38525	38034	38190	38030	37705	37572	37613	37650	37390	37318	37131	36944	36993	36774
[truncated: 101 more columns]

## Sheet: Supplementary Figure 11h, i
Raw data with repeats, time indicated, ion concentrations used listed.
DMT1 Q475A Fe2+
Time [s]	0	5.022	9.674	14.34	18.939	23.602	28.257	32.919	37.548	42.18	46.796	51.433	56.113	60.778	65.39	70.043	74.647	79.272	83.89	146.765	152.882	157.528	162.163	166.795	171.423	176.056	180.724	185.356	189.952	194.592	199.221	203.859	208.515	213.161	217.804	222.462	227.059	231.7	236.322	240.945	245.558	250.202	254.804	259.45	264.114	268.744	273.383	278.043	282.663
0 µM	35258	35159	34874	34731	34672	34341	33969	33703	33490	32956	32756	32605	32081	31788	31622	31241	31176	30941	30517	26710	26992	26442	26440	26169	26210	25870	25783	25691	25378	25400	24864	25118	24878	24881	24809	24716	24475	24401	24229	23995	24004	24071	23792	23608	23614	23457	23336	23320	23218
2 µM	34685	34231	34072	33894	33377	33225	32886	32664	32421	32183	31809	31464	31231	30805	30788	30550	30102	30007	29842	26454	26170	25998	25949	25805	25701	25503	25416	25056	25121	24966	24847	24729	24421	24567	24384	24258	24133	24046	23937	23755	23678	23570	23387	23336	23222	23166	23310	23300	23056
10 µM	34196	34340	34105	33460	33561	33138	32620	32415	32299	31901	31664	31545	31364	30919	30840	30617	30316	30263	29945	26669	26515	26457	26213	26215	25811	25644	25320	25067	24928	25086	24849	24677	24381	24150	24212	24161	23979	23801	23729	23565	23561	23443	23368	23306	23174	23119	22941	23039	22774
50 µM	34120	33859	33714	33495	33339	32851	32553	32285	31857	31584	31300	31136	31058	30728	30598	30136	29935	29846	29912	26888	26472	26401	26067	26027	25711	25618	25397	25314	25295	25213	24960	24777	24832	24713	24630	24454	24555	24123	24297	24076	23919	24011	23781	23781	23664	23689	23468	23363	23270
Time [s]	0	5.022	9.674	14.34	18.939	23.602	28.257	32.919	37.548	42.18	46.796	51.433	56.113	60.778	65.39	70.043	74.647	79.272	83.89	146.765	152.882	157.528	162.163	166.795	171.423	176.056	180.724	185.356	189.952	194.592	199.221	203.859	208.515	213.161	217.804	222.462	227.059	231.7	236.322	240.945	245.558	250.202	254.804	259.45	264.114	268.744	273.383	278.043	282.663
0 µM	35095	34865	34563	34271	34140	33845	33581	33319	33158	32604	32472	32240	31931	31687	31441	30766	30908	30571	30548	26539	26552	26480	26138	26035	25672	25730	25482	25737	25278	25224	25007	24755	24764	24642	24562	24515	24344	24472	24159	24107	23955	23960	23892	23756	23577	23458	23426	23458	23354
2 µM	35977	35869	35406	35552	35096	34755	34720	34477	34158	33864	33625	33336	32967	32736	32652	32233	31925	31872	31749	26480	26668	26183	26125	26023	25745	25731	25391	25457	25270	25010	24924	24732	24794	24525	24437	24252	24443	24315	24004	23925	23879	23757	23626	23550	23647	23440	23339	23447	22905
10 µM	36226	36373	36227	36075	35855	35707	35458	35150	34932	34730	34544	34223	33978	33741	33614	33306	33189	33081	32765	28071	28060	27733	27363	27315	27012	26906	26884	26665	26485	26362	25963	25788	25776	25577	25437	25431	25178	25085	24866	24929	24709	24610	24456	24363	24216	24168	24152	23843	23758
50 µM	37414	37455	37046	37105	36759	36250	36079	35723	35439	35478	35341	34847	34466	34632	34339	34229	33704	33607	33449	29523	29254	28995	29052	28899	28491	28284	28169	27993	27639	27543	27393	27177	27121	26810	26404	25998	25804	25618	25620	25524	25301	25152	25091	24827	24712	24558	24598	24295	24441
Time [s]	0	5.022	9.674	14.34	18.939	23.602	28.257	32.919	37.548	42.18	46.796	51.433	56.113	60.778	65.39	70.043	74.647	79.272	83.89	146.765	152.882	157.528	162.163	166.795	171.423	176.056	180.724	185.356	189.952	194.592	199.221	203.859	208.515	213.161	217.804	222.462	227.059	231.7	236.322	240.945	245.558	250.202	254.804	259.45	264.114	268.744	273.383	278.043	282.663
0 µM	37315	37109	36870	36672	36166	36099	35876	35500	35212	35011	34784	34480	33958	34144	33594	33374	33146	32855	32820	27914	27690	27372	27504	27170	26847	26842	26581	26409	26486	26287	25972	25920	25582	25654	25571	25255	25410	24852	24719	24733	24721	24516	24347	24266	24223	23990	23798	23920	23827
2 µM	36315	36508	36220	36206	35753	35713	35445	35381	35046	34749	34588	34227	33998	33947	33461	33276	32979	32837	32692	27719	27497	27474	27040	27037	27022	26761	26543	26626	26235	26315	26227	26254	26123	25985	26028	25753	25754	25648	25267	25351	25207	25086	25067	24931	24728	24784	24879	24632	24480
10 µM	36792	36411	36575	36443	36259	35692	35447	35379	35032	34479	34543	34033	34161	33802	33671	33401	33118	32918	32747	28067	27743	27691	27514	27137	26925	26689	26575	26609	26409	26094	25971	25807	25810	25605	25557	25138	25291	24996	24959	24738	24655	24681	24543	24327	24209	24078	24101	23875	23771
50 µM	35602	35704	35597	35161	35360	35228	34978	34976	34652	34128	34313	34055	33922	33545	33173	32942	32816	32640	32278	27795	27407	27359	27165	26877	26808	26461	26371	26207	25978	25891	25616	25470	25351	25261	25126	25109	24789	24811	24748	24397	24379	24219	24020	23903	23694	23732	23515	23530	23485
Time [s]	0	5.022	9.674	14.34	18.939	23.602	28.257	32.919	37.548	42.18	46.796	51.433	56.113	60.778	65.39	70.043	74.647	79.272	83.89	146.765	152.882	157.528	162.163	166.795	171.423	176.056	180.724	185.356	189.952	194.592	199.221	203.859	208.515	213.161	217.804	222.462	227.059	231.7	236.322	240.945	245.558	250.202	254.804	259.45	264.114	268.744	273.383	278.043	282.663
0 µM	36266	36382	36337	36209	36418	36101	35910	35741	35181	35321	34824	34668	34414	34361	34078	33909	33360	33485	33275	29123	28987	28629	28332	27982	27984	28009	27374	27606	27133	26920	27054	26656	26744	26467	26279	26177	26034	26081	25998	25704	25352	25499	25105	24884	24746	24682	24635	24435	24225
2 µM	36293	36359	36381	36109	35864	35506	35372	34889	34832	34504	34296	34113	33969	33857	33532	33340	33135	32630	32693	28630	28415	28439	28041	28175	27789	27635	27485	27081	26912	26898	26705	26592	26495	26211	26158	25797	25879	25825	25721	25277	25175	25029	24899	24880	24610	24597	24658	24414	24198
10 µM	36314	36527	36497	36480	36182	36431	36018	35796	35558	35465	35068	34929	34668	34457	34247	33685	33578	33672	33423	29195	28885	28833	28397	28266	28301	28010	27608	27652	27408	27303	27080	26922	26740	26468	26355	26643	26258	26190	25844	25675	25699	25503	25310	25359	25061	25179	24724	24684	24719
50 µM	35800	35733	35708	35858	35814	35198	35242	34932	34399	34469	34290	33841	33725	33616	33154	33069	33055	32638	32475	28710	28644	28330	28205	27768	27671	27703	27183	27193	26841	26763	26439	26351	26034	25795	25831	25646	25471	25179	25382	25040	25077	24946	24635	24445	24410	24301	24193	24050	23899
[truncated: 101 more columns]

## Sheet: Supplementary Figure 11j
Raw data with repeats, time indicated, ion concentrations used listed.
DMT1 M294A, same as Figure 6e
Time [s]	0	5.092	9.726	14.362	19.022	23.65	28.283	32.913	37.538	42.196	46.825	51.449	56.079	60.718	65.341	69.958	74.575	79.199	83.808	140.394	146.529	151.144	155.755	160.409	165.05	169.671	174.27	178.914	183.527	188.161	192.815	197.433	202.058	206.701	211.338	215.98	220.606	225.222	229.856	234.466	239.116	243.756	248.395	253.042	257.674	262.313	266.953	271.591	276.211
0 µM	46969	46574	46476	46340	46247	45902	45228	45159	44752	44503	44488	44127	43802	43484	43173	43349	43030	42650	42417	36829	36560	35964	35428	35416	34919	35004	35135	34815	34624	34545	34331	34073	34157	33911	33945	33675	33739	33611	33708	33600	33367	33360	33569	33598	33701	33372	33354	33265	33341
0.5 µM	49502	49317	48898	48634	48578	48081	47983	47243	47246	47000	46817	46375	46113	45734	45803	45450	45083	44779	44726	37434	37072	36645	36498	35802	35846	35600	35959	35632	35337	35384	35380	34809	34994	34842	34827	34346	34578	34097	34079	34298	33913	33512	33883	34211	34029	33956	34188	33876	33872
1 µM	50083	49881	49554	49180	48915	48930	48485	48156	47958	47614	47257	46901	47060	46688	46333	46101	45907	45830	45622	37973	36853	36896	36333	36126	35944	35713	36062	36001	35567	35512	35477	35167	34865	34891	34837	34527	34392	34351	34352	34376	34323	34376	34507	34321	34537	34472	34112	34023	34192
2 µM	50603	50672	50478	50330	50065	49799	49509	49324	49087	48595	48444	47783	47968	47527	47232	47141	46894	46555	46667	38044	37909	37330	36672	36546	36523	36102	36388	36231	35900	35777	35776	35477	35262	35005	35064	34584	34677	34558	34773	34470	34762	34689	34577	34446	34543	34399	34482	34152	34651
5 µM	51592	51415	51392	50715	50811	50808	50059	50344	49649	49255	49154	48861	48547	48400	47923	47701	47421	47253	47078	38241	37867	37619	37435	37114	37143	36719	37063	36916	36836	36466	36219	36129	36033	35897	35723	35448	35239	35252	35219	35197	35473	35194	35235	35125	34800	35083	35066	34854	35088
10 µM	51077	50782	50870	50586	50611	50290	49764	49680	49365	49229	48982	48262	48342	47999	47980	47553	47516	47229	47284	39023	38620	38134	37904	37775	37652	37401	37252	36987	37045	36893	36857	36387	36366	36318	36080	35677	35680	35571	35457	35404	35170	35090	35338	35130	35104	34894	35075	34833	34960
25 µM	50360	50290	50239	50002	50029	49616	49129	49209	48837	48370	48471	47901	47725	47524	47277	47317	46824	46784	46360	38988	38423	38314	37985	37970	37659	37545	37211	37122	37016	36920	36827	36459	36654	36239	36092	35609	35873	35385	35269	35248	35381	35234	35147	34998	35177	34937	35027	35031	35124
50 µM	49939	50216	49671	49935	49219	49019	48838	48755	48449	47717	47991	47538	47302	47102	46690	46695	46550	46296	45997	38985	38423	38080	37800	37604	37373	37369	37010	37017	36671	36745	36512	36324	36159	36109	35670	35545	35333	35019	35172	34999	34766	34595	34903	34621	34810	34739	34740	34780	34826
Time [s]	0	5.092	9.726	14.362	19.022	23.65	28.283	32.913	37.538	42.196	46.825	51.449	56.079	60.718	65.341	69.958	74.575	79.199	83.808	140.394	146.529	151.144	155.755	160.409	165.05	169.671	174.27	178.914	183.527	188.161	192.815	197.433	202.058	206.701	211.338	215.98	220.606	225.222	229.856	234.466	239.116	243.756	248.395	253.042	257.674	262.313	266.953	271.591	276.211
0 µM	52128	52159	51788	51710	51499	51348	50717	50684	50365	50426	49996	49334	49381	48905	48549	48349	48383	47424	47635	36642	36655	36854	36663	36300	36356	36438	36476	36082	36267	36119	35975	35647	35577	35552	35602	35572	35422	35412	35290	35444	35245	35103	35022	35251	35218	34940	34846	35222	35202
0.5 µM	51182	51111	50744	50630	50398	50083	49668	49548	49051	49041	48674	47871	47754	47225	47434	46994	46963	46523	46245	38036	37947	37769	37805	37167	37214	37054	37113	36858	37090	36698	36443	36429	36168	36333	36473	36201	36398	36309	36062	36352	36292	36019	36160	36006	36177	36416	35964	35980	35926
1 µM	51522	51525	50998	50866	50739	50362	50180	49780	49143	48813	48810	48276	47893	47933	47394	47181	47065	46778	46601	37795	37475	37148	37100	36862	36854	36529	36416	36694	36555	36485	36262	36204	36096	36199	36320	36333	36280	36229	36205	36015	36187	35742	35805	35659	35879	35730	36088	35856	35851
2 µM	53110	52505	52605	52461	52535	52138	51760	51558	51424	51087	50544	50397	49996	49872	49392	48962	48586	48154	47996	37587	37113	37173	36710	36905	36796	36673	36781	36856	36631	36743	36523	36880	36618	36444	36421	36213	36361	36158	36465	36191	36489	36124	36083	36126	36117	36126	35978	35962	36164
5 µM	50616	50562	50262	50201	50044	49942	50291	49821	49666	49696	49456	49478	49373	49481	49462	49412	49641	48678	48863	39750	39021	38903	38743	38758	38311	38336	38323	38349	38344	38191	38158	38135	38146	38024	37827	37945	37955	37836	37715	37676	37328	37243	37270	37165	37057	37118	37087	37202	37019
10 µM	53369	53555	53199	53434	53274	52854	52891	52186	51785	51542	51339	51194	50769	50502	50237	49749	49205	49391	48893	38873	38625	38185	38102	37545	37298	37544	37325	37269	37306	37349	37354	37229	37183	37168	36978	36935	36997	36491	36530	36680	36114	36289	36093	36287	36181	36050	36458	35972	35927
25 µM	53185	53537	53113	53006	52582	52595	52263	52130	51805	51549	51258	51024	50760	50381	50063	49618	49192	48823	48749	38301	38002	37895	37682	37413	37515	37616	37345	37132	37375	36952	36713	36610	36708	36317	36325	36274	35841	35680	35444	35496	35575	35547	35278	35558	35629	35140	35067	35221	35308
50 µM	53227	53361	53108	53235	52586	52520	52459	52239	51796	51393	51083	51077	50505	50365	50278	49705	49351	49084	49068	41039	40553	39652	38958	38722	38286	38057	37813	37531	37427	37311	37135	36937	36606	36680	36466	36278	35933	35480	35580	35585	35399	35325	35231	35369	35255	34991	35463	35128	34999
Time [s]	0	5.057	9.695	14.327	18.978	23.679	28.319	32.961	37.607	42.21	46.835	51.481	56.129	60.76	65.41	70.041	74.649	79.324	83.957	143.207	149.327	153.966	158.604	163.253	167.878	172.519	177.177	181.796	186.411	191.085	195.725	200.386	205.001	209.647	214.309	218.945	223.594	228.207	232.867	237.476	242.111	246.769	251.402	256.04	260.708	265.346	269.979	274.591	279.226
0 µM	47054	46874	46473	46346	45963	45772	45420	45305	45051	44721	44490	44227	43712	43668	43620	43110	42775	42468	42479	36494	35469	35355	34846	34791	34580	34341	34264	33950	34113	34052	33594	33871	33752	33735	33747	33530	33543	33471	33457	33401	33451	33293	33189	33358	33017	33204	33182	33057	32911
0.5 µM	46881	46833	46413	46077	45658	45048	44941	44565	44144	44108	43939	43504	43578	43073	42789	42731	42450	42200	41925	36019	35527	35180	35286	34845	34740	34643	34771	34302	34303	34359	34201	34091	34055	33999	33988	33916	33873	33978	33611	33717	33890	33657	33680	33692	33396	33491	33581	33338	33327
1 µM	46555	46068	45698	45322	45176	44917	44416	44289	44155	43801	43559	43029	42809	42908	42513	42332	42227	41765	41689	35977	35579	35368	35319	34741	35018	34954	34738	34881	34456	34259	34274	34245	34129	34291	34233	34216	34243	33889	34148	34275	34319	34103	34114	34065	34124	33936	33897	34240	34136
2 µM	48336	48290	47430	47449	47179	46703	46209	46282	46100	45907	45361	45141	45091	44690	44782	44147	43757	43783	43435	36201	35976	35901	35797	35644	35294	35187	34940	34948	34492	34413	34141	34328	33903	34099	33884	33885	33831	33970	33766	33836	33699	33845	33635	33673	33531	33763	33866	33793	33794
5 µM	49187	48569	48122	48199	48110	47865	47663	47284	46726	46815	45975	45969	45822	45604	45371	45095	44832	44284	44438	36529	36186	36205	36409	35676	35720	35615	35260	34880	34842	34504	34267	34366	34122	34111	34058	33927	33834	34001	34108	33908	33910	33797	33912	33732	33668	33952	33819	33823	33805
10 µM	49048	48965	48565	48509	48074	48168	47621	47473	47059	46780	46554	46388	46128	45649	45749	45242	45095	44838	44693	35627	35600	35901	35668	35412	35048	35034	35203	34901	35125	34623	34498	34701	34568	34597	34632	34489	34550	34648	34765	34534	34650	34820	34788	34619	34483	34454	34416	34536	34377
25 µM	49363	49304	48914	48696	48652	48199	48089	47779	47233	47035	46766	46826	46192	46224	45994	45712	45582	45166	45064	36734	36578	36459	36524	35954	35827	35647	35317	35436	35242	34910	34405	34736	34425	34392	34037	34075	33890	33935	34031	33998	33957	33934	34250	33945	34035	33886	33863	33866	33794
50 µM	49829	49831	49461	49193	48924	48681	47995	47811	47740	47408	47288	46889	46467	45982	45902	45395	45282	45006	45407	36879	36678	36506	36310	36190	35829	35768	35643	35330	34968	34645	34563	34236	34081	34205	33851	33939	33782	33706	33675	33614	33525	33650	33760	33631	33668	33721	33601	33590	33444
Time [s]	0	5.057	9.695	14.327	18.978	23.679	28.319	32.961	37.607	42.21	46.835	51.481	56.129	60.76	65.41	70.041	74.649	79.324	83.957	143.207	149.327	153.966	158.604	163.253	167.878	172.519	177.177	181.796	186.411	191.085	195.725	200.386	205.001	209.647	214.309	218.945	223.594	228.207	232.867	237.476	242.111	246.769	251.402	256.04	260.708	265.346	269.979	274.591	279.226
0 µM	50605	50088	49869	49865	49635	49128	48564	48538	48041	47844	47674	47222	46931	46620	46120	46070	45879	45695	45019	37314	36926	36396	36259	35991	35920	35472	35989	35908	35448	35393	35547	35545	35300	35166	35188	35000	35042	34852	34873	34811	34891	34763	34633	34504	34648	34606	34478	34567	34582
0.5 µM	50772	50529	50327	50234	50034	49949	49617	49108	48921	48652	48422	47850	47560	47165	46807	46512	46303	45931	45611	36766	36468	36674	36147	36005	35806	35705	35815	35731	35687	35695	35572	35228	35293	34904	34896	34872	34805	34874	34730	34407	34465	34378	34448	34376	34314	34061	34273	34136	34261
1 µM	51293	51071	51064	51005	50516	50344	50125	49827	49433	49029	48840	48538	48195	47936	47284	47009	46686	46676	46428	36797	36548	36316	36236	36154	36137	35986	35992	35897	35684	35794	35717	35637	35574	35465	35359	35366	35449	35106	35218	35318	35077	35024	34851	35114	35193	34913	34726	34842	35211
2 µM	51210	50813	50613	50551	50225	50441	49747	49627	49326	48841	48429	48093	47804	47457	46878	47093	46598	46323	46077	37359	36760	36576	36472	36369	36290	36049	36058	35966	35893	35823	35750	35530	35813	35466	35420	35553	35509	35252	35214	35249	35146	34685	34804	34960	34935	34580	34721	34625	34719
5 µM	51341	51417	50891	50711	50779	50534	50121	49764	49575	49355	49261	48839	48798	48210	47735	47446	47236	47164	46731	37449	36945	36931	36508	36637	36265	36314	36153	36164	36130	36099	36098	35736	35744	35636	35600	35761	35621	35462	35387	35247	35217	35128	34721	34989	34950	34852	34881	34657	34798
10 µM	52641	52704	52259	52102	51757	51511	51488	51016	50530	50299	50009	49748	49518	49078	48789	48265	47947	47626	47419	37279	36899	36545	36374	36280	36414	36089	36313	36038	35790	36070	35803	35566	35501	35677	35522	35750	35389	35146	35324	35195	35001	34829	34845	34958	34753	34554	34590	34456	34621
25 µM	53032	52992	52538	52469	52388	51959	51508	51391	50860	50529	50309	49995	49646	49315	49174	48664	48390	47973	47921	36449	36064	36065	36359	36134	35885	36072	35689	35897	35394	35450	35295	35185	35379	35131	34762	35320	35427	34904	34780	35091	34664	34964	34675	34928	34850	34833	34769	34732	34681
50 µM	51830	51645	51503	51143	50900	50713	50353	50097	49742	49699	49176	49290	49167	48811	48444	48500	47720	47750	47297	37185	37023	36606	36391	36299	35798	35621	35493	35425	35265	34998	34906	34901	34894	34906	34892	34302	34257	34259	34293	34166	33757	34060	33792	33615	33610	33582	33537	33408	33298
Time [s]	0	5.013	9.66	14.279	18.927	23.604	28.226	32.854	37.501	42.124	46.746	51.392	56.013	60.677	65.352	69.994	74.644	79.281	83.898	147.225	153.348	157.968	162.608	167.209	171.857	176.514	181.185	185.819	190.482	195.141	199.816	204.447	209.116	213.773	218.419	223.077	227.754	232.473	237.115	241.741	246.393	251.023	255.649	260.311	265.009	269.67	274.316	278.982	283.627
0 µM	41096	41186	41427	41006	41009	40475	40132	40098	39719	39625	39290	38958	39016	38727	38384	38342	38307	38045	37752	35815	35822	35902	35564	35343	35132	35205	35172	34941	34790	34562	34508	34368	34405	33975	34214	33981	33845	33860	33783	33816	33490	33553	33552	33485	33209	33389	33304	33267	33090
0.5 µM	44776	44439	44384	44429	43980	44011	43487	43159	42962	42977	42521	42173	42136	41901	41704	41470	41391	40951	40843	38021	37976	37995	37837	37474	37196	37245	37083	36709	36669	36644	36528	36146	36335	36075	36110	36061	35928	35755	35635	35848	35405	35567	35407	35310	35072	34789	34885	34676	34611
1 µM	43210	43470	43270	42740	42751	42412	42257	41956	41790	41493	41212	41092	41118	40778	40660	40407	40195	40038	39799	37494	37420	37311	37124	36824	36651	36661	36493	36477	36350	36262	36056	35948	36128	35893	35645	35654	35459	35313	35409	35409	35561	35206	35038	35675	35398	35300	34912	35186	35072
2 µM	43352	43021	43186	43139	42884	42518	42436	42119	41706	41558	41204	41179	41086	40854	40698	40509	40231	40317	39986	36426	36697	36670	36659	36289	36140	35852	35656	35818	35657	35978	35732	35808	35617	35361	35261	35504	35453	35059	35230	35173	35079	34991	34902	35196	34999	34987	34960	34805	34828
5 µM	45451	45186	44864	44508	44139	44264	44129	43652	43348	43280	42928	42951	42710	42627	42092	42041	42230	41696	41518	37094	37304	37301	37147	37094	36721	36615	36979	36964	36222	36473	36443	36317	36234	36213	36194	35849	35819	35734	35532	35564	35596	35453	35234	35796	35321	35545	35350	34938	35028
10 µM	44653	44763	44714	43930	43944	43598	43112	42880	42883	42635	42504	42023	41918	42092	41654	41561	41160	41169	40815	36966	37040	36664	36673	36732	36330	36264	36145	36310	36233	36143	36106	35996	35812	35948	35678	35541	35505	35502	35392	35576	35355	35402	35208	35574	35389	35298	34903	35145	35098
25 µM	44322	44154	44087	43953	43497	43354	43366	43016	42823	42481	42033	41973	41832	41950	41477	41433	41205	41118	40609	37008	37095	36845	36793	36753	36546	36265	36570	36241	36333	36417	36272	36152	36334	36129	36017	35812	35795	35877	35439	35615	35614	35446	35540	35539	35590	35538	35422	35293	35129
50 µM	45887	45458	45383	45019	44956	44834	44465	44204	43832	43922	43625	43390	42880	43002	42829	42741	42447	42189	42219	36864	36939	36515	36345	36528	36346	36229	35956	35942	36136	36000	35779	35891	35732	35680	35666	35578	35595	35250	35418	35319	35491	35350	35226	35234	35257	35306	35144	34956	35127
Time [s]	0	5.013	9.66	14.279	18.927	23.604	28.226	32.854	37.501	42.124	46.746	51.392	56.013	60.677	65.352	69.994	74.644	79.281	83.898	147.225	153.348	157.968	162.608	167.209	171.857	176.514	181.185	185.819	190.482	195.141	199.816	204.447	209.116	213.773	218.419	223.077	227.754	232.473	237.115	241.741	246.393	251.023	255.649	260.311	265.009	269.67	274.316	278.982	283.627
0 µM	44559	44445	44303	44158	44259	43717	43797	43365	43253	42980	42584	42392	42242	42102	41588	41543	41488	41002	41241	36424	36436	36354	36173	36197	35810	35702	35505	35265	35064	34835	35041	34847	34743	34580	34276	34270	33984	33890	33966	33994	33826	33782	33760	33390	33652	33274	33182	33111	33126
0.5 µM	44884	44657	44608	44453	44165	44252	43780	43591	43274	43233	42606	42702	42242	42155	41723	41756	41275	41146	40895	37711	37408	37079	36717	36907	36723	36405	36399	36242	35957	35807	36188	35945	35414	35208	35485	35229	34965	34884	35015	34747	34826	34631	34891	34480	34602	34635	34640	34185	34124
1 µM	46102	45876	45942	45560	45450	45373	45341	44858	44472	44450	44093	43867	43703	43430	43487	42994	42625	42583	42420	38153	37980	37510	37417	37328	37252	37196	36804	36620	36864	36542	36380	36169	36276	36062	35875	35667	35813	35269	35466	35404	35283	34938	35227	34895	34790	34928	34809	34716	34366
2 µM	45786	45919	45699	45484	45227	45183	44831	44727	44261	43961	43772	43617	43316	42954	42659	42542	42364	42168	42060	38390	38111	37942	37445	37549	37466	37279	37208	36862	36724	36797	36631	36367	36550	36371	36216	35911	35826	35760	35784	35787	35631	35547	35496	35189	35339	34999	35153	35141	35181
5 µM	46273	46053	45786	45530	45235	44920	44984	44716	44497	44163	43791	43746	43058	43179	42922	42729	42532	42492	42242	39356	39169	39279	39061	38694	38613	38363	38167	38294	38157	37757	37957	37504	37639	37135	37433	36873	36861	36714	36868	36610	36596	36786	36578	36150	36344	36312	35947	36310	36031
10 µM	48334	48060	47847	47626	47621	47208	47013	46850	46315	46192	45871	45792	45434	45084	44895	44563	43951	44144	43798	40347	40494	40680	40714	40627	40845	40481	39189	38912	38955	38935	39151	38392	38250	38025	38179	37833	38614	37404	37566	37240	37105	37160	36803	36799	36585	36430	36465	36195	36001
25 µM	48469	48356	48093	47707	47114	47335	46893	46397	46250	46196	45812	45308	45422	44603	44693	44345	44245	43830	44115	39916	39774	39762	39615	39509	39561	39010	39094	38995	38678	38769	38426	38506	38538	38235	38230	37928	37796	37513	37737	37277	37398	37326	37160	36932	37138	36722	36746	36701	36581
50 µM	48320	47901	47764	47286	47245	46656	46572	46412	45851	45663	45496	45347	44932	45058	44674	44538	44203	44194	43705	39201	38968	39088	38612	38537	38456	37989	38240	38040	37860	37597	37578	37592	37142	37171	36794	36830	36770	36631	36767	36574	36106	36173	35968	36475	36020	35785	35634	35517	35455
Time [s]	0	5.054	9.68	14.32	18.947	23.574	28.195	32.836	37.448	42.13	46.738	51.376	55.996	60.642	65.257	69.873	74.46	79.086	83.753	136.494	142.621	147.227	151.866	156.489	161.163	165.817	170.444	175.083	179.708	184.33	188.949	193.596	198.231	202.858	207.474	212.08	216.723	221.357	225.993	230.644	235.294	239.921	244.558	249.128	253.751	258.4	263.017	267.674	272.297
0 µM	42098	42307	42227	42327	41955	41888	41601	41492	40996	40605	40582	40260	40454	39977	39799	39967	39443	39205	38899	35836	35550	35461	35476	35116	34801	34797	34325	34590	34280	34009	33889	33889	33678	33479	33420	33376	33320	33431	32923	33070	32807	33008	32883	32757	32679	32723	32527	32370	32234
0.5 µM	40794	41022	40701	40438	40160	39969	39684	39608	39194	38980	38768	38586	38888	38279	38187	38262	38152	37781	37833	36272	36244	36141	35731	35631	35372	35183	35187	35030	34875	34791	34719	34529	34243	34653	34278	34124	34198	33880	33909	33677	33947	33754	33471	33585	33414	33406	33565	33430	33618
1 µM	41333	41433	41219	40735	40592	40286	39817	39793	39566	39482	39079	38734	38884	38505	38579	38118	38199	38155	37670	35584	35277	35639	35443	35208	35423	35188	35230	34911	35025	34837	34586	34886	34606	34513	34578	34550	34307	34386	34096	34382	34252	34656	34308	34029	34373	34386	34078	34008	34050
2 µM	44046	44056	43537	43841	43303	43060	42908	42345	42126	42017	41691	41450	41299	41060	41052	40522	40620	40593	40194	36759	36709	36517	36273	35940	35801	35814	35474	35575	35292	34963	35085	34876	34633	34597	34426	34172	34350	34153	33924	34035	33987	33621	33743	33516	33568	33349	33284	33229	32953
5 µM	46190	46343	45855	45531	45105	44628	44641	44053	43756	43681	43354	43226	43119	43001	42816	42736	42720	42124	42386	37532	37751	37589	37283	36940	36749	36920	36865	36530	36261	36279	36167	35892	36033	35640	35519	35365	35345	35031	35042	35097	34695	34677	34632	34486	34348	34359	34347	33933	33937
10 µM	45419	45808	45267	45008	44879	44857	44562	44210	43791	43632	43600	42977	42879	42723	42774	42530	42034	41925	41729	37774	37751	37779	37765	37412	37268	37087	36979	36790	36774	36446	36239	36297	36246	36064	35615	35838	35543	35459	35430	35286	35284	35420	35260	35166	35095	34937	34787	34689	34613
25 µM	46222	46203	46128	45552	45628	45099	44760	44530	43937	43827	43630	43109	42832	42428	42326	41960	41900	41628	41187	35240	35538	35066	35070	34397	34085	33967	33909	33636	33492	33129	33131	32469	32356	32181	31898	31712	31576	31386	31224	30983	30905	30714	30505	30641	30281	30465	30070	29712	29849
50 µM	44610	44460	44220	44336	44000	43552	43476	43221	42805	42995	42802	42593	42237	42195	42077	42018	41393	41219	40819	38397	38206	37966	37748	37779	37464	37224	36938	37060	36512	36386	36498	36266	36016	35936	35717	35690	35117	35515	35423	35146	35052	34998	34942	34610	34869	34583	34388	34445	34709
Time [s]	0	5.054	9.68	14.32	18.947	23.574	28.195	32.836	37.448	42.13	46.738	51.376	55.996	60.642	65.257	69.873	74.46	79.086	83.753	136.494	142.621	147.227	151.866	156.489	161.163	165.817	170.444	175.083	179.708	184.33	188.949	193.596	198.231	202.858	207.474	212.08	216.723	221.357	225.993	230.644	235.294	239.921	244.558	249.128	253.751	258.4	263.017	267.674	272.297
0 µM	44566	44499	44582	44569	44152	43967	43787	43522	43160	42836	42914	42594	42043	42039	41708	41450	41338	41078	40553	37836	37786	37521	37141	37079	36744	36720	36409	36354	35928	35651	35568	35620	35540	35237	35344	34925	34959	34752	34481	34538	34373	34015	34033	33993	33920	33697	33680	33621	33501
0.5 µM	46466	46219	46332	46264	45887	45800	45294	45224	44727	44527	44455	44409	43740	43849	43579	43336	43066	42818	42588	38793	38484	38630	38154	37956	38019	37589	37423	37294	37016	36749	36801	36644	36609	36354	36298	36189	36049	35943	35852	35823	35436	35469	35272	35052	35214	35054	35066	34911	34678
1 µM	45517	44998	45101	44784	44462	44229	44137	43712	43379	43379	43311	42898	42587	42597	42067	41825	41782	41423	41153	37943	37507	37384	37122	36840	36899	36680	36348	36266	36450	36087	35784	35873	35752	35522	35138	35316	35177	34852	34868	34572	34775	34452	34395	34212	34373	33982	33968	33894	33824
2 µM	46648	46737	46460	46266	46037	45763	45590	45398	45216	45034	44904	44286	43961	43878	43684	43291	43285	43167	42760	38693	38426	38089	37796	37557	37603	37464	37212	37069	36756	36619	36456	36448	36107	36055	35857	35796	35708	35658	35612	35393	35228	35039	35058	34948	34824	34705	34568	34629	34650
5 µM	47859	47581	47511	47104	46909	46843	46287	46238	45505	45325	44973	44814	44302	44316	43936	43808	43594	43284	43191	39291	39117	38887	38725	38301	38370	38155	37849	37740	37307	37404	37117	37002	37104	36789	36481	36518	36596	36368	36272	36253	36114	35797	35585	35731	35387	35144	35134	35025	35091
10 µM	48621	48464	48480	48119	47840	47709	47281	47220	46771	46392	45936	45921	45428	45238	44691	44489	44240	44335	43884	39737	39634	39366	39199	39008	38974	38911	38775	38781	38490	38357	37992	38266	37782	37586	37558	37347	37257	37166	37007	37080	36635	36705	36735	36260	36378	36498	36033	36084	36018
25 µM	49484	49489	49283	49137	48862	48284	47896	48007	47436	47462	46819	46636	46243	45837	45535	45003	44877	44195	43909	40060	40006	40232	39815	40002	39607	39747	39290	39463	39314	39200	38723	38779	38780	38382	38297	38179	38102	37831	37748	37625	37464	37155	36942	36787	36993	36581	36604	36356	36399
50 µM	49031	48691	48159	47668	47357	47051	46869	46650	46308	46185	45711	45265	45370	44976	45220	44360	44792	44423	44184	38156	38417	37965	37764	37761	37648	37322	37240	37104	37026	36668	36780	36518	36355	36434	36044	36241	35878	35844	35816	35809	35286	35311	35144	35167	34786	34899	34746	34720	34652
[truncated: 101 more columns]

## Sheet: Supplementary Figure 11k, l
Raw data with repeats, time indicated, ion concentrations used listed.
DMT1 M294A Fe2+
Time [s]	0	5.006	9.591	14.17	18.759	23.341	27.927	32.503	37.081	41.667	46.242	50.815	55.393	59.962	64.55	69.126	73.686	78.256	82.837	139.93	145.998	150.571	155.162	159.73	164.296	168.881	173.47	178.054	182.616	187.176	191.768	196.337	200.916	205.481	210.067	214.659	219.234	223.798	228.376	232.971	237.542	242.132	246.711	251.288	255.871	260.456	265.018	269.603	274.186
0 µM	50917	51035	50659	50525	49814	49872	49564	49027	49201	48998	48662	48068	47447	47506	47329	46964	46653	46602	46143	42698	43104	42642	42521	42374	42048	42010	41453	41363	41153	40996	40794	40393	40161	39853	40109	39629	39708	39494	39556	39263	39237	38760	38999	38673	38431	38455	38220	38057	38261
2 µM	51301	50513	50368	50297	49438	49512	49106	48898	48482	47973	47731	47550	46992	46697	46235	46215	45888	45831	45525	43504	43120	43265	42597	42506	42328	41874	41780	41282	41211	41232	41105	40512	40528	40493	40162	39875	40208	39762	39627	39651	39323	39155	39166	39014	39041	38701	38936	38600	38535
10 µM	49648	49600	49117	48820	48555	48629	48209	47730	47405	47265	47075	46471	46381	45946	45597	45346	45211	44873	44637	41772	41699	41437	41103	40594	40514	40000	40052	39951	39783	39550	39472	39109	38862	38747	38470	38566	38432	38235	38457	38289	37959	38196	38036	37820	37910	37728	37707	37622	37474
50 µM	50482	50431	50495	50282	49803	49530	49590	49228	48810	48295	48042	47864	47259	47168	46635	46587	45718	46510	45320	42838	42839	42310	42233	41880	41714	41265	41112	40853	40674	40376	40161	39608	39755	39534	39475	39342	39002	38803	39160	39103	38884	38488	38466	38166	38420	38433	38240	38349	38291
Time [s]	0	5.006	9.591	14.17	18.759	23.341	27.927	32.503	37.081	41.667	46.242	50.815	55.393	59.962	64.55	69.126	73.686	78.256	82.837	139.93	145.998	150.571	155.162	159.73	164.296	168.881	173.47	178.054	182.616	187.176	191.768	196.337	200.916	205.481	210.067	214.659	219.234	223.798	228.376	232.971	237.542	242.132	246.711	251.288	255.871	260.456	265.018	269.603	274.186
0 µM	51853	51805	51290	51195	50660	50538	50423	50117	49910	49461	48910	49050	48508	48167	48259	47985	47775	47223	46848	44216	44173	44031	43688	43311	42982	42850	42394	42440	42274	41879	41335	41447	40968	40913	41035	40622	40503	40222	40326	40346	39823	39814	39521	39477	39379	39397	39520	39136	39027
2 µM	51317	50352	50299	49795	49777	49310	49340	49020	48461	48369	48224	47952	47760	47371	46800	46657	46179	46092	45657	42868	43195	42831	42780	42343	42149	41855	41355	41335	41418	40858	40804	40620	40765	40274	40172	40037	39789	39829	39490	39867	39449	39463	39090	39207	39009	39157	39105	38988	38937
10 µM	51224	50178	50046	49806	49353	49093	48768	48229	47800	47723	47622	46904	46958	46772	46061	46067	45873	45290	45226	44086	44141	44069	43612	43333	42900	42932	42519	42460	41858	41833	41534	41481	41131	41295	41085	40800	40895	40921	40820	40563	40509	40440	40330	40146	39973	40019	40108	39915	39643
50 µM	52026	51616	51092	51041	50337	50335	50038	49481	49036	48902	48559	48279	47982	47574	47315	47192	46570	46488	46310	44605	44125	44140	43839	43677	43529	43123	43003	42769	42263	42194	42253	41807	41607	41346	41498	41518	40975	41090	41084	40858	40809	40568	40402	40288	40185	40383	40338	40082	40041
Time [s]	0	5.006	9.591	14.17	18.759	23.341	27.927	32.503	37.081	41.667	46.242	50.815	55.393	59.962	64.55	69.126	73.686	78.256	82.837	139.93	145.998	150.571	155.162	159.73	164.296	168.881	173.47	178.054	182.616	187.176	191.768	196.337	200.916	205.481	210.067	214.659	219.234	223.798	228.376	232.971	237.542	242.132	246.711	251.288	255.871	260.456	265.018	269.603	274.186
0 µM	52731	52169	51705	51118	50958	50691	49981	49907	49402	49131	49132	48642	48065	47676	47729	47493	46915	46799	46128	43809	43252	43363	42938	42452	42400	42134	41786	41811	41579	41222	40767	40750	40732	40156	40092	40064	40083	39848	39778	39554	39528	39283	38986	39023	38973	38847	38789	38646	38637
2 µM	51896	52050	51348	51478	51099	51049	50942	50738	50681	50000	49843	49393	49022	48588	48325	47756	47439	47036	46941	43845	43472	43354	42921	42621	42323	42311	42090	41869	41769	41260	41178	40985	40669	40587	40312	40317	40147	39957	39734	39686	39517	39325	38905	38970	39065	38985	38401	38600	38282
10 µM	51810	51222	51218	51089	50808	50508	50055	49750	49479	49071	48831	48240	48089	47414	47298	47004	46546	46549	45786	43801	43349	43456	43017	42826	42485	42022	41836	41617	41529	41426	40929	40811	40679	40177	40155	40046	39746	39574	39599	39505	39360	39269	39190	39013	38980	39250	38778	38532	38827
50 µM	51977	51836	51673	51658	51228	51138	50893	50543	50141	50136	49916	49501	49180	48503	48340	48193	47821	47631	47195	44001	43519	43250	43066	42593	42459	42251	41922	41710	41685	41257	41253	41070	40557	40446	40208	40162	40043	39585	39230	39588	39357	39184	39007	39016	38837	38621	38805	38561	38387
Time [s]	0	5.006	9.591	14.17	18.759	23.341	27.927	32.503	37.081	41.667	46.242	50.815	55.393	59.962	64.55	69.126	73.686	78.256	82.837	139.93	145.998	150.571	155.162	159.73	164.296	168.881	173.47	178.054	182.616	187.176	191.768	196.337	200.916	205.481	210.067	214.659	219.234	223.798	228.376	232.971	237.542	242.132	246.711	251.288	255.871	260.456	265.018	269.603	274.186
0 µM	52831	52785	52479	52488	52193	52157	51885	51232	51521	50997	50691	50617	50449	50002	49479	49236	48965	48835	48352	44060	43815	43350	43184	42900	42442	42177	42095	41843	41634	41490	41043	41100	40644	40402	40422	40240	40071	40078	39803	39647	39678	39466	39421	39304	39058	38989	39052	39026	38945
2 µM	52443	52251	52131	51869	51791	51664	51468	51107	50757	50651	50148	49633	49803	49192	49149	48768	48270	48008	47443	44212	43969	43686	43524	43445	42948	42631	42653	42248	42326	41914	41821	41344	41142	40942	41100	40391	40640	40065	40095	39882	39858	39855	39665	39606	39506	39038	39017	38771	38808
10 µM	52574	52385	52055	52008	51611	51484	51391	50887	50963	50379	49975	49970	49167	49116	49076	48699	48230	47604	47699	43603	43643	43244	43105	42666	42412	42348	41975	41772	41512	41545	41223	41030	40687	40794	40845	40458	40288	40291	40159	40025	40040	39813	39807	39596	39533	39313	39232	39396	39263
50 µM	52963	53047	52636	52769	52227	52022	51890	52017	51310	51357	51022	51029	50601	50600	50303	49960	49751	49314	49092	45744	46021	45343	45343	44983	44545	44488	44034	43950	43878	43754	43587	42869	42456	42400	42354	42321	41856	41841	41504	41680	41038	41143	40780	40812	41309	40505	40511	40672	40525
[truncated: 101 more columns]

## Sheet: Supplementary Figure 11m
Raw data with repeats, time indicated, ion concentrations used listed.
DMT1 M294A Mn2+ Fura-2, Excitation: 340 nm, Emission: 510 nm, measurement 1
Time [s]	0	6.359	12.441	18.529	24.632	30.709	36.777	42.886	49.012	55.148	61.204	67.332	73.419	79.504	85.577	91.66	97.762	103.887	110.029	151.426	158.352	164.406	170.483	176.522	182.572	188.623	194.714	200.804	206.88	212.915	218.997	225.053	231.117	237.25	243.318	249.362	255.424	261.522	267.615	273.682	279.805	285.882	291.957	298.056	304.148	310.201	316.35	322.53	328.685
0 µM	47993	47968	48456	47487	47197	47093	46486	45841	45735	45874	45030	44373	44654	44200	43954	44158	43664	43115	42906	39031	38703	37776	37782	37203	36833	36682	36270	36554	36061	35512	35354	34550	34751	35166	34888	34906	34281	34795	34900	34462	34532	34379	34499	34583	34398	34078	34648	34596	34503
10 µM	49170	48087	48688	47715	47604	47064	46600	46645	46308	45968	46025	45260	44710	44936	44303	44258	43843	43378	42685	37570	36962	36237	36436	36008	35559	35063	34889	35181	35100	34398	33935	33649	34217	33634	33683	33742	34176	33437	34009	33877	33120	33733	33577	33710	33592	33427	33902	33479	33910
100 µM	46708	46523	46462	46460	45681	45841	45004	45039	44530	44723	44195	43352	43162	43337	43189	43256	41923	42032	41785	37615	36515	36421	35810	35463	34717	35192	34762	34849	35035	34225	33676	33852	34059	33413	33933	33694	33707	33313	33896	33787	33800	33582	33878	33511	33495	33476	33429	33792	34171
1000 µM	47952	47484	47290	46515	47170	46729	46247	45712	45992	44837	45413	44845	44636	44251	43985	43664	43068	42981	42181	38486	37974	37039	36281	36339	35959	35942	35367	35441	35221	34340	34119	34156	34073	33874	33891	34132	33859	34240	33510	34075	33634	33601	33481	33903	33645	33180	33887	33570	33925
DMT1 M294A Mn2+ Fura-2, Excitation: 380 nm, Emission: 510 nm, measurement 1
Time [s]	0	6.359	12.441	18.529	24.632	30.709	36.777	42.886	49.012	55.148	61.204	67.332	73.419	79.504	85.577	91.66	97.762	103.887	110.029	151.426	158.352	164.406	170.483	176.522	182.572	188.623	194.714	200.804	206.88	212.915	218.997	225.053	231.117	237.25	243.318	249.362	255.424	261.522	267.615	273.682	279.805	285.882	291.957	298.056	304.148	310.201	316.35	322.53	328.685
0 µM	5014	5075	4981	4949	5017	4938	4961	4795	4890	4836	4739	4707	4675	4823	4680	4799	4621	4472	4715	4156	4183	3979	3911	4005	3853	3955	4036	3898	3748	3829	3763	3707	3678	3736	3801	3788	3796	3765	4014	3837	3860	3694	3808	3676	3661	3845	3629	3651	3887
10 µM	4737	4924	4875	5057	4929	4782	4773	4934	4827	4701	4788	4690	4704	4633	4761	4791	4652	4746	4469	3922	3898	3889	3774	4010	3838	3788	3760	3838	3781	3726	3632	3538	3731	3605	3734	3735	3649	3576	3686	3614	3599	3688	3706	3653	3768	3663	3559	3618	3724
100 µM	4750	4872	4829	4775	4829	4788	4668	4589	4532	4578	4511	4535	4608	4477	4596	4456	4498	4485	4372	4031	3916	3868	3855	3918	3823	3670	3491	3890	3643	3624	3698	3632	3746	3519	3519	3656	3652	3681	3642	3632	3782	3577	3649	3471	3646	3777	3621	3641	3717
1000 µM	4816	4847	4800	4843	4830	4797	4633	4907	4687	4889	4667	4711	4770	4754	4555	4588	4583	4392	4495	4020	4130	3807	3812	3984	3870	3788	3833	3799	3644	3696	3651	3753	3723	3761	3710	3733	3707	3643	3734	3670	3670	3705	3793	3634	3574	3567	3563	3931	3641
DMT1 M294A Mn2+ Fura-2, Excitation: 340 nm, Emission: 510 nm, measurement 2
Time [s]	0	6.359	12.441	18.529	24.632	30.709	36.777	42.886	49.012	55.148	61.204	67.332	73.419	79.504	85.577	91.66	97.762	103.887	110.029	151.426	158.352	164.406	170.483	176.522	182.572	188.623	194.714	200.804	206.88	212.915	218.997	225.053	231.117	237.25	243.318	249.362	255.424	261.522	267.615	273.682	279.805	285.882	291.957	298.056	304.148	310.201	316.35	322.53	328.685
0 µM	49125	49315	48702	48834	47863	47682	47772	47317	47312	47275	46064	46634	45768	45225	45124	44787	44784	44370	44334	38587	37818	36900	37179	36421	36152	35995	35673	35369	35446	34826	34488	35176	33923	34058	34378	33796	34275	33638	34028	33530	33506	33956	33669	33922	33931	34024	33845	33684	33414
10 µM	49481	50011	49181	49208	48263	48114	48387	47976	46990	46624	46419	45815	45856	45978	45353	45372	44757	44301	44223	39382	38839	38044	37005	37309	36860	36910	36555	36091	35645	36279	35745	35458	34782	34673	34680	34390	34686	34910	35113	34732	35167	35075	34581	34920	35037	35012	34857	35279	34500
100 µM	46538	46671	46383	45947	45465	45499	45045	45008	43621	44266	43986	43987	43185	43411	43385	42968	42688	42240	42466	37161	36669	36527	36485	36003	35867	35555	35734	35102	35275	34928	34582	34336	34260	33942	34345	34136	34190	34226	34110	33932	34378	33977	34344	33978	33878	34435	33866	34108	34575
1000 µM	47654	47438	47942	46837	46820	46507	46677	45704	45451	45258	45225	44932	44911	44355	43703	43949	43469	42501	42179	38948	37706	37199	33890	33777	33747	33111	33081	32791	32809	32954	33418	33241	32726	32943	32839	33279	32779	33069	32993	32977	33009	33077	32997	32857	32463	33417	32605	32957	32358
DMT1 M294A Mn2+ Fura-2, Excitation: 380 nm, Emission: 510 nm, measurement 2
Time [s]	0	6.359	12.441	18.529	24.632	30.709	36.777	42.886	49.012	55.148	61.204	67.332	73.419	79.504	85.577	91.66	97.762	103.887	110.029	151.426	158.352	164.406	170.483	176.522	182.572	188.623	194.714	200.804	206.88	212.915	218.997	225.053	231.117	237.25	243.318	249.362	255.424	261.522	267.615	273.682	279.805	285.882	291.957	298.056	304.148	310.201	316.35	322.53	328.685
0 µM	5230	4972	5067	5105	4955	4991	4912	4814	4880	4931	4688	4696	4765	4540	4678	4618	4742	4593	4666	3934	4158	4080	3861	3923	3961	3897	3866	3777	3781	3732	3639	3738	3718	3600	3804	3497	3741	3666	3605	3535	3844	3728	3730	3684	3735	3681	3730	3630	3531
10 µM	5167	4922	4919	5119	5027	4969	4779	4965	4819	4694	4991	4951	4799	4670	4706	4701	4645	4559	4743	4054	4125	3969	4005	4123	3944	3833	3816	3903	3912	3975	3904	3680	3945	3892	3752	3753	3697	3768	3826	3906	3782	3815	3791	3874	3802	3856	3679	3802	3903
100 µM	4944	4941	4980	4904	4541	4747	4730	4493	4730	4706	4607	4726	4711	4598	4520	4584	4419	4535	4557	3881	3896	3919	3802	3814	3828	3854	3774	3812	3878	3632	3653	3867	3752	3803	3614	3620	3683	3601	3641	3605	3726	3817	3747	3727	3697	3676	3543	3742	3554
1000 µM	4924	4977	5045	4728	5028	4884	4765	4852	4796	4777	4686	4707	4669	4689	4660	4702	4486	4566	4466	4291	4212	3691	3783	3505	3751	3624	3569	3710	3632	3636	3552	3615	3607	3697	3573	3529	3552	3523	3725	3496	3610	3526	3733	3656	3482	3584	3631	3555	3542
[truncated: 101 more columns]

## Sheet: Supplementary Figure 11n
Raw data with repeats, time indicated, ion concentrations used listed.
DMT1 M294A Ca2+ Fura-2, Excitation: 340 nm, Emission: 510 nm, measurement 1
Time [s]	0	6.407	12.611	18.764	24.903	31.063	37.189	43.362	49.489	55.619	61.723	67.869	74.056	80.216	86.412	92.555	98.789	105.009	111.184	163.739	170.827	177.027	183.202	189.329	195.548	201.696	207.859	213.993	220.19	226.38	232.586	238.75	245.016	251.197	257.336	263.504	269.66	275.876	282.089	288.274	294.523	300.672	306.874	313.078	319.259	325.457	331.634	337.809	344.036
0 µM	38261	38195	38285	38550	37899	38224	37395	37094	37673	37411	37339	37238	37071	36593	36574	36568	36575	36258	36328	36159	35962	35995	36052	35813	35443	35407	35608	34520	34870	34890	35111	34522	34826	34327	34790	34520	34526	34100	34722	34405	34844	34152	34374	34012	34389	34086	33805	33985	33672
10 µM	38832	38833	37387	37519	37461	38029	35819	36118	37019	36136	35459	36494	36179	36016	35448	35254	35233	35378	35080	36984	36013	35062	35206	34399	34669	34598	34262	34569	34335	34011	34155	34578	34143	34557	33935	34073	34001	34537	34672	34103	33716	34861	34103	33624	33564	34088	33732	33550	33999
100 µM	38015	38008	36804	37584	36952	36681	36542	36331	36394	35932	36172	36000	35920	35789	35910	35650	36074	35337	35458	36502	35910	35548	35275	34579	34576	34699	34214	34841	33833	33987	34027	33702	34358	33976	33323	34324	34059	33643	33501	33960	33639	33772	33782	33969	33432	33526	33998	34081	34043
1000 µM	38462	38095	37812	37484	37999	37006	37000	36840	36843	36554	36003	36078	36108	35772	35749	36327	35789	35834	35921	36498	35219	35232	34480	34400	34384	34055	33886	33872	33512	33243	33531	33536	32915	33039	33066	32878	32509	32431	32679	32616	32512	32534	32690	32242	32596	32278	32716	32609	32308
DMT1 M294A Ca2+ Fura-2, Excitation: 380 nm, Emission: 510 nm, measurement 1
Time [s]	0	6.407	12.611	18.764	24.903	31.063	37.189	43.362	49.489	55.619	61.723	67.869	74.056	80.216	86.412	92.555	98.789	105.009	111.184	163.739	170.827	177.027	183.202	189.329	195.548	201.696	207.859	213.993	220.19	226.38	232.586	238.75	245.016	251.197	257.336	263.504	269.66	275.876	282.089	288.274	294.523	300.672	306.874	313.078	319.259	325.457	331.634	337.809	344.036
0 µM	4066	3898	4052	4056	3977	3941	3959	3976	4016	3995	3945	3963	3762	3917	3891	3847	3661	3794	3914	4025	3914	3770	3836	3697	3654	3714	3556	3641	3727	3609	3760	3546	3707	3770	3748	3771	3520	3710	3690	3704	3681	3646	3612	3674	3621	3704	3653	3705	3740
10 µM	5596	8637	4020	4524	5378	5583	5506	3957	8053	3799	5003	5234	3944	3934	3790	3657	4146	3740	3886	5057	5482	3789	3705	3655	4064	3707	3642	3537	3732	3765	3824	3726	3674	3525	3541	3698	4693	4981	4885	6460	3799	3700	3901	3541	3720	3674	4968	3551	3660
100 µM	4074	4032	3954	4053	3883	3962	3785	3874	4007	3891	3851	3796	3798	3879	3807	3801	3881	3846	3823	3768	3889	3689	3737	3587	3733	3657	3574	3565	3720	3617	3690	3801	3618	3642	3699	3790	3685	3711	3545	3713	3579	3515	3459	3625	3505	3563	3769	3523	3625
1000 µM	4137	3917	3976	4005	4027	3777	3908	3951	3780	3935	3941	3970	3834	3891	3831	3648	3861	3926	3829	3882	3564	3660	3652	3627	3673	3673	3587	3521	3654	3416	3624	3477	3527	3529	3543	3505	3578	3457	3529	3572	3573	3506	3471	3536	3305	3471	3474	3474	3414
DMT1 M294A Ca2+ Fura-2, Excitation: 340 nm, Emission: 510 nm, measurement 2
Time [s]	0	6.407	12.611	18.764	24.903	31.063	37.189	43.362	49.489	55.619	61.723	67.869	74.056	80.216	86.412	92.555	98.789	105.009	111.184	163.739	170.827	177.027	183.202	189.329	195.548	201.696	207.859	213.993	220.19	226.38	232.586	238.75	245.016	251.197	257.336	263.504	269.66	275.876	282.089	288.274	294.523	300.672	306.874	313.078	319.259	325.457	331.634	337.809	344.036
0 µM	38647	38026	38227	37980	38047	37515	37669	36902	36999	36447	36722	36695	36623	36156	36632	36487	36337	35737	35886	37791	36903	36401	35758	35638	35700	35145	34843	34689	34611	34395	34001	34511	34090	33835	33810	33855	33293	33763	33939	33765	33918	34294	33462	33711	34134	33985	33814	33810	34041
10 µM	40120	40685	40315	39983	39763	39530	39533	38947	39102	38552	38908	38439	38254	38101	37889	37720	37524	37009	37078	36140	35675	35281	34738	34002	33999	34018	33990	33930	33499	33511	33763	33844	33919	33622	33933	33563	33555	34117	33960	33694	33563	33772	33810	33697	33472	34232	33632	33648	33635
100 µM	39851	39744	39664	39544	39233	38552	38864	38513	37989	38050	38077	37835	37596	37802	37165	36721	36704	36818	36350	37013	36263	35813	35662	35368	34784	34454	34283	34193	34646	33886	34253	33852	33844	33761	33743	33577	33647	33463	33979	33884	33555	33926	33364	33835	33348	34325	33507	33813	33373
1000 µM	38796	38644	38538	38109	38102	37792	37964	37304	36624	36971	36681	36296	36586	36202	36318	36254	35483	36267	35846	37731	37400	36576	36491	35533	35569	35172	34808	34614	34662	35094	34471	34388	33897	33828	33779	33664	33660	33515	33532	32919	33167	33417	33965	33601	33300	33441	33088	33125	33161
DMT1 M294A Ca2+ Fura-2, Excitation: 380 nm, Emission: 510 nm, measurement 2
Time [s]	0	6.407	12.611	18.764	24.903	31.063	37.189	43.362	49.489	55.619	61.723	67.869	74.056	80.216	86.412	92.555	98.789	105.009	111.184	163.739	170.827	177.027	183.202	189.329	195.548	201.696	207.859	213.993	220.19	226.38	232.586	238.75	245.016	251.197	257.336	263.504	269.66	275.876	282.089	288.274	294.523	300.672	306.874	313.078	319.259	325.457	331.634	337.809	344.036
0 µM	4099	3807	3874	3892	3977	3925	3938	3963	3912	3809	4003	3960	3852	3799	3793	3940	3918	3744	3808	3951	3747	3768	3710	3837	3695	3436	3796	3516	3791	3740	3671	3534	3572	3631	3585	3575	3600	3344	3498	3477	3686	3702	3571	3541	3680	3662	3548	3702	3435
10 µM	4213	4207	4185	4160	4212	4130	4179	3901	4125	3958	4015	3885	4015	4075	3855	4097	3883	3950	3869	3670	3746	3711	3547	3608	3549	3583	3719	3751	3547	3697	3506	3612	3517	3641	3524	3711	3788	3535	3506	3677	3518	3511	3638	3508	3681	3768	3513	3653	3628
100 µM	4228	4183	4012	4172	4142	4017	4069	3936	4041	4089	4085	3965	3861	3900	3844	3981	4049	3738	3861	3870	3875	3772	3909	3710	3778	3722	3585	3614	3593	3605	3615	3740	3576	3562	3409	3626	3554	3608	3699	3575	3654	3529	3694	3402	3597	3495	3654	3556	3556
1000 µM	4223	4001	3864	4059	4071	3850	4118	3783	3993	3871	3849	3869	3824	3745	3838	3870	3802	3756	3803	3864	3901	3701	3687	3864	3729	3708	3753	3591	3767	3586	3646	3514	3609	3728	3700	3693	3589	3553	3640	3598	3513	3454	3653	3632	3393	3618	3539	3533	3670
DMT1 M294A Ca2+ Fura-2, Excitation: 340 nm, Emission: 510 nm, measurement 3
Time [s]	0	6.459	12.619	18.779	24.997	31.178	37.362	43.538	49.74	55.915	62.091	68.283	74.464	80.631	86.772	92.944	99.092	105.301	111.489	164.736	171.745	177.893	184.058	190.166	196.386	202.567	208.719	214.882	221.008	227.196	233.346	239.555	245.713	251.876	258.063	264.238	270.428	276.582	282.715	288.904	295.063	301.231	307.412	313.566	319.793	325.998	332.149	338.342	344.519
0 µM	48998	48985	49428	48737	48406	47842	47536	47716	46523	46229	45986	45651	45728	45309	44505	45170	44290	44044	43917	41352	40270	39226	39081	37990	38205	37760	37624	37002	37235	36427	36084	36478	36047	35365	35840	34913	35296	35421	35159	35446	35316	35656	35136	35158	35474	34883	35140	35219	35202
10 µM	47709	47504	47472	47962	47701	46875	46249	46439	43095	43291	42519	42834	42718	42605	41593	42155	41337	41730	41007	37543	37013	36327	36251	35704	35087	34683	35006	34217	33974	33851	33333	33767	33807	33871	33914	33979	33362	33593	33825	33773	33536	33534	33314	33432	33950	33802	33658	33494	33112
100 µM	48098	47677	48206	47299	46939	46852	46656	46569	45564	45485	45674	45119	44493	44258	43357	43434	43507	43204	42676	38655	38127	36872	36781	35969	36286	36256	35341	35169	34939	34576	34217	34454	34436	34153	34294	34722	34203	34138	34241	34009	33917	34243	34250	34263	34150	34146	34120	34230	33714
1000 µM	49644	49513	49593	48949	48669	48048	47632	47477	47441	46969	46132	46376	45856	45556	45278	44952	44959	44380	44757	38577	38508	38205	37313	36621	36075	36370	35704	35015	35288	34946	34685	33775	33817	33945	34759	34423	34074	33988	34073	33916	34078	34191	34397	34256	34183	34602	34036	34014	34435
DMT1 M294A Ca2+ Fura-2, Excitation: 380 nm, Emission: 510 nm, measurement 3
Time [s]	0	6.459	12.619	18.779	24.997	31.178	37.362	43.538	49.74	55.915	62.091	68.283	74.464	80.631	86.772	92.944	99.092	105.301	111.489	164.736	171.745	177.893	184.058	190.166	196.386	202.567	208.719	214.882	221.008	227.196	233.346	239.555	245.713	251.876	258.063	264.238	270.428	276.582	282.715	288.904	295.063	301.231	307.412	313.566	319.793	325.998	332.149	338.342	344.519
0 µM	5267	5114	5120	5082	4886	5188	4938	4950	4887	4758	4800	4840	4687	4665	4835	4714	4806	4639	4746	4337	4255	4258	4123	3965	4260	4453	4395	4539	4293	4348	4089	4260	4120	4166	4111	4104	4035	4101	4060	4011	4098	4085	4079	4169	4131	4148	4444	4194	4281
10 µM	4937	4941	4837	4776	4944	4765	4843	4754	4506	4500	4409	4470	4458	4399	4381	4343	4455	4421	4238	3964	3923	3777	3729	3720	3693	3643	3429	3633	3648	3756	3674	3624	3689	3432	3738	3558	3512	3428	3582	3572	3548	3590	3577	3599	3673	3455	3610	3575	3551
100 µM	5216	5345	5290	5513	5485	5477	5462	5348	5499	5398	5572	5415	5447	5502	5390	5335	5306	5176	5230	3926	4125	4161	4271	4062	4156	4172	4301	4280	4090	4155	4221	4426	4487	4553	4657	4560	4494	4356	4485	4400	4252	4263	4213	4408	4529	4405	4316	4342	4323
1000 µM	5061	5011	4801	4886	4789	5162	4893	5009	4934	4828	4839	4819	4639	4734	4677	4737	4607	4625	4699	4157	3996	3880	3921	3860	3670	3913	3894	3634	3782	3836	3646	3683	3599	3585	3553	3684	3570	3683	3568	3637	3741	3746	3574	3652	3586	3783	3609	3728	3566
DMT1 M294A Ca2+ Fura-2, Excitation: 340 nm, Emission: 510 nm, measurement 4
Time [s]	0	6.459	12.619	18.779	24.997	31.178	37.362	43.538	49.74	55.915	62.091	68.283	74.464	80.631	86.772	92.944	99.092	105.301	111.489	164.736	171.745	177.893	184.058	190.166	196.386	202.567	208.719	214.882	221.008	227.196	233.346	239.555	245.713	251.876	258.063	264.238	270.428	276.582	282.715	288.904	295.063	301.231	307.412	313.566	319.793	325.998	332.149	338.342	344.519
0 µM	49788	49672	48880	48962	49149	48760	48493	48289	47498	47655	46615	46788	46380	45417	45914	45198	45184	44665	45007	39248	38301	37764	37780	36935	36927	36254	36293	36344	35875	35648	35213	34696	34784	34957	36693	34791	34479	35870	35785	35335	35110	35215	35565	35036	35405	35086	35707	35568	35666
10 µM	50013	49692	49475	49246	49570	48536	48697	46908	47448	47413	46889	46700	46296	46126	46549	45160	45449	45124	45069	37495	37513	37456	36919	36702	35818	35598	36113	35257	35194	35299	35247	34776	34925	35169	35124	35113	34323	34904	35192	35206	35220	35316	35715	35475	35391	34844	34955	35152	34940
100 µM	48577	47355	47272	46911	45555	45158	44710	44711	44116	44619	44803	44587	44073	43690	44055	43805	43999	43364	43512	38840	38810	38727	38904	38735	38543	37971	37263	37497	37084	37120	36654	36720	36914	36714	37044	37047	37353	37214	37138	37274	37538	37012	37417	37057	36510	37073	37029	36192	36951
1000 µM	49597	49165	49022	47870	47791	47280	47033	46769	46037	45895	45811	45193	45295	44628	44466	43932	44179	44411	43475	37618	36483	36815	36137	36202	35243	35424	35632	35127	35028	35127	34729	34511	35153	35277	34874	35358	35229	35380	35111	34862	34689	35098	34654	34376	34470	34893	34382	34853	34554
DMT1 M294A Ca2+ Fura-2, Excitation: 380 nm, Emission: 510 nm, measurement 4
Time [s]	0	6.459	12.619	18.779	24.997	31.178	37.362	43.538	49.74	55.915	62.091	68.283	74.464	80.631	86.772	92.944	99.092	105.301	111.489	164.736	171.745	177.893	184.058	190.166	196.386	202.567	208.719	214.882	221.008	227.196	233.346	239.555	245.713	251.876	258.063	264.238	270.428	276.582	282.715	288.904	295.063	301.231	307.412	313.566	319.793	325.998	332.149	338.342	344.519
0 µM	5216	5368	5403	5286	5089	5096	5069	5023	5075	5128	5050	5007	5054	4781	4855	4846	4872	4671	4909	4374	4614	4498	4591	4426	6519	5264	4823	4295	4682	5090	4200	4345	6056	4664	4170	7053	5559	6371	7057	5724	5852	5678	6238	5079	5030	5644	5992	5330	4949
10 µM	5206	5176	4989	5166	4826	5048	4918	4924	4833	5018	4737	4801	4928	4597	4669	4539	4829	4634	4666	4003	3771	3981	4006	3913	3726	3803	3765	3709	3696	3706	3771	3860	3666	3705	3778	3656	3770	3701	3662	3751	3757	3546	3743	3890	3715	3746	3694	3693	3646
100 µM	5230	5290	5677	5471	5890	5636	5533	5259	6144	6950	6752	6608	6170	6651	6873	6662	6840	6889	6527	4242	4595	5255	5655	5588	5652	5577	5492	5295	5217	5242	5183	5282	5522	5450	6074	6297	6655	6638	6596	6576	6416	6763	6784	6686	6599	6301	6083	6064	5872
1000 µM	4960	5035	5065	5054	4777	4755	4889	4751	4793	4782	4728	4798	4820	4590	4718	4617	4606	4587	4637	3842	3800	3926	3904	3920	3617	3710	3788	3588	3619	3916	3723	3759	3775	3852	3694	3712	3702	3773	3748	3627	3691	3729	3724	3776	3772	3692	3689	3762	3574
DMT1 M294A Ca2+ Fura-2, Excitation: 340 nm, Emission: 510 nm, measurement 5
Time [s]	0	6.497	12.702	18.881	25.036	31.166	37.291	43.495	49.721	55.897	62.039	68.214	74.399	80.634	86.818	93.03	99.248	105.485	111.721	151.246	158.311	164.501	170.749	176.977	183.281	189.496	195.626	201.866	208.032	214.248	220.475	226.705	232.903	239.135	245.379	251.532	257.761	264.015	270.193	276.435	282.592	288.819	295.002	301.065	307.282	313.393	319.589	325.813	331.993
0 µM	23704	23679	23373	23267	23125	23077	22912	23033	23081	22922	23038	22497	22515	22712	22447	21820	21410	21557	21426	21014	23751	22976	23349	20707	23219	20881	20729	21342	21974	23675	21240	21564	24237	19466	21946	21345	22954	19670	19832	19707	20960	21066	22531	19597	21034	19549	18888	24040	18822
10 µM	23148	22988	22951	23124	22778	22708	22613	22294	22227	21763	21671	21636	21452	21409	21565	21032	21204	20495	21100	19436	19209	18969	19022	18968	18329	18184	18618	18592	18455	18284	18327	18179	18394	17911	18002	18273	18219	17820	18144	17825	18184	17599	17386	17472	17604	17517	17364	17360	17085
100 µM	23887	23731	23674	23314	23127	22957	23448	23321	22682	22643	22414	22322	22752	22680	22707	22488	22995	22361	22389	20078	19840	19655	19407	19350	19183	19373	19337	19200	18962	18961	19317	18185	18705	18379	18651	18403	18305	18606	18657	18369	18216	18282	18291	18338	18099	18224	18435	18244	18213
1000 µM	23430	23513	23891	23345	23396	23369	22935	23095	22842	22760	22284	22914	22560	22503	22515	22582	23119	23739	24212	19373	20811	22761	22843	21940	19158	18969	18295	18376	18437	18224	18591	18196	20392	18248	17720	18241	21937	19877	17671	17673	17836	19217	17980	18003	18027	17684	17459	17383	17604
DMT1 M294A Ca2+ Fura-2, Excitation: 380 nm, Emission: 510 nm, measurement 5
Time [s]	0	6.497	12.702	18.881	25.036	31.166	37.291	43.495	49.721	55.897	62.039	68.214	74.399	80.634	86.818	93.03	99.248	105.485	111.721	151.246	158.311	164.501	170.749	176.977	183.281	189.496	195.626	201.866	208.032	214.248	220.475	226.705	232.903	239.135	245.379	251.532	257.761	264.015	270.193	276.435	282.592	288.819	295.002	301.065	307.282	313.393	319.589	325.813	331.993
0 µM	12564	12824	12684	12468	13092	13056	13348	13401	13839	13938	12769	13096	13751	13609	13874	12485	12540	13059	13827	14151	13991	14836	10500	13262	16618	16208	13404	12035	17144	10971	14944	15266	11930	10104	15736	13103	15067	10962	18040	11134	13272	13460	9419	12687	9736	10629	12098	16691	11192
10 µM	8118	8345	8192	8176	8161	7944	7932	7743	7764	7754	7803	7597	7478	7570	7654	7419	7464	7424	7325	6699	7001	6867	6786	6918	6515	6624	6546	6698	6688	6713	6594	6788	6678	6610	6827	6667	6617	6838	6794	6506	6359	6206	6428	6380	6203	6353	6342	6364	6158
100 µM	9056	8854	9068	9212	8964	8672	8616	8593	8578	8548	8395	9390	10128	9931	9667	9765	9814	9391	9741	7379	7435	7507	7379	7271	7276	7348	7135	7088	7209	7128	7013	7313	6979	7053	7075	7184	6919	6842	7012	6991	6826	6817	6675	6776	6940	6622	6720	6990	6911
1000 µM	8771	8943	9416	9265	9447	9728	9408	9442	9721	9483	9691	9810	10158	10601	10735	11538	13199	14500	15177	7306	13933	13984	13967	13519	8663	10945	6581	6749	6660	12173	6977	6766	8184	6660	9539	10001	9523	7244	6504	20304	6907	6604	6259	11700	6408	6204	6361	6233	6391
DMT1 M294A Ca2+ Fura-2, Excitation: 340 nm, Emission: 510 nm, measurement 6
Time [s]	0	6.497	12.702	18.881	25.036	31.166	37.291	43.495	49.721	55.897	62.039	68.214	74.399	80.634	86.818	93.03	99.248	105.485	111.721	151.246	158.311	164.501	170.749	176.977	183.281	189.496	195.626	201.866	208.032	214.248	220.475	226.705	232.903	239.135	245.379	251.532	257.761	264.015	270.193	276.435	282.592	288.819	295.002	301.065	307.282	313.393	319.589	325.813	331.993
0 µM	25887	25602	25673	25825	25139	24825	25186	24818	24857	24405	24824	24319	24050	24078	23809	24074	24474	24747	25307	20432	20308	20439	20179	20282	20549	20176	20279	20976	21384	21965	21758	21815	21819	21554	21095	21300	22045	21261	21318	21534	21042	21002	20691	21196	20914	21068	20796	21136	21278
10 µM	23442	23534	22855	22926	22705	22707	22623	22379	22622	22103	22437	22248	22672	21978	22006	22068	21889	21585	22074	20710	20942	21337	20953	20339	20390	20703	20140	20113	19591	19816	19294	19813	19747	19451	19460	19616	19283	18858	19151	19045	18930	20082	18868	19197	19142	18967	19273	18824	19012
100 µM	24683	24685	24724	24333	24472	24314	23892	24316	23672	23681	23249	23219	23229	22871	22889	23183	22885	22717	22524	20899	20920	20648	20409	20204	20396	20057	19836	20120	19783	19887	19644	19704	19766	19273	19410	19281	19007	18890	18785	18952	18708	18462	18962	18552	18986	18827	18675	18556	18251
1000 µM	23543	23464	24020	23235	23612	23054	22943	23060	22781	22889	22890	22252	22200	22176	22053	21984	21584	21849	21559	20440	19846	20046	19592	19581	19409	19604	18935	19180	19249	18682	18927	18606	19060	18784	18783	18501	18658	18492	18615	18377	17999	17830	18270	17845	17985	17592	17919	17699	17713
DMT1 M294A Ca2+ Fura-2, Excitation: 380 nm, Emission: 510 nm, measurement 6
Time [s]	0	6.497	12.702	18.881	25.036	31.166	37.291	43.495	49.721	55.897	62.039	68.214	74.399	80.634	86.818	93.03	99.248	105.485	111.721	151.246	158.311	164.501	170.749	176.977	183.281	189.496	195.626	201.866	208.032	214.248	220.475	226.705	232.903	239.135	245.379	251.532	257.761	264.015	270.193	276.435	282.592	288.819	295.002	301.065	307.282	313.393	319.589	325.813	331.993
0 µM	10361	9719	10219	9982	9967	9979	9705	10078	9909	10102	10136	9484	9532	9749	9692	10081	10326	11676	12367	7674	7926	8249	8247	8321	8172	8862	9147	9942	11657	11201	11986	11901	11810	11519	11341	11620	11273	11587	11894	10654	11574	10805	11311	11335	10664	12587	11362	12093	11257
10 µM	8349	8294	7987	8038	8039	8164	7975	8235	8211	8285	8273	8391	8410	8605	8510	8250	8231	8272	8169	7336	8871	7176	7114	7910	7015	7434	7187	7132	7005	7552	7110	7197	6797	6964	6918	7698	6508	6619	6672	6565	6519	6819	6651	6545	7171	6516	6534	6905	6713
100 µM	8695	8647	8590	8616	8652	8497	8322	8365	8128	8440	8307	8281	8229	8180	7852	8026	7992	7970	7854	7366	7262	7253	7445	7241	7181	6923	6706	7092	6764	7023	6720	6695	7139	6645	6837	6740	6639	6785	6543	6797	6481	6516	6669	6450	6726	6516	6643	6607	6479
1000 µM	8899	8469	8623	8558	8501	8435	8424	8452	8524	8184	8213	8138	8320	8131	8233	8187	8026	7850	8115	7548	7597	7425	7199	7248	7320	7035	7106	7107	7210	7014	7113	6922	6952	6708	6663	6819	6967	6957	6797	6835	6782	6799	6717	6655	6644	6569	6726	6640	6498
DMT1 M294A Ca2+ Fura-2, Excitation: 340 nm, Emission: 510 nm, measurement 7
Time [s]	0	6.446	12.592	18.781	25.034	31.202	37.389	43.641	49.776	55.969	62.163	68.435	74.636	80.833	87.04	93.287	99.419	105.66	111.873	156.84	163.876	170.045	176.221	182.379	188.588	194.825	200.952	207.156	213.381	219.58	225.795	232.028	238.166	244.295	250.501	256.708	262.898	269.064	275.183	281.323	287.483	293.651	299.812	306.037	312.214	318.407	324.581	330.75	336.953
0 µM	21716	21405	21524	21283	20739	20941	20813	20779	20513	20550	20009	19998	20001	19774	19653	19647	19849	19610	19098	20058	19805	19753	19823	19164	19266	19589	19061	19222	18942	19013	18819	18696	18532	18090	18077	17903	17790	18061	17878	17745	17603	17581	17572	17781	17743	17119	17643	17369	17211
10 µM	22104	21652	21785	21476	21476	21407	20755	21042	21052	20851	20337	20211	20148	20093	20007	19705	19951	19705	19325	20076	19996	20148	19784	19668	19395	19404	19520	19413	19592	19371	19118	19165	19035	18685	19270	19060	18826	18621	18522	18644	18553	18419	18343	18323	18234	18026	18427	18336	17713
100 µM	22929	22588	22771	23104	22278	22360	22553	21852	21808	21797	21673	21642	21432	21099	21149	21386	20637	20515	20440	20395	20404	20197	20058	20268	20489	19632	19735	19484	19556	19735	19704	19114	19815	18863	19083	19066	18278	18620	18136	18416	18192	18496	18133	18227	17783	18130	17884	18102	18554
1000 µM	24187	23842	24083	23859	23719	22863	22837	22875	23007	22631	22163	22179	22119	22246	22230	21383	21703	21790	21976	21826	21734	21426	21509	21561	20728	20694	21023	20636	20597	20557	20209	20622	20028	20219	21188	21212	21366	21702	21226	21614	21350	21254	20789	21369	21126	21072	21438	21114	20790
DMT1 M294A Ca2+ Fura-2, Excitation: 380 nm, Emission: 510 nm, measurement 7
Time [s]	0	6.446	12.592	18.781	25.034	31.202	37.389	43.641	49.776	55.969	62.163	68.435	74.636	80.833	87.04	93.287	99.419	105.66	111.873	156.84	163.876	170.045	176.221	182.379	188.588	194.825	200.952	207.156	213.381	219.58	225.795	232.028	238.166	244.295	250.501	256.708	262.898	269.064	275.183	281.323	287.483	293.651	299.812	306.037	312.214	318.407	324.581	330.75	336.953
0 µM	7445	7499	7307	7352	7212	7182	7430	7285	7229	7100	6995	7041	7007	6979	6768	6865	6738	6893	6924	7908	7687	7648	7424	7566	7619	7472	7470	7477	7592	7528	7765	7565	7429	6299	6480	6272	6272	6168	6324	6087	6129	6512	6851	6106	6091	6965	6786	6397	6073
10 µM	7619	7652	7620	7422	7388	7496	7425	7506	7087	7116	7077	7072	7005	6975	7163	7092	6863	6791	6671	7051	6790	7027	6782	6970	6701	6783	6784	6849	6802	7080	7143	7132	6984	7218	7214	6895	6996	7117	6914	7121	7133	6750	6890	6895	6905	7025	6821	6689	6924
100 µM	8754	9199	9021	8834	8837	8749	8544	8634	8551	8280	8417	8535	8130	8237	8365	7982	7968	7891	7694	7265	7888	7882	8373	7700	7950	7598	8314	7266	7683	7678	8243	6793	7132	7091	7465	7368	6753	6807	6619	7243	6589	6961	6627	6686	6700	6670	6504	6808	6500
1000 µM	9724	9309	9286	9607	9228	8611	8763	8614	8214	8688	8345	8516	8175	8377	8147	8213	8394	8140	8093	8116	8353	7948	8144	8076	7936	8078	7779	7983	8005	7853	7632	8052	8282	8983	10226	10345	11117	10818	11217	11296	11091	11112	10891	11216	10810	10750	10798	10858	10904
DMT1 M294A Ca2+ Fura-2, Excitation: 340 nm, Emission: 510 nm, measurement 8
Time [s]	0	6.446	12.592	18.781	25.034	31.202	37.389	43.641	49.776	55.969	62.163	68.435	74.636	80.833	87.04	93.287	99.419	105.66	111.873	156.84	163.876	170.045	176.221	182.379	188.588	194.825	200.952	207.156	213.381	219.58	225.795	232.028	238.166	244.295	250.501	256.708	262.898	269.064	275.183	281.323	287.483	293.651	299.812	306.037	312.214	318.407	324.581	330.75	336.953
0 µM	25200	25120	24690	25001	24336	24482	24277	24148	24258	24178	23957	24293	23678	23582	23921	23265	23633	23214	22961	21020	21129	20868	20756	20589	20721	20827	20442	20624	20046	20250	20238	20086	20073	19766	19781	19803	19334	19328	19445	19572	19418	19142	19252	19505	19652	19216	19396	19524	18732
10 µM	25324	24820	25178	24688	24495	24307	24368	24134	24465	23680	23662	23823	23442	23409	23419	23312	23318	23281	22945	21568	21536	21207	21140	21326	20865	20236	20428	20852	20020	20186	20328	20025	20322	20113	19709	20072	20053	19649	19419	19619	19736	19536	19575	19470	19310	19082	19437	18959	19203
100 µM	25758	25295	25135	24807	24640	24397	24465	24072	24324	23934	23952	23900	23587	24123	23967	23544	23234	23565	23520	20783	21382	21429	21013	20828	21290	21354	21230	20902	20755	20626	20185	20170	20051	19711	19644	19621	19432	19367	19491	19121	19236	18740	18868	19099	18677	18698	18439	18337	18094
1000 µM	25639	25289	25132	24665	24852	24599	24504	24156	23866	24058	23910	23776	23672	23112	23170	22781	22810	22877	22729	21027	21394	20825	21057	20320	20007	20551	20065	20098	20004	19741	20063	19488	19307	19693	19288	19330	19074	19178	19155	18764	18683	18460	18600	18582	18389	18450	18466	18268	18010
DMT1 M294A Ca2+ Fura-2, Excitation: 380 nm, Emission: 510 nm, measurement 8
Time [s]	0	6.446	12.592	18.781	25.034	31.202	37.389	43.641	49.776	55.969	62.163	68.435	74.636	80.833	87.04	93.287	99.419	105.66	111.873	156.84	163.876	170.045	176.221	182.379	188.588	194.825	200.952	207.156	213.381	219.58	225.795	232.028	238.166	244.295	250.501	256.708	262.898	269.064	275.183	281.323	287.483	293.651	299.812	306.037	312.214	318.407	324.581	330.75	336.953
0 µM	8879	9187	9004	9439	8941	9037	9148	9238	9038	8956	9121	9198	8972	8995	8976	8836	8909	8963	8637	7096	7297	7778	7934	8101	7782	7837	8031	7724	8020	7579	7339	7589	7643	7501	7454	7374	7496	7427	7308	7584	7363	7436	7172	7181	7410	7149	7282	7236	7452
10 µM	10458	10148	10172	10357	9999	9890	9735	9840	9790	9554	9511	9769	9438	9396	9511	9622	9329	9312	9031	8734	8514	8368	8431	8531	8302	8249	8565	8500	8430	8549	8498	8330	7977	7995	8106	7927	8073	8049	8063	7941	7990	7922	7908	7879	7966	8130	7767	7896	7954
100 µM	9220	8939	8817	8998	8813	8928	8946	8957	9259	9701	9618	9783	9720	9504	9931	10223	9973	10349	9996	7683	8034	8222	8737	9161	9175	9452	9507	9262	9225	9113	8937	9036	8734	8709	8953	8824	8624	8755	8777	8677	8739	8543	8656	8474	8115	8371	8261	8499	8209
1000 µM	9739	9246	9286	9341	9241	9123	8887	9153	8774	8921	9121	8886	8639	8963	8609	8494	8809	8537	8689	7357	7440	7387	7193	7178	7896	8445	7044	7213	7461	7127	7167	7417	7345	7071	7437	7222	6959	6656	6649	7140	8083	6782	6875	6859	6774	6727	6556	6763	6591
[truncated: 101 more columns]
