# Supplementary material for: Structural basis for metal ion transport by the human SLC11 proteins DMT1 and NRAMP1
Source: Nat Commun. 2025 Jan 17;16:761. doi: 10.1038/s41467-024-54705-0 (PMC11742427; doi:10.1038/s41467-024-54705-0)
Supplement: Supplementary file 4 — Source Data [file 41467_2024_54705_MOESM4_ESM.zip › Source_data_files/Supplementary_Figure_2.xlsx]

## Sheet: Supplementary Figure 2a
Raw data with repeats, time indicated, ion concentrations used listed.
DMT1, same as in Figure 2a
Time [s]	0	5.054	9.679	14.344	18.964	23.551	28.138	32.744	37.352	41.994	46.606	51.214	55.859	60.524	65.126	69.728	74.348	78.956	83.585	110.313	116.161	120.784	125.421	130.047	134.65	139.294	143.923	148.544	153.161	157.765	162.376	166.994	171.642	176.286	180.91	185.567	190.201	194.821	199.424	204.066	208.677	213.306	217.929	222.584	227.189	231.837	236.441	241.061	245.655
0 µM	38182	38228	37730	37440	37635	37225	36994	36849	36706	36545	36315	36218	36246	35948	35725	35558	35503	35169	35331	34473	34569	34416	34218	33981	33921	33922	33709	33783	33845	33692	33430	33399	33323	33219	33243	32943	32899	32754	32724	32771	32756	32535	32530	32265	32436	32296	32180	32292	32106
0.5 µM	40280	40486	40285	39864	39481	39115	38881	38749	38476	38280	37935	37931	37516	37474	37337	37169	36893	36913	37099	35802	36066	35967	35736	35608	35498	35474	35121	35021	35085	35007	34926	34876	34852	34712	34497	34156	34575	34282	34020	34097	33949	33822	33979	33821	33853	33402	33704	33426	33436
1 µM	39274	39378	38818	38245	38242	38095	37830	37581	37572	37227	37431	36981	36804	36785	36296	36772	36498	36344	36198	35368	35389	35323	35355	35197	35491	34957	34843	34936	34804	34712	34727	34545	34203	34252	34258	34154	34181	33843	33874	33819	33802	33758	33658	33555	33427	33479	33050	33272	33085
2 µM	40855	40665	40282	40004	39963	39586	39265	39138	39266	38944	38946	38430	38451	38441	38203	38134	38154	37759	37909	37017	37027	36808	36753	36672	36805	36693	36342	36168	35971	36138	36158	36110	35826	35969	35888	35659	35494	35552	35421	35192	35358	35345	35253	35132	35056	34863	34650	34720	34740
5 µM	42115	41824	41700	41421	41216	40860	40804	40132	39973	39826	39766	39390	39319	39279	38839	38920	38773	38743	38553	37687	37737	37591	37439	37377	37112	37042	37080	36916	36789	36858	36728	36613	36470	36591	36322	36325	36064	35915	35951	35937	35565	35783	35476	35488	35248	35182	35161	35325	34965
25 µM	42583	42461	42196	42023	41823	41337	41252	41131	40668	40250	40217	39992	40064	39852	39592	39381	39363	39349	39355	38496	38304	38258	38048	38167	37677	37462	37486	37499	37515	37472	37322	37301	37114	37004	36662	36991	36433	36656	36253	36559	36164	35948	36333	36072	35911	35825	35784	35656	35505
50 µM	41760	41521	41360	40931	40975	40884	40398	40277	39893	40043	39711	39270	39237	38996	38981	38817	38866	38454	38573	37399	37355	37221	37192	37028	37039	36968	36451	36522	36579	36555	36599	36304	36044	36116	35912	35769	35892	35185	35417	35324	35201	35256	35243	34905	35090	34847	34658	34577	34528
Time [s]	0	5.085	9.756	14.404	19.031	23.667	28.289	32.982	37.631	42.295	46.91	51.557	56.194	60.848	65.485	70.115	74.783	79.415	84.063	138.115	143.977	148.62	153.236	157.867	162.483	167.103	171.707	176.337	180.994	185.634	190.251	194.87	199.538	204.196	208.815	213.436	218.096	222.715	227.321	231.958	236.572	241.245	245.896	250.522	255.199	259.811	264.451	269.081	273.685
0 µM	43383	42984	42815	42272	41834	41406	41562	41239	41083	40490	40645	40346	40379	39903	39839	39916	39265	39411	39564	38136	38295	38131	37615	37535	37241	37078	36766	36619	36583	36390	36092	36026	36158	35684	35881	35744	35653	35717	35411	35358	35218	35148	35156	35156	34898	35060	34867	34761	34794
0.5 µM	41576	41211	40630	40393	40197	39833	39702	39595	39002	38902	38709	38540	38681	38249	38306	38212	38037	37845	37487	36944	36854	36523	36239	36101	35899	35577	35440	35230	35297	35018	34822	35117	34794	34432	34511	34318	34480	34170	34129	34072	33980	33752	33744	33800	33615	33500	33326	33420	33194
1 µM	43882	42997	42431	42406	42201	41883	41430	41487	41052	40944	40386	40237	40215	39741	39841	39871	39622	39729	39289	37552	37562	37432	36848	36785	36876	36295	36184	36317	35984	35693	35728	35760	35282	35437	35196	35126	35005	34845	34937	34717	34400	34348	34525	34322	34183	34276	33944	33682	33727
2 µM	45476	45083	44472	44236	43818	43848	43555	43557	43085	42661	42638	42335	41819	41712	41644	41386	41216	41401	41002	39093	39117	39009	38663	38229	38128	37977	37699	37450	37584	37027	37059	36699	36513	36646	36527	36471	36357	36268	35927	36090	35806	35697	35510	35596	35393	35209	35370	35161	35042
5 µM	44896	44606	44273	43841	43820	43070	43035	42892	42441	42311	42072	41596	41875	41120	41272	41110	40554	40340	40700	38618	38262	38167	37758	37461	37490	37051	36783	36492	36548	36125	35909	35736	35369	35511	35205	35040	34903	34729	34717	34393	34117	33448	33344	33166	33087	32831	32876	33050	32513
25 µM	45263	45748	44986	44542	44078	43990	43798	43340	43297	42763	42810	42270	42137	41716	41831	41415	41172	41199	41205	39625	39251	39045	39044	38993	38536	38535	38438	37959	37835	37705	37486	37563	37334	37210	37161	37040	36979	36751	36688	36494	36606	36362	36348	36163	36201	35964	36380	36171	35922
50 µM	45619	45669	45595	45087	44801	44255	44041	43890	43831	43376	43400	42974	42871	42294	42373	42136	41894	41663	41621	40101	39732	39459	39618	39303	39123	38730	38444	38208	38614	38103	38035	37772	37777	37639	37645	37339	37288	37070	37384	37231	36932	37099	37066	36799	36607	36700	36697	36447	36336
Time [s]	0	5.085	9.756	14.404	19.031	23.667	28.289	32.982	37.631	42.295	46.91	51.557	56.194	60.848	65.485	70.115	74.783	79.415	84.063	138.115	143.977	148.62	153.236	157.867	162.483	167.103	171.707	176.337	180.994	185.634	190.251	194.87	199.538	204.196	208.815	213.436	218.096	222.715	227.321	231.958	236.572	241.245	245.896	250.522	255.199	259.811	264.451	269.081	273.685
0 µM	44987	45067	44577	44021	43857	43239	43102	42930	42580	42288	42223	41950	42073	41496	41066	41078	41049	40333	40557	40556	40515	40376	39996	40158	39780	39497	39403	39161	39336	39153	38672	38621	38513	38393	38673	38338	38209	38110	38057	38003	37626	37868	37485	37692	37324	37544	37475	37421	37357
0.5 µM	44977	45147	44979	44557	44295	43717	43383	42737	43183	42794	42311	42338	42244	41817	40836	40713	40653	40413	40323	39895	40064	39683	39624	39291	39032	38727	38945	38661	38459	38397	38101	38088	37898	37981	37847	37390	37516	37196	37424	37014	36942	36801	36602	36700	36816	36427	36557	36404	36400
1 µM	44480	44598	44378	43841	43619	43215	42683	42519	42514	42250	42019	41798	41359	41321	41109	40871	40683	40554	40376	39928	39493	39211	38998	38976	38515	38511	38153	38006	37976	38123	37783	37715	37524	37485	37280	37076	37052	36838	36551	36741	36613	36344	36448	36122	35885	35725	35751	36047	36029
2 µM	45615	45450	45151	44568	44136	43843	43682	43370	43140	42949	42694	42319	42139	42168	41706	41624	41384	41241	41154	40566	40110	39991	39911	39703	39476	39162	39175	39082	38852	38662	38843	38475	38415	38185	37865	38083	37845	37774	37474	37502	37127	37261	37280	37072	37032	36681	36910	36692	36602
5 µM	45468	45195	45190	45571	44873	44537	44285	44014	43683	43406	43166	42715	42506	42565	42095	41940	41662	41644	41387	41463	40970	40929	40501	40337	40128	40019	39892	39914	39796	39499	39351	39462	39372	39239	39223	38849	38792	38696	38663	38632	38264	38044	38040	38090	38092	37666	38209	37771	37788
25 µM	46276	46252	46060	46038	46363	46026	45407	44965	44538	44201	44259	44107	43806	43732	43334	43219	42873	42804	42662	41726	41667	41564	41287	40969	40890	40692	40592	40576	40356	40197	39939	39897	39879	39644	39750	39684	39790	39343	39175	39077	38981	38920	39204	38862	38873	38783	38510	38577	38588
50 µM	47705	47951	47280	47458	47441	47272	46542	45979	45706	45533	44932	44851	44957	44623	44282	44198	43899	44000	43678	48068	47678	47343	46736	46748	46554	46327	46131	45745	45641	45402	45415	44957	45203	44955	44789	44421	44520	44487	44108	43890	43831	43668	43526	43621	43415	43240	42917	42769	42700
Time [s]	0	5.014	9.586	14.166	18.748	23.329	27.901	32.472	37.058	41.637	46.204	50.784	55.357	59.949	64.526	69.106	73.693	78.264	82.85	134.549	140.365	144.934	149.511	154.083	158.658	163.242	167.837	172.436	177.006	181.576	186.177	190.751	195.326	199.9	204.467	209.066	213.657	218.231	222.809	227.398	231.976	236.546	241.122	245.712	250.315	254.906	259.516	264.11	268.685
0 µM	28868	28750	28178	28064	27602	27392	27104	27000	26827	26739	26653	26530	26705	26504	26560	26481	26269	26273	26170	24989	24959	24955	25404	25218	25270	25250	25178	25324	25187	25246	25088	25102	25252	25107	25083	25025	24871	25138	24947	24937	24993	24936	24829	24930	24793	25028	25082	24643	24847
0.5 µM	29542	29489	29010	28769	28617	28270	27976	28130	28184	27811	27689	27577	27561	27666	27592	27526	27447	27376	27489	26799	26696	26762	26581	26627	26666	26584	26472	26514	26678	26552	26510	26434	26435	26492	26493	26425	26338	26365	26336	26257	26153	26097	26088	26247	25956	26339	26304	25992	25985
1 µM	32272	31940	31515	31232	30904	30853	30637	30546	30495	30436	30179	30267	30198	29959	29864	30023	29756	29616	29927	28916	28768	28835	28648	28777	28573	28629	28485	28532	28392	28561	28672	28479	28617	28325	28464	28369	28371	28289	28265	28349	28328	28312	28107	28062	27972	28058	28231	28041	27990
2 µM	32908	32695	32688	32362	31906	31759	31516	31306	31287	31174	31199	30639	30435	30610	30589	30496	30471	30291	30165	29305	28902	28860	28805	28650	28663	28737	28652	28785	28834	28701	28663	28701	28679	28857	28740	28824	28651	28583	28611	28590	28540	28323	28374	28680	28536	28479	28540	28530	28616
5 µM	37323	37398	36750	36574	36328	36425	36254	35813	35812	35395	35308	35542	35229	35235	34900	35085	35162	34975	34925	34522	34470	34428	34416	34194	34443	34200	34305	34262	34208	34235	34209	33931	34016	34169	33929	33841	33953	33897	33934	33873	33811	33516	33762	33598	33581	33578	33615	33651	33166
25 µM	35629	35534	35326	35199	34843	34820	34870	34537	34399	34210	34118	33994	34056	33907	33785	33870	33898	33519	33627	33189	33192	33008	33179	33114	33103	33202	33241	32890	32869	32976	33011	32625	32901	32430	32507	32526	32688	32674	32576	32384	32453	32330	32399	32530	32107	32383	32313	31987	32119
50 µM	34346	34041	33869	33774	33614	33491	33121	33116	33195	33148	32904	32858	32712	32885	32589	32563	32703	32570	32545	31603	31597	31736	31541	31277	31504	31675	31364	31420	31497	31351	31480	31284	31257	31166	31347	31245	31516	31344	31282	31074	31375	31085	31252	31096	30967	30825	30995	30980	31056
Time [s]	0	5.014	9.586	14.166	18.748	23.329	27.901	32.472	37.058	41.637	46.204	50.784	55.357	59.949	64.526	69.106	73.693	78.264	82.85	134.549	140.365	144.934	149.511	154.083	158.658	163.242	167.837	172.436	177.006	181.576	186.177	190.751	195.326	199.9	204.467	209.066	213.657	218.231	222.809	227.398	231.976	236.546	241.122	245.712	250.315	254.906	259.516	264.11	268.685
0 µM	33397	33681	33447	32982	33059	32749	32438	32513	32338	32415	32151	32260	31954	32060	32085	31733	31651	31593	31581	30859	30791	30736	30622	30764	30698	30797	30580	30741	30294	30304	30281	30165	30237	30253	30294	30164	29987	29961	30225	29947	29855	29920	29677	29747	29997	29637	29640	29718	29581
0.5 µM	34015	33442	33371	32971	33005	33020	32846	32749	32503	32823	32501	32324	32467	32453	32425	32557	32223	32273	32065	31826	31841	31730	31470	31426	31677	31515	31390	31609	31344	31336	31415	31318	31142	31146	31042	31190	31001	30730	30980	31017	30784	30801	30916	30755	30739	30551	30568	30405	30392
1 µM	33539	33768	33837	33400	32595	32336	32460	32500	32450	32542	32480	32229	32027	32096	31908	32119	31898	31774	31811	31478	31436	31128	31202	31135	31161	31198	31118	31201	31336	31084	31356	31161	31165	31121	31113	31087	31015	31106	31043	30958	31097	31011	30879	30711	30722	30675	30702	30652	30427
2 µM	35535	34799	34437	34330	33648	33099	32783	32878	32586	32729	32782	32813	32793	32448	32657	32382	32416	32514	32279	32236	32046	32070	32157	31896	31971	32006	31914	31645	31671	31950	31701	31832	31781	31790	31797	31802	31717	31457	31721	31730	31652	31538	31624	31477	31461	31221	31467	31512	31324
5 µM	35284	35481	35347	35115	34857	34769	34909	34896	34329	33992	33671	33831	33797	33574	33545	33406	33315	33240	33141	33243	33219	32962	33166	33221	33124	33039	32958	32759	32845	32891	32727	32752	32621	32567	32453	32507	32693	32544	32563	32543	32617	32356	32416	32179	32262	32367	32267	32040	32357
25 µM	34863	34603	34197	34076	34319	34421	33666	33250	33105	33137	32793	33006	32818	32660	32655	32428	32516	32201	32277	32352	32568	32517	32364	32322	32178	32261	32026	32184	32312	32098	32001	32127	31929	31708	32005	31934	31881	31637	31762	31727	31844	31765	31949	31713	31836	31760	31514	31547	31745
50 µM	32380	32356	32291	32418	31664	31262	31169	31186	30964	30751	30906	30598	30212	30364	30216	30266	30103	29382	29652	29818	29692	29738	29643	29686	29553	29534	29296	29439	29382	29519	29252	29222	29097	29307	29030	29168	29000	29081	29074	29156	29054	28811	28840	29081	29070	29008	29047	29228	29347
Time [s]	0	5.038	9.652	14.264	18.885	23.486	28.137	32.764	37.442	42.079	46.708	51.373	56.022	60.639	65.27	69.926	74.543	79.176	83.774	141.059	146.928	151.54	156.159	160.79	165.407	170.001	174.65	179.25	183.851	188.445	193.048	197.63	202.237	206.817	211.397	216.015	220.623	225.228	229.848	234.458	239.076	243.697	248.345	252.978	257.602	262.213	266.828	271.415	276.043
0 µM	27273	27516	27239	26911	26711	26402	26420	26168	25972	25947	25923	25857	25799	25544	25639	25231	25513	25276	25290	24139	24242	24235	23948	23939	23917	23823	23659	23684	23544	23527	23479	23434	23597	23225	23273	23252	23067	23147	23214	23022	22928	22814	22882	22848	22904	22722	22794	22744	22691
0.5 µM	27627	27368	27049	26651	26549	26574	26495	26217	26138	26150	26194	25938	26000	25579	25673	25615	25462	25346	25352	23732	23422	23426	23401	23455	23258	23336	23553	23302	23162	23243	22984	23141	23127	23152	23124	23108	22883	22859	22843	22978	22778	22839	22727	22687	22679	22778	22446	22568	22467
1 µM	27492	27566	27137	26775	26610	26665	26129	26268	26205	26170	26071	25715	25802	25505	25623	25553	25642	25300	25309	24524	24480	24589	24224	24141	24200	24187	24009	23888	23966	23920	23743	23880	23750	23481	23483	23528	23499	23412	23403	23218	23364	23148	23270	23081	23190	23112	23020	23059	23003
2 µM	27689	27744	27192	26935	26920	26768	26499	26468	26438	26231	26303	26160	25982	26244	26110	25938	25865	25989	25721	26413	26163	26043	25977	25824	25841	25744	25704	25451	25412	25467	25386	25492	25228	25204	24987	24985	25000	24770	24747	24825	24855	24782	24696	24557	24688	24661	24519	24636	24567
5 µM	28935	28757	28700	28495	28309	28037	27827	28041	27835	27315	27488	27266	27258	27044	26911	27081	26938	26853	26594	26517	26777	26694	26509	26607	26224	26261	26374	26117	26181	26318	25987	26045	26024	25992	25954	25963	26052	25753	25714	25633	25591	25402	25546	25593	25523	25521	25424	25486	25352
25 µM	27187	26696	26459	26523	26444	26484	25947	26128	25945	26016	25861	25852	25745	25684	25532	25343	25396	25406	25315	26257	25875	26044	25831	25893	25627	25645	25630	25504	25647	25402	25365	25288	25155	25300	25118	25192	25135	25056	24878	24970	24769	24804	24693	24611	24673	24559	24579	24604	24519
50 µM	27800	27196	26820	26630	26839	26352	26344	26416	26107	25984	26054	26012	25743	25763	25885	25690	25437	25673	25576	25893	25952	25964	25967	25731	25790	25630	25520	25477	25322	25506	25150	25333	25335	25142	25226	25246	25111	24977	25196	25136	25024	25050	24943	24848	24924	24888	25021	24776	24829
Time [s]	0	5.038	9.652	14.264	18.885	23.486	28.137	32.764	37.442	42.079	46.708	51.373	56.022	60.639	65.27	69.926	74.543	79.176	83.774	141.059	146.928	151.54	156.159	160.79	165.407	170.001	174.65	179.25	183.851	188.445	193.048	197.63	202.237	206.817	211.397	216.015	220.623	225.228	229.848	234.458	239.076	243.697	248.345	252.978	257.602	262.213	266.828	271.415	276.043
0 µM	28323	28112	27947	27655	27334	27356	26949	26933	26694	26637	26466	26452	26368	26169	26070	26259	25884	25857	25907	25513	25391	25209	25142	25419	24969	24995	24689	24902	24892	24593	24690	24562	24609	24483	24552	24569	24403	24355	24233	24303	24187	24079	24242	24227	24228	24008	23853	23976	23972
0.5 µM	28891	28359	28178	27887	27807	27513	27500	27392	27292	27014	27264	27208	26900	26878	26916	26985	26905	26570	26778	25710	25606	25495	25520	25528	25290	25312	24990	25303	24992	24919	24926	25015	24905	24811	24858	24728	24830	24659	24817	24766	24869	24388	24366	24459	24496	24624	24408	24369	24260
1 µM	27837	27821	27473	27115	26681	26596	26572	26508	26374	26239	26086	26098	26027	25974	25985	25998	25569	25732	25686	25259	25181	25181	24927	24719	24878	24835	24830	24678	24641	24574	24346	24436	24591	24394	24456	24377	24300	24134	24187	24181	24101	24028	23996	23958	23867	23814	23968	23857	23882
2 µM	28381	27929	27255	27077	27009	26843	26719	26469	26477	26296	26107	26114	25980	25987	25845	25742	25845	25577	25698	24896	24978	24948	24705	24761	24819	24354	24411	24482	24457	24365	24413	24427	24321	24132	24181	24129	24213	24148	24087	24121	23998	23971	23995	23941	23966	23849	23900	23627	23784
5 µM	29340	28983	28558	28613	28377	28236	28102	28037	27759	27570	27678	27611	27381	27238	27150	27232	26957	26885	26958	25914	25655	25749	25781	25604	25516	25440	25448	25317	25136	25123	25165	25076	25145	24949	25069	25088	24950	24712	24690	24460	24753	24408	24636	24385	24405	24484	24445	24273	24420
25 µM	29871	29171	29192	29085	29015	28561	28495	28288	28547	28112	28093	28011	28003	27854	27623	27445	27698	27181	27291	26527	26448	26301	26256	26165	26336	26069	25770	25818	25671	25650	25552	25272	25424	25347	25262	25355	25209	25071	24959	24757	25043	24619	24652	24650	24620	24742	24595	24540	24360
50 µM	29047	28676	28412	28179	27963	27732	27706	27629	27323	27325	27231	27057	27007	27056	26867	26649	26816	26750	26430	25769	26004	25844	25689	25841	25550	25614	25586	25684	25674	25670	25537	25492	25225	25260	25074	24998	25018	24907	24819	24961	25160	24736	24772	24914	24588	24475	24669	24391	24458
[truncated: 101 more columns]

## Sheet: Supplementary Figure 2b
Raw data with repeats, time indicated, ion concentrations used listed.
NRAMP1, same as in Figure 2b
Time [s]	0	4.008	8.014	12.021	16.027	20.033	24.024	28.03	32.036	36.043	40.05	44.069	48.075	52.081	56.089	60.095	64.102	68.109	72.115	115.384	119.391	123.398	127.404	131.411	135.418	139.425	143.435	147.442	151.445	155.465	159.468	163.475	167.481	171.487	175.493	179.5	183.505	187.511	191.518	195.524	199.53	203.536	207.541	211.548	215.554	219.561	223.566	227.586	231.592
0 µM	52881	52874	53009	52589	51862	51736	51411	50765	50892	50405	50264	50145	50157	50374	49909	50061	50021	49841	49663	48042	48859	48536	48773	48639	48525	48413	48425	48155	47986	47849	47858	47945	47962	47710	47777	47885	47859	47812	47938	47810	47721	47585	47749	47716	47707	47404	47705	47618	47470
0.5 µM	55804	56185	56945	57263	57558	57359	57320	56410	56056	55759	55444	55286	54877	55005	54781	54693	54977	54829	54904	53471	53590	53652	53421	53262	53138	53178	53347	53223	52954	53027	52988	52922	53184	52722	52742	52817	52560	52498	52595	52576	52374	52242	52369	52574	52287	52538	52347	52221	52542
1 µM	54427	54439	54075	53959	53920	54015	54043	54062	53613	53425	53319	53284	53329	53186	53058	53238	53324	52805	52924	50418	50570	50303	50259	50362	50231	50205	50213	50206	49989	50058	49920	49834	49893	49692	49695	49565	49621	49757	49613	49721	49514	49599	49582	49543	49487	49390	49152	49044	49578
2 µM	56878	57214	57221	56974	56849	56461	56162	55695	55179	54778	54663	54339	54268	54195	54033	53951	53860	53919	54000	52634	52856	52704	52780	52550	52463	52204	52261	52394	51995	52298	52199	51772	52032	51896	51743	51863	51702	51614	51545	51603	51508	51524	51378	51384	51637	51236	51388	51297	51236
10 µM	56244	56853	56581	56944	56372	56586	56718	55971	55526	55047	54829	54733	54937	54470	54814	54648	54660	54734	54408	53198	52817	52919	52983	52617	52608	52393	52584	52351	52288	52321	52481	52381	51855	52201	51982	52009	51895	51956	51790	51627	52139	51652	51672	51530	51452	51825	51574	51662	51609
25 µM	53371	53511	53706	53706	53373	53593	53195	53450	53132	52955	52998	52792	52742	52982	52567	52639	52705	52899	52317	49906	50416	50335	50276	50059	50182	50031	49915	50011	50062	50604	49968	49138	48983	48625	48737	49078	48633	48859	48984	49058	48882	48871	48715	48789	48810	48994	48824	48711	48974
Time [s]	0	5.031	9.668	14.307	18.971	23.619	28.242	32.856	37.493	42.154	46.773	51.437	56.098	60.733	65.362	70.033	74.666	79.307	83.951	144.895	150.756	155.412	160.065	164.683	169.309	173.964	178.6	183.221	187.839	192.527	197.185	201.8	206.415	211.043	215.666	220.283	224.904	229.564	234.184	238.852	243.52	248.164	252.794	257.445	262.079	266.716	271.365	275.989	280.595
0 µM	59736	60365	60489	59697	59570	58810	58187	57569	57361	56974	56907	56760	56588	56312	56182	55950	56197	55961	55661	54968	55125	55361	54713	54872	54702	54777	54650	54357	54637	54615	54431	54749	54519	54320	54884	54561	54661	54488	54471	54812	54753	54555	55005	54494	54624	54354	54555	54376	54342
0.5 µM	59228	59861	60156	59679	59842	59721	59976	59338	58879	58524	57554	57499	57046	56750	56544	56419	57055	56719	56494	53736	53743	53812	53749	53426	53452	53204	53362	53561	53437	53344	53403	53325	53530	53576	53274	53365	53497	53570	53313	53044	53547	53121	53063	53242	53188	53353	53194	53147	52910
1 µM	59832	60547	61110	60827	60924	60622	59882	58688	58143	57806	57770	57527	57331	57253	57227	57432	57414	57104	57020	55252	55262	55640	55355	54951	54775	54803	54798	54620	54699	54822	54765	54770	54766	54825	54764	54774	55035	54607	54768	54473	54432	54395	54787	54331	54469	54442	54483	54502	54527
2 µM	61573	62249	62295	61441	60756	59341	59065	58910	59074	58707	59080	58968	58443	58791	58729	59005	58700	58855	58563	56914	56956	56843	56727	56727	56204	56259	56472	56675	56088	56314	56358	56132	56082	56265	55857	56206	56360	55901	55782	55917	56135	56106	55907	55898	56076	55907	55904	55706	56130
10 µM	60661	60705	61207	60933	60770	60657	60345	59844	59897	60350	59603	59402	58596	58505	58123	58183	58054	58299	57814	55654	55795	55430	55626	55416	55535	55441	55196	55005	55012	55239	54943	54939	54794	54882	54942	55075	55192	54780	54807	54797	54785	54816	54848	54434	54440	54392	54457	54689	54748
25 µM	59848	60159	60406	60044	60270	60200	59681	59027	58231	57591	57492	57342	57703	57422	57175	57350	56844	57207	57063	54808	54710	54946	54344	54274	54100	54072	54229	54118	53959	53912	53925	53975	54150	54071	53871	54032	53838	53875	54012	53870	53820	53807	53828	53783	54012	53692	53753	53726	53440
Time [s]	0	5.031	9.668	14.307	18.971	23.619	28.242	32.856	37.493	42.154	46.773	51.437	56.098	60.733	65.362	70.033	74.666	79.307	83.951	144.895	150.756	155.412	160.065	164.683	169.309	173.964	178.6	183.221	187.839	192.527	197.185	201.8	206.415	211.043	215.666	220.283	224.904	229.564	234.184	238.852	243.52	248.164	252.794	257.445	262.079	266.716	271.365	275.989	280.595
0 µM	59053	58585	58004	57745	57444	56982	56960	56888	56553	56579	56548	56028	56035	55883	55672	56128	55670	55782	55294	54800	54767	54470	54596	54405	54548	54264	54077	54109	53818	54032	53924	53898	54072	53721	53685	53661	53796	53809	53607	53709	53744	53624	53405	53637	53991	53811	53707	53648	53979
0.5 µM	58588	58311	58630	58380	58366	58171	57955	58034	57751	57715	57458	56503	56066	55742	55676	55900	55496	55740	55501	55537	55255	55360	55017	54913	55098	54846	55158	54910	55202	54900	54907	54893	54708	54697	54783	54788	54846	54858	55083	54724	55170	54840	55010	54782	54912	54603	54629	54597	54910
1 µM	56902	57123	57085	57216	57303	57346	56994	56937	56890	57056	56889	56205	55614	55015	55083	54947	54548	54964	54954	54359	54286	54116	54193	53685	54118	53895	53990	53575	53862	53981	53712	53817	53690	53849	54112	53865	53623	53994	53858	53482	53737	53662	53351	53612	53653	53613	53803	53414	53428
2 µM	58373	58348	58690	58328	58579	58330	57706	57261	56432	56164	56006	55563	55531	55679	55643	56025	55573	55551	55473	55327	55424	54887	54948	54871	54763	54702	54827	54769	54968	54871	54752	54499	55038	54952	54658	54867	54731	54526	54845	54562	54756	54753	54778	54649	54327	54393	54322	54449	54336
10 µM	58842	59121	58641	58614	58197	58040	57675	57311	57205	57094	57146	57104	57073	56874	57601	58134	58041	57540	57285	56851	56417	56295	56514	56295	56296	56039	55910	56062	55982	55845	55943	55796	56099	55682	55822	55809	56053	55580	55473	55719	55441	55435	55813	55809	55603	55610	55415	55482	55585
25 µM	59522	59055	59049	59044	58907	58910	58958	58707	58678	58692	58857	58967	58560	58365	58522	58436	58477	58122	58578	56864	56881	56810	56760	56860	56561	56530	56412	56256	56459	56494	56253	56457	56520	56517	56138	56184	56582	56239	55972	56235	56362	56080	56136	56173	56114	56345	56096	56083	56050
Time [s]	0	5.061	9.723	14.375	19	23.619	28.252	32.919	37.552	42.205	46.872	51.518	56.153	60.808	65.448	70.079	74.684	79.311	83.933	135.694	141.557	146.228	150.891	155.519	160.157	164.797	169.45	174.055	178.677	183.314	187.947	192.61	197.231	201.855	206.507	211.134	215.766	220.406	225.056	229.691	234.297	238.925	243.498	248.132	252.769	257.378	262.01	266.648	271.28
0 µM	28783	28567	28229	27781	27414	27427	27412	27517	27281	27141	27159	27013	26918	26811	27076	26973	26652	26711	26767	25556	25441	25175	25232	25320	25000	25275	25166	25220	25006	25113	25132	25109	24952	25032	25229	24975	25024	24981	24899	24867	24698	24923	24668	24634	24597	24540	24660	24636	24548
0.5 µM	28907	28503	28177	27514	27352	27321	27460	27339	27139	27077	26929	26963	26774	26815	26881	26632	26590	26588	26366	25103	25140	25154	25045	25022	25260	25072	24837	24973	24971	25015	25022	24891	24816	24945	24823	24756	24540	24723	24623	24290	24571	24420	24501	24276	24207	24303	24187	24131	24112
1 µM	28050	27928	27826	27690	27586	27711	27826	27491	26955	26959	26924	26777	26863	26472	26585	26447	26491	26383	26402	25406	25000	24988	24952	24991	24923	24830	24745	24927	24802	24903	24935	24587	24899	24867	24857	24833	24852	24734	24498	24539	24796	24564	24656	24751	24616	24579	24682	24768	24678
2 µM	28228	27791	27317	27020	26931	26929	26720	26809	26540	26426	26464	26282	26178	26158	25884	25862	25944	25900	26025	25442	25463	25336	25338	25276	25358	25227	25205	25218	25238	25182	25311	25047	25140	25102	25084	25230	25123	24996	25034	24911	25023	24946	24804	24857	24624	24836	24766	24683	24826
10 µM	30433	30064	29784	29372	29490	29578	29388	29295	29253	28979	28999	28851	28737	28546	28717	28570	28529	28295	28266	27647	27615	27218	27426	27320	27233	27410	27340	27170	27060	27325	26934	26951	26944	26981	27022	26946	26803	26951	26867	26716	26759	26886	26671	26570	26478	26793	26516	26527	26352
25 µM	27883	28089	27839	27904	27193	26832	26513	26823	26707	26680	26773	26617	26559	26312	26375	26162	26275	26186	26043	25722	25745	25549	25578	25407	25492	25274	25618	25522	25306	25597	25269	25375	25509	25491	25458	25325	25304	25358	25305	25336	25145	25113	25282	25039	24804	25010	24961	25025	24997
Time [s]	0	5.061	9.723	14.375	19	23.619	28.252	32.919	37.552	42.205	46.872	51.518	56.153	60.808	65.448	70.079	74.684	79.311	83.933	135.694	141.557	146.228	150.891	155.519	160.157	164.797	169.45	174.055	178.677	183.314	187.947	192.61	197.231	201.855	206.507	211.134	215.766	220.406	225.056	229.691	234.297	238.925	243.498	248.132	252.769	257.378	262.01	266.648	271.28
0 µM	26413	26615	26539	26635	26077	26007	25962	25777	25875	25651	25429	25615	25454	25282	25285	25401	25179	25194	25163	23795	24101	23881	23940	23763	23921	23618	23522	23661	23468	23461	23538	23766	23395	23458	23455	23514	23479	23347	23186	23244	23245	23315	23249	23255	23225	22874	23363	22976	23080
0.5 µM	27690	27291	26992	26718	26573	26517	26479	26301	26410	26108	25997	25776	26121	25898	25695	25657	25720	25657	25694	23648	23601	23734	23390	23486	23447	23401	23474	23450	23531	23563	23473	23298	23332	23483	23251	23101	23017	23260	23188	23067	23108	23071	22944	22794	22983	22995	22912	22948	22692
1 µM	28007	28014	27553	27463	27113	27061	26859	26800	26713	26599	26385	26438	26447	26173	26221	26012	26042	25765	25799	24616	24596	24616	24466	24393	24428	24395	24305	24382	24349	24297	24257	24162	24376	24301	24065	24194	23933	24041	24104	23843	24025	23884	23863	23816	23731	23786	23640	23656	23585
2 µM	28214	28008	27352	27443	27214	27165	27107	26990	26790	26806	26790	26606	26794	26674	26601	26411	26352	26114	25961	25026	25092	25050	24781	24895	24820	24725	24836	24654	24681	24760	24772	24683	24713	24581	24699	24681	24487	24395	24493	24440	24549	24405	24324	24400	24299	24288	24321	24233	24117
10 µM	28828	28667	28675	28630	28525	28422	28621	28181	28336	28157	28091	28037	27965	27934	27713	27786	27603	27557	27383	26499	26471	26370	26249	26241	26202	26128	26173	26220	26110	25924	25906	25555	25725	25825	25905	25797	25662	25718	25523	25531	25477	25462	25411	25464	25254	25594	25456	25326	25518
25 µM	29362	29463	29267	29333	28981	29044	29026	28784	28673	28582	28655	28612	28397	28290	28311	28344	28135	27947	28000	26689	26704	26390	26490	26390	26286	26364	26208	26166	26265	26052	26200	25966	26028	26008	25908	25847	25660	25805	25672	25712	25785	25659	25682	25472	25407	25500	25451	25347	25444
Time [s]	0	5.104	9.73	14.387	19.023	23.659	28.296	32.939	37.59	42.228	46.836	51.468	56.145	60.76	65.425	70.072	74.724	79.347	83.974	131.928	137.795	142.435	147.055	151.686	156.299	160.957	165.583	170.199	174.82	179.473	184.115	188.779	193.41	198.087	202.702	207.359	212.016	216.665	221.297	225.982	230.638	235.277	239.916	244.553	249.197	253.837	258.474	263.221	267.848
0 µM	26585	26673	26380	26267	25980	25994	25773	25723	25521	25460	25502	25330	25405	25355	25085	25150	24799	24900	25008	24082	24347	24148	24253	23904	23956	23927	23823	23872	23848	23899	23860	23725	23652	23837	23583	23563	23545	23635	23580	23511	23343	23440	23431	23384	23409	23476	23344	23282	23203
0.5 µM	26707	26721	26382	25973	25875	25701	25455	25581	25521	25191	25148	24944	24853	25046	24515	24667	24740	24718	24638	23303	23481	23449	23605	23456	23284	23359	23251	23321	23263	23210	23208	23103	23119	22968	22858	22961	23015	22895	22854	22846	22878	22769	22690	22636	22596	22688	22688	22654	22544
1 µM	25811	25414	25036	24536	24278	24158	24137	24246	24052	24050	23976	24008	23817	23933	23870	23631	23615	23796	23699	22118	22224	22268	22057	22097	22091	22204	22200	21951	22113	21825	22007	21791	21771	21890	21657	21829	21808	21611	21641	21737	21708	21444	21631	21458	21382	21439	21501	21392	21231
2 µM	26695	26361	25879	25400	25367	24878	24847	24746	24791	24614	24432	24403	24395	24396	24424	24555	24279	24330	24119	23524	23403	23666	23282	23396	23346	23455	23421	23226	23105	23423	23392	23202	23152	23077	23171	23135	22949	23010	22836	22943	22811	22845	22897	22791	22818	22806	22809	22663	22516
10 µM	27973	27659	27570	27371	27208	27008	26844	26639	26405	26235	26216	26235	25958	26032	25970	25738	25656	25761	25817	24812	24752	24592	24327	24515	24490	24481	24526	24590	24255	24410	24422	24411	24290	24190	24149	24231	24126	24164	24117	23952	23964	23973	23880	24006	23824	23961	23783	23992	23807
25 µM	28684	28105	28155	27757	27502	27370	27298	27285	27237	27037	26923	26537	26828	26603	26551	26415	26385	26392	26327	25237	25186	25171	25160	24852	24972	24966	25084	25081	25080	25038	25014	25064	24997	24874	24900	24719	25278	24779	24814	24912	24676	24616	24446	24745	24696	24331	24695	24590	24627
[truncated: 101 more columns]

## Sheet: Supplementary Figure 2c
Raw data with repeats, time indicated, ion concentrations used listed.
DMT1 pH 7.0-7.0
Time [s]	0	4.988	9.637	14.262	18.915	23.541	28.158	32.808	37.453	42.087	46.745	51.383	55.998	60.663	65.317	69.974	74.624	79.254	83.871	149.027	154.913	159.574	164.216	168.847	173.503	178.131	182.777	187.424	192.044	196.697	201.385	206.008	210.67	215.311	219.951	224.591	229.212	233.904	238.523	243.168	247.824	252.468	257.106	261.769	266.44	271.067	275.716	280.324	284.985
0 µM	31531	30950	30867	30536	30869	30739	30521	30467	30466	30366	30186	30163	30017	30127	30142	30235	29716	30159	29806	30197	30322	30081	30049	30103	29749	29912	29958	29874	29882	29850	29696	29988	29241	29948	29891	29716	29722	29611	29213	29196	29352	29044	29308	29371	29256	29029	28837	29143	29067
2 µM	27956	27277	27422	27527	27458	27325	27543	27328	27191	27431	27431	27186	27085	27236	27340	27446	27189	27186	27366	27233	27104	26839	26847	27047	26876	26916	26712	26666	26709	26691	26451	26553	26468	26396	26492	26288	26077	26305	26263	26331	26205	26231	26065	26201	26169	26040	25985	26013	25839
10 µM	28972	28885	28704	28669	28689	28618	28466	28654	28420	28676	28360	28381	28247	28252	28382	28305	28352	28253	28203	27667	27479	27587	27551	27780	27319	27434	27422	27209	27045	26999	27036	26994	26892	26821	26899	27000	26913	26899	26734	26729	26861	26753	26733	26729	26671	26531	26510	26503	26555
50 µM	27982	27809	27436	27868	27716	27696	27580	27424	27568	27707	27513	27392	27582	27297	27423	27370	27324	27416	27317	26282	25952	25966	26131	25907	25862	25939	25910	25707	25766	25961	25790	25555	25604	25591	25630	25687	25612	25522	25573	25316	25367	25474	25328	25199	25466	25319	25185	24886	25167
DMT1 pH 7.0-7.0
Time [s]	0	4.988	9.637	14.262	18.915	23.541	28.158	32.808	37.453	42.087	46.745	51.383	55.998	60.663	65.317	69.974	74.624	79.254	83.871	149.027	154.913	159.574	164.216	168.847	173.503	178.131	182.777	187.424	192.044	196.697	201.385	206.008	210.67	215.311	219.951	224.591	229.212	233.904	238.523	243.168	247.824	252.468	257.106	261.769	266.44	271.067	275.716	280.324	284.985
0 µM	29841	29396	29178	29044	29117	29119	28870	28998	28918	28705	28690	28557	28238	28368	28341	28320	28575	28303	28681	28582	28702	28403	28278	28239	28365	28237	28152	27926	27953	27813	27772	27639	27679	27634	27694	27526	27612	27626	27404	27505	27343	27409	27109	27360	27188	27095	27002	27014	27035
2 µM	29183	28707	28716	28539	28797	28566	28262	28467	28379	28814	28635	28649	28537	28709	28563	28593	28411	28559	28612	27733	27829	27735	27639	27585	27658	27718	27430	27429	27492	27216	27135	27201	27081	27209	27320	27191	27029	27187	27011	26964	26802	27152	26847	26960	26793	26759	26702	26738	26672
10 µM	29019	28792	28475	28711	28756	28784	28617	28545	28636	28413	28531	28391	28234	28360	28379	28260	28373	28370	28087	28403	28306	28069	27962	28073	28047	27875	27691	27431	27737	27608	27676	27560	27528	27549	27379	27369	27413	27367	27381	27251	27305	27228	27261	27011	27066	27180	26860	27002	26904
50 µM	27192	26821	26519	26530	26730	26771	26591	26454	26451	26411	26662	26545	26434	26545	26541	26580	26351	26376	26361	25909	25645	25545	25829	25841	25726	25660	25753	25611	25448	25499	25470	25379	25424	25319	25374	25210	24648	24507	24408	24552	24558	24346	24390	24536	24374	24361	24363	24362	24428
DMT1 pH 7.0-7.0
Time [s]	0	5.039	9.659	14.301	18.947	23.579	28.19	32.814	37.471	42.125	46.767	51.417	56.098	60.72	65.348	70.001	74.654	79.268	83.906	146.825	152.658	157.293	161.934	166.547	171.189	175.809	180.436	185.131	189.769	194.431	199.117	203.754	208.411	213.036	217.694	222.288	226.92	231.534	236.227	240.855	245.48	250.117	254.723	259.341	263.968	268.605	273.214	277.853	282.499
0 µM	33919	34073	33963	33627	33754	33202	33353	33296	33013	32781	33067	32892	32586	32762	32505	32677	32560	32525	32545	30938	31041	30819	30698	30724	30603	30911	30661	30504	30652	30362	30431	30224	30138	30240	30281	30152	30064	30176	30160	29903	29874	29959	29775	29851	29851	29778	29660	29655	29429
2 µM	33714	32981	32551	32409	32497	32230	31996	32109	31963	31895	31780	31971	31723	31803	31965	31652	31830	31723	31748	32172	32135	32186	31901	31897	31672	31758	31689	31595	31390	31530	31323	31375	31060	31180	31063	31185	31026	31305	30974	31014	30787	30929	30778	30695	30709	30892	30683	30805	30479
10 µM	35033	34753	34332	34421	34147	33968	33888	33701	33637	33590	33416	33538	33378	33239	33150	33300	33215	32968	32944	31636	31707	31671	31480	31267	31249	31088	31325	31041	31078	30757	30855	30929	30786	30781	30685	30831	30536	30518	30636	30632	30370	30473	30624	30312	30256	30312	30250	30333	30238
50 µM	34907	34395	34240	33964	34035	33794	33718	33647	33549	33531	33230	33035	33035	32887	32736	32681	32814	32726	32796	31918	31767	31573	31521	31673	31601	31593	31536	31571	31200	31579	31448	31306	31246	31209	30997	31108	30992	31121	31039	30980	31072	31022	31007	30763	30950	30905	30711	30863	30844
DMT1 pH 7.0-7.0
Time [s]	0	5.039	9.659	14.301	18.947	23.579	28.19	32.814	37.471	42.125	46.767	51.417	56.098	60.72	65.348	70.001	74.654	79.268	83.906	146.825	152.658	157.293	161.934	166.547	171.189	175.809	180.436	185.131	189.769	194.431	199.117	203.754	208.411	213.036	217.694	222.288	226.92	231.534	236.227	240.855	245.48	250.117	254.723	259.341	263.968	268.605	273.214	277.853	282.499
0 µM	35519	35306	34816	34651	34341	33913	34021	33704	33580	33637	33605	33294	33262	33340	33695	33375	33119	33155	33372	32698	32701	32409	32579	32402	32356	32144	32134	31998	31957	31719	31967	31904	31721	31764	31534	31566	31563	31577	31582	31577	31140	31353	31314	31317	31014	31090	31164	31096	30783
2 µM	34299	33255	33138	32837	32659	32456	32420	32377	32247	32277	32286	32259	32250	32083	32076	32091	31775	31805	31875	31953	31958	31758	30370	30704	30422	30848	30504	30419	30298	30343	30544	30215	30094	30344	30150	30142	30002	30023	30054	29940	29891	30200	29775	29881	29975	29810	29815	29731	29680
10 µM	33803	33282	32776	32628	32294	32241	31943	31965	31753	31778	31448	31739	31280	31466	31322	31393	31044	31279	31230	30824	30826	30891	30682	30679	30651	30538	30522	30390	30514	30370	30373	30284	30350	30268	30443	30290	30084	30070	30233	30188	29957	29961	30225	30015	30087	29857	29941	29784	29881
50 µM	32422	32012	31502	31298	30983	30719	30431	30457	30677	30443	30181	30458	30287	30162	30156	30052	30070	30063	29874	28494	28639	28647	28579	28529	28572	28517	28401	28409	28416	28591	28252	28242	28165	28238	28316	28043	28186	28170	28203	28216	28196	27906	28095	27819	28034	27897	27846	27786	27683
DMT1 pH 7.4-6.5
Time [s]	0	5.017	9.664	14.262	18.909	23.549	28.177	32.856	37.49	42.135	46.76	51.385	56.006	60.641	65.273	69.902	74.532	79.203	83.844	143.198	149.055	153.68	158.285	162.946	167.564	172.222	176.84	181.494	186.151	190.775	195.446	200.079	204.707	209.377	214.037	218.655	223.287	227.894	232.506	237.143	241.801	246.461	251.077	255.699	260.333	264.971	269.606	274.218	278.875
0 µM	21265	21429	21634	21282	21296	21167	21127	20995	20939	20914	20848	20930	20845	20822	20858	20764	20848	20784	20699	20468	20321	20464	20378	20248	20151	20257	20305	20071	20320	20192	20138	20182	20101	20254	20128	20313	19922	20087	19793	19964	19915	20001	20050	19906	20100	19890	20083	19935	19866
2 µM	19807	20157	20156	20003	20054	20019	19984	19727	19864	19815	19960	19920	19980	19792	19731	19766	19486	19828	19770	19632	19576	19675	19511	19695	19431	19541	19462	19439	19394	19380	19349	19460	19262	19412	19379	19163	19065	19056	19315	19312	19082	19237	18977	19242	19139	18861	19090	19096	18977
10 µM	19925	19397	19404	19662	19670	19468	19316	19566	19444	19367	19365	19338	19439	19394	19212	19267	19268	19152	19350	19216	19234	19242	19118	19172	18962	18900	18884	18842	18971	18843	18828	18827	18677	18833	18627	18688	18700	18719	18653	18421	18625	18630	18549	18452	18444	18338	18459	18389	18445
50 µM	21101	21075	21215	21543	21288	21249	21225	21275	21355	21249	21335	21351	21223	21060	21218	21074	21081	21232	21038	20659	20412	20385	20292	20154	20298	20307	20231	20218	20167	20077	20218	20073	20048	19949	19999	19859	19792	19877	19852	19897	19925	19813	19823	19724	19723	19643	19847	19790	19746
DMT1 pH 7.4-6.5
Time [s]	0	5.017	9.664	14.262	18.909	23.549	28.177	32.856	37.49	42.135	46.76	51.385	56.006	60.641	65.273	69.902	74.532	79.203	83.844	143.198	149.055	153.68	158.285	162.946	167.564	172.222	176.84	181.494	186.151	190.775	195.446	200.079	204.707	209.377	214.037	218.655	223.287	227.894	232.506	237.143	241.801	246.461	251.077	255.699	260.333	264.971	269.606	274.218	278.875
0 µM	20696	20422	20400	20294	20191	20307	20308	20223	20188	20037	20069	20112	20013	19939	19852	19950	19808	19885	19994	19481	19475	19703	19682	19665	19494	19442	19534	19447	19562	19484	19280	19237	19351	19279	19368	19388	19122	18999	19138	19181	19287	19152	19240	19103	19102	19097	18998	19055	19082
2 µM	21337	21595	21340	21229	21285	21344	21330	21228	20954	21169	21150	21058	20924	20949	20840	20947	21016	20971	21105	20821	20656	20532	20443	20517	20376	20417	20482	20398	20560	20355	20404	20255	20359	20337	20299	20244	20227	20243	20169	20042	20262	20100	20243	20298	20137	20172	20045	20076	20188
10 µM	20300	19920	19871	19974	19923	20155	19884	19897	19654	19598	19690	19715	19839	19554	19625	19474	19553	19552	19473	19308	19230	19185	19112	19202	19057	19080	19158	18922	19020	19069	19068	18847	18951	18830	18988	18944	18732	18686	18800	18745	18777	18902	18783	18793	18706	18638	18633	18786	18570
50 µM	20390	21299	21154	21039	21146	21092	21084	21096	21114	21121	20998	21100	21001	20916	21010	21148	21027	21011	21041	20725	20545	20777	20734	20638	20695	20544	20489	20418	20553	20421	20419	20535	20434	20494	20577	20446	20450	20430	20229	20271	20377	20343	20438	20230	20171	20132	20280	20353	20087
DMT1 pH 7.4-6.5
Time [s]	0	5.017	9.664	14.262	18.909	23.549	28.177	32.856	37.49	42.135	46.76	51.385	56.006	60.641	65.273	69.902	74.532	79.203	83.844	143.198	149.055	153.68	158.285	162.946	167.564	172.222	176.84	181.494	186.151	190.775	195.446	200.079	204.707	209.377	214.037	218.655	223.287	227.894	232.506	237.143	241.801	246.461	251.077	255.699	260.333	264.971	269.606	274.218	278.875
0 µM	21454	21629	21615	21642	21423	21500	21369	21258	21255	21276	21225	21314	21104	21193	21196	21099	21073	21139	21058	21166	21066	21030	21189	21168	21015	20943	21075	20882	20859	20904	20960	20786	20887	20766	20804	20773	20848	20872	20677	20694	20626	20881	20812	20791	20538	20686	20529	20720	20764
2 µM	22199	22430	22594	22171	22369	22308	22303	22299	22376	22202	22349	22340	22276	22221	22160	22054	22052	22271	22151	21741	21757	21745	21767	21719	21589	21591	21624	21660	21483	21424	21542	21526	21544	21441	21496	21409	21334	21320	21277	21343	21312	21413	21262	21121	21034	21206	21345	21102	21237
10 µM	21698	21484	21407	21503	21267	21380	21374	21299	21437	21054	21258	21186	21204	21065	20967	20921	21023	21100	21059	21306	21356	21120	21134	21055	20949	21057	21017	21015	20972	20798	20976	20919	20715	20611	20708	20533	20737	20645	20513	20764	20678	20797	20747	20795	20452	20642	20641	20676	20475
50 µM	20598	20672	20726	20760	20527	20684	20648	20498	20591	20436	20500	20427	20445	20509	20362	20250	20410	20333	20252	20452	20400	20448	20433	20572	20575	20499	20274	20304	20283	20234	20411	20182	20322	20302	20196	20185	20159	20119	20217	20253	20033	20195	20217	20089	19933	19956	20038	20080	20143
DMT1 pH 7.4-6.5
Time [s]	0	5.017	9.664	14.262	18.909	23.549	28.177	32.856	37.49	42.135	46.76	51.385	56.006	60.641	65.273	69.902	74.532	79.203	83.844	143.198	149.055	153.68	158.285	162.946	167.564	172.222	176.84	181.494	186.151	190.775	195.446	200.079	204.707	209.377	214.037	218.655	223.287	227.894	232.506	237.143	241.801	246.461	251.077	255.699	260.333	264.971	269.606	274.218	278.875
0 µM	21370	21002	20769	20945	20987	20922	20796	20709	20617	20555	20624	20741	20724	20812	20617	20620	20583	20525	20636	20590	20683	20677	20576	20746	20636	20547	20563	20564	20455	20415	20614	20382	20538	20379	20317	20384	20576	20538	20446	20204	20053	20374	20501	20380	20109	20376	20216	20395	20219
2 µM	20377	20406	20539	20250	20373	20383	20359	20318	20162	20338	20035	20042	20117	20074	20162	20022	20090	20041	19876	20289	20129	20253	19960	19975	20004	19951	19910	19892	19803	19986	19785	19707	19824	19932	19897	19772	19853	19799	19815	19768	19591	19661	19940	19742	19805	19688	19594	19707	19493
10 µM	21970	23455	23459	23621	23734	23646	23418	23471	23523	23603	23491	23220	23445	23404	23221	23352	23587	22990	23236	23529	23452	23486	23485	23259	23552	23375	23387	23542	23215	23356	23271	23119	23272	23224	23268	23039	23033	23121	23126	23038	23022	23233	23077	22909	22865	23069	22902	22891	22816
50 µM	22012	21672	21837	21931	21643	21930	21991	22020	22065	22067	22196	22022	22088	22106	22162	21955	21861	21893	22095	21822	21639	21471	21799	21745	21545	21485	21552	21496	21379	21509	21380	21299	21467	21275	21526	21275	21406	21264	21283	21345	21217	21126	21210	21059	21210	21348	21066	21159	21061
[truncated: 101 more columns]

## Sheet: Supplementary Figure 2d
Raw data with repeats, time indicated, outside pH used listed.
DMT1
Time [s]	0	5.026	9.622	14.208	18.781	23.382	27.958	32.546	37.128	41.739	46.356	50.936	55.515	60.096	64.681	69.263	73.841	78.443	83.025	142.831	148.654	153.244	157.826	162.404	166.995	171.572	176.161	180.747	185.332	189.91	194.506	199.092	203.682	208.267	212.842	217.425	222.025	226.598	231.173	235.769	240.361	244.946	249.533	254.107	258.697	263.28	267.85	272.42	277.025
6.5 pH	24709	24720	24254	24217	23833	23734	23639	23471	23513	23470	23062	23063	22874	22772	22862	22813	22512	22493	22513	21492	21566	21465	21492	21357	21158	21230	21136	21116	21132	20805	20983	20952	21065	20907	20852	20716	20483	20663	20727	20626	20612	20759	20538	20425	20432	20352	20361	20429	20410
7.0 pH	27273	27516	27239	26911	26711	26402	26420	26168	25972	25947	25923	25857	25799	25544	25639	25231	25513	25276	25290	24139	24242	24235	23948	23939	23917	23823	23659	23684	23544	23527	23479	23434	23597	23225	23273	23252	23067	23147	23214	23022	22928	22814	22882	22848	22904	22722	22794	22744	22691
7.4 pH	35597	35722	35765	35488	35326	34641	34200	34055	34079	33775	33711	33657	33323	33076	33007	32890	32706	32413	32893	31280	31187	30995	31014	31068	31199	31024	31015	31086	30941	31042	30835	30986	30737	30769	30564	30763	30549	30727	30603	30325	30341	30238	30176	30388	30069	30174	30209	30206	30243
DMT1
Time [s]	0	5.059	9.653	14.241	18.83	23.433	28.026	32.607	37.205	41.784	46.367	50.955	55.551	60.132	64.724	69.3	73.882	78.477	83.074	140.742	146.545	151.148	155.737	160.313	164.9	169.47	174.028	178.585	183.191	187.798	192.381	196.957	201.533	206.095	210.681	215.251	219.828	224.398	228.966	233.556	238.135	242.725	247.302	251.863	256.421	261.001	265.569	270.133	274.716
6.5 pH	25544	25408	25246	24969	24650	24480	24545	24047	24306	23967	24006	23755	23810	23727	23812	23533	23342	23300	23247	22867	22979	22804	22741	22745	22526	22460	22388	22367	22336	22297	22210	22088	22078	21864	21824	21827	21816	21791	21612	21711	21572	21547	21353	21486	21299	21411	21550	21249	21344
7.0 pH	28323	28112	27947	27655	27334	27356	26949	26933	26694	26637	26466	26452	26368	26169	26070	26259	25884	25857	25907	25513	25391	25209	25142	25419	24969	24995	24689	24902	24892	24593	24690	24562	24609	24483	24552	24569	24403	24355	24233	24303	24187	24079	24242	24227	24228	24008	23853	23976	23972
7.4 pH	36280	36513	36516	36294	36432	35657	35482	35376	35115	34714	34748	34264	34397	34122	34001	34104	33505	33446	33337	32755	32722	32500	32536	32396	32382	32351	32301	32221	32193	32157	32008	32148	32002	32252	31993	32013	31912	31837	31830	31832	31427	31575	31411	31421	31469	31548	31513	31254	31295
DMT1
Time [s]	0	5.059	9.653	14.241	18.83	23.433	28.026	32.607	37.205	41.784	46.367	50.955	55.551	60.132	64.724	69.3	73.882	78.477	83.074	140.742	146.545	151.148	155.737	160.313	164.9	169.47	174.028	178.585	183.191	187.798	192.381	196.957	201.533	206.095	210.681	215.251	219.828	224.398	228.966	233.556	238.135	242.725	247.302	251.863	256.421	261.001	265.569	270.133	274.716
6.5 pH	23839	23828	23754	23614	23542	23471	23369	23253	23087	22931	22954	22834	22762	22741	22582	22415	22450	22355	22359	21119	21323	21148	21161	21099	21003	20992	21008	20880	20902	20652	20923	20750	20578	20736	20728	20681	20475	20533	20522	20596	20718	20674	20516	20494	20513	20282	20261	20204	20343
7.0 pH	15473	15068	14779	14523	14284	14177	14092	14175	14063	14058	13951	14065	14064	14011	13965	13964	13868	13901	14020	13624	13737	13603	13664	13609	13603	13469	13543	13470	13522	13529	13496	13508	13427	13492	13390	13600	13367	13279	13413	13382	13332	13332	13269	13262	13175	13422	13219	13184	13226
7.4 pH	32980	33073	32685	32814	32228	32142	31985	32070	31877	31749	31425	31355	31350	31241	30904	30971	30882	30706	30874	29660	29723	29766	29602	29630	29463	29354	29430	29274	29509	28967	29000	29163	28916	29098	29114	28957	28877	28619	28719	28756	28640	28746	28309	28500	28583	28455	28514	28546	28368
DMT1
Time [s]	0	5.059	9.653	14.241	18.83	23.433	28.026	32.607	37.205	41.784	46.367	50.955	55.551	60.132	64.724	69.3	73.882	78.477	83.074	140.742	146.545	151.148	155.737	160.313	164.9	169.47	174.028	178.585	183.191	187.798	192.381	196.957	201.533	206.095	210.681	215.251	219.828	224.398	228.966	233.556	238.135	242.725	247.302	251.863	256.421	261.001	265.569	270.133	274.716
6.5 pH	25520	25382	25042	24945	24697	24794	24430	24360	24194	24189	24009	23994	24047	23917	23713	23689	23524	23666	23341	23930	23856	23704	23583	23614	23609	23472	23407	23338	23234	23219	23281	22999	23109	23244	22995	22894	22917	22692	22822	22668	22661	22898	22691	22612	22612	22584	22603	22424	22318
7.0 pH	15614	15329	15113	14883	14869	14750	14759	14595	14639	14398	14495	14466	14619	14482	14400	14483	14402	14331	14443	14638	14605	14602	14434	14422	14426	14427	14474	14359	14407	14379	14410	14398	14355	14373	14330	14378	14374	14237	14301	14332	14318	14296	14215	14257	14182	14242	14127	14124	14161
7.4 pH	35077	34832	34940	34820	34202	34030	33972	33685	33386	33415	33241	33250	32839	32828	32776	32677	32548	32629	32199	32394	32403	32108	32152	32123	32030	31844	31850	31884	31591	31549	31546	31442	31480	31477	31448	31116	31156	31283	31064	31362	31017	31148	31016	30860	30693	31073	30875	30538	30431
NRAMP1
Time [s]	0	5.039	9.625	14.198	18.782	23.374	27.963	32.56	37.159	41.752	46.349	50.932	55.511	60.105	64.686	69.287	73.857	78.448	83.031	133.349	139.169	143.753	148.343	152.931	157.527	162.107	166.708	171.29	175.881	180.466	185.041	189.626	194.207	198.793	203.369	207.953	212.527	217.126	221.698	226.276	230.855	235.434	240.033	244.63	249.207	253.776	258.364	262.938	267.52
6.5 pH	24932	25579	25278	25135	24775	24545	24508	24457	24313	24231	24200	24011	23883	23761	23751	23725	23668	23656	23360	22004	22212	22205	22150	22030	22112	22109	22265	22050	22053	22094	21998	22054	22005	21911	21900	21759	21900	21738	21728	21848	21993	21865	21905	21685	21975	21677	21690	21731	21729
7.0 pH	28783	28567	28229	27781	27414	27427	27412	27517	27281	27141	27159	27013	26918	26811	27076	26973	26652	26711	26767	25556	25441	25175	25232	25320	25000	25275	25166	25220	25006	25113	25132	25109	24952	25032	25229	24975	25024	24981	24899	24867	24698	24923	24668	24634	24597	24540	24660	24636	24548
7.4 pH	28007	27380	27290	27436	27452	27182	26919	27056	26876	26867	26887	26654	26512	26376	26301	26286	26338	26150	26064	25696	25487	25456	25236	25201	25091	25057	24924	24712	25014	24697	24621	24588	24550	24473	24503	24376	24466	24399	24285	24286	24227	24150	24381	23972	24292	24210	23941	24004	23931
NRAMP1
Time [s]	0	5.039	9.625	14.198	18.782	23.374	27.963	32.56	37.159	41.752	46.349	50.932	55.511	60.105	64.686	69.287	73.857	78.448	83.031	133.349	139.169	143.753	148.343	152.931	157.527	162.107	166.708	171.29	175.881	180.466	185.041	189.626	194.207	198.793	203.369	207.953	212.527	217.126	221.698	226.276	230.855	235.434	240.033	244.63	249.207	253.776	258.364	262.938	267.52
6.5 pH	27116	26792	26330	26077	26212	25682	25689	25727	25683	25540	25412	25506	25196	24859	24678	24660	24639	24381	24352	24032	23844	23950	23729	23695	23488	23504	23534	23293	23430	23592	23366	23254	23357	23319	23282	23175	22989	23245	23069	23019	23020	23011	22890	22737	22763	22690	22805	22694	22366
7.0 pH	26413	26615	26539	26635	26077	26007	25962	25777	25875	25651	25429	25615	25454	25282	25285	25401	25179	25194	25163	23795	24101	23881	23940	23763	23921	23618	23522	23661	23468	23461	23538	23766	23395	23458	23455	23514	23479	23347	23186	23244	23245	23315	23249	23255	23225	22874	23363	22976	23080
7.4 pH	31971	31755	31572	30956	30634	30703	30321	30330	30197	29850	29916	29793	29696	29340	29408	29176	29538	29043	29083	28819	28727	28400	28218	28227	27974	27946	27665	27785	27494	27778	27311	27265	27199	27212	27133	27238	27052	27263	26932	26886	26736	26793	26684	26695	26703	26628	26548	26654	26518
NRAMP1
Time [s]	0	5.039	9.625	14.198	18.782	23.374	27.963	32.56	37.159	41.752	46.349	50.932	55.511	60.105	64.686	69.287	73.857	78.448	83.031	133.349	139.169	143.753	148.343	152.931	157.527	162.107	166.708	171.29	175.881	180.466	185.041	189.626	194.207	198.793	203.369	207.953	212.527	217.126	221.698	226.276	230.855	235.434	240.033	244.63	249.207	253.776	258.364	262.938	267.52
6.5 pH	17204	17693	17668	17742	17555	17543	17351	17274	17119	17024	16870	16685	16766	16774	16616	16637	16699	16509	16448	15778	16090	15928	15852	15961	15825	15978	15811	15686	15713	15672	15627	15497	15562	15619	15536	15564	15525	15511	15477	15549	15531	15492	15466	15441	15404	15420	15356	15397	15292
7.0 pH	26585	26673	26380	26267	25980	25994	25773	25723	25521	25460	25502	25330	25405	25355	25085	25150	24799	24900	25008	24082	24347	24148	24253	23904	23956	23927	23823	23872	23848	23899	23860	23725	23652	23837	23583	23563	23545	23635	23580	23511	23343	23440	23431	23384	23409	23476	23344	23282	23203
7.4 pH	33172	32935	32269	32251	32187	32021	31819	31769	31495	31457	31175	31156	31214	30904	30968	30812	30963	30731	30493	28351	28546	28565	28443	28492	28256	28171	28069	28021	28156	27711	27762	27618	27562	27531	27464	27657	27412	27057	27050	27225	26953	27052	26998	26874	27031	26720	26768	26601	26585
NRAMP1
Time [s]	0	5.039	9.625	14.198	18.782	23.374	27.963	32.56	37.159	41.752	46.349	50.932	55.511	60.105	64.686	69.287	73.857	78.448	83.031	133.349	139.169	143.753	148.343	152.931	157.527	162.107	166.708	171.29	175.881	180.466	185.041	189.626	194.207	198.793	203.369	207.953	212.527	217.126	221.698	226.276	230.855	235.434	240.033	244.63	249.207	253.776	258.364	262.938	267.52
6.5 pH	18146	18264	18062	18093	18058	17844	17930	17809	17579	17653	17219	17126	17026	16969	16897	16914	16869	16723	16867	16706	16610	16595	16691	16505	16457	16385	16433	16390	16345	16262	16254	16313	16079	16277	16288	16093	16202	16082	16112	16107	16035	15923	16122	15981	16020	15889	15976	15787	15851
7.0 pH	27869	27512	27253	27008	26931	26920	26680	26581	26529	26505	26308	26099	25765	26205	25746	25773	25795	25714	25390	25235	25289	25168	25251	25225	25097	25274	25017	24926	24898	24771	24672	24979	24948	24687	24536	24594	24676	24774	24596	24647	24527	24591	24573	24274	24295	24371	24194	24236	24216
7.4 pH	35179	35178	34835	34613	34401	34238	33971	33764	33552	33431	33070	33186	33109	32808	32763	32578	32508	32383	32245	32276	32062	31938	31640	31716	31519	31290	31128	31037	31088	30654	30647	30951	30622	30371	30320	30317	30167	30132	30120	29904	29802	29879	29875	29911	29893	29802	29583	29472	29472
[truncated: 101 more columns]

## Sheet: Supplementary Figure 2e
Raw data with repeats, time indicated, ion and TMBIT concentrations used listed.
Time [s]	0	6.424	12.638	18.831	25.06	31.293	37.457	43.663	49.803	56.052	62.261	68.447	74.657	80.884	87.059	93.263	99.482	105.688	111.933	151.14	158.104	164.318	170.546	176.763	182.966	189.15	195.356	201.638	207.781	213.988	220.226	226.398	232.578	238.746	244.984	251.204	257.352	263.562	269.765	275.967	282.093	288.311	294.535	300.667	306.899	313.075	319.255	325.46	331.648
0 µM CD / 0 µM TMBIT	3.31205	3.58941	3.64824	3.35999	3.48505	3.46608	3.43817	3.21068	3.3294	3.49667	3.35029	3.42529	3.40051	3.51937	3.29326	3.57503	3.50361	3.60042	3.34303	3.55222	3.34415	3.24017	3.4539	3.44402	3.27764	3.3874	3.34906	3.30796	3.51024	3.55405	3.47132	3.47343	3.29127	3.34807	3.41242	3.47903	3.4107	3.54267	3.37447	3.48253	3.43931	3.41741	3.42631	3.68932	3.42488	3.44472	3.49916	3.51508	3.3557
0 µM CD / 0.1 µM TMBIT	3.51637	3.70774	3.62024	3.63269	3.69686	3.35902	3.5074	3.55287	3.57091	3.6416	3.42966	3.51398	3.48133	3.47044	3.47918	3.47714	3.38774	3.44679	3.53885	3.27062	3.37962	3.53616	3.48252	3.45136	3.39333	3.5686	3.5454	3.44846	3.32278	3.38228	3.51465	3.3551	3.33564	3.41372	3.66217	3.4138	3.46735	3.43177	3.55855	3.3641	3.56225	3.38961	3.42969	3.52295	3.3909	3.4954	3.54615	3.41498	3.54606
0 µM CD / 1 µM TMBIT	3.46803	3.50967	3.45405	3.63169	3.49442	3.63776	3.45097	3.3802	3.50846	3.43376	3.68506	3.5323	3.49007	3.42152	3.55438	3.41307	3.57001	3.45579	3.49439	3.47882	3.48066	3.29535	3.45565	3.37926	3.53473	3.38878	3.55108	3.56311	3.50929	3.44633	3.47775	3.55057	3.43348	3.4438	3.55315	3.47069	3.24471	3.39972	3.27614	3.60396	3.49901	3.59994	3.41772	3.49827	3.31583	3.39326	3.46371	3.53911	3.40864
0 µM CD / 20 µM TMBIT	3.5652	3.49468	3.48972	3.47246	3.56468	3.57493	3.46972	3.54582	3.42836	3.43479	3.44106	3.56277	3.5284	3.45978	3.53308	3.38295	3.5843	3.49885	3.62931	3.51567	3.32287	3.4323	3.57577	3.58741	3.64707	3.44288	3.45775	3.51787	3.5	3.52289	3.49278	3.57847	3.56858	3.41516	3.50529	3.45234	3.56954	3.44903	3.51279	3.48508	3.51482	3.44359	3.36458	3.39396	3.54949	3.57855	3.4582	3.54015	3.21679
0 µM CD / 100 µM TMBIT	3.55764	3.6	3.59688	3.63816	3.50012	3.66305	3.70125	3.68011	3.57836	3.7683	3.59925	3.6487	3.56112	3.67105	3.63901	3.70341	3.56581	3.53049	3.69183	3.61094	3.81836	3.50853	3.54208	3.55961	3.69127	3.53011	3.65378	3.69451	3.66367	3.47671	3.56013	3.65865	3.67241	3.66046	3.55028	3.61819	3.54761	3.80319	3.4716	3.50267	3.51588	3.63503	3.52952	3.49537	3.55442	3.56384	3.73953	3.69025	3.66768
1 µM CD / 0 µM TMBIT	3.54968	3.47258	3.63521	3.44601	3.49262	3.49821	3.50668	3.51133	3.57668	3.58116	3.49608	3.52141	3.4592	3.65041	3.45404	3.52844	3.5034	3.47841	3.36563	3.54687	3.49087	3.37799	3.38568	3.60872	3.47641	3.38806	3.43842	3.32135	3.46387	3.42035	3.33325	3.45158	3.56162	3.34056	3.48068	3.55706	3.41983	3.37797	3.56946	3.49041	3.34045	3.54458	3.46856	3.47614	3.55448	3.42129	3.41944	3.47749	3.36968
1 µM CD / 0.1 µM TMBIT	3.48346	3.34939	3.51516	3.57661	3.49567	3.40189	3.50422	3.62744	3.55308	3.52528	3.4019	3.34327	3.57868	3.38796	3.60203	3.43854	3.55517	3.61901	3.3814	3.42594	3.48108	3.53447	3.59823	3.45475	3.55727	3.38623	3.54137	3.52933	3.41775	3.56982	3.67068	3.50963	3.44265	3.64422	3.40615	3.35239	3.45727	3.49334	3.49383	3.42688	3.40549	3.44223	3.39194	3.54705	3.49515	3.42557	3.27196	3.60458	3.35125
1 µM CD / 1 µM TMBIT	3.63733	3.05402	3.42933	3.62225	3.4704	3.89867	3.51128	3.01631	3.44059	3.17905	3.40221	3.60131	3.53606	3.58885	3.58021	3.69218	2.76835	3.30716	3.48422	3.58419	3.36353	3.07114	2.99438	2.87096	2.66217	2.88627	2.73116	2.80642	2.65914	2.88185	2.73579	2.79572	2.68278	2.75092	2.96686	3.06304	2.76697	2.8722	2.87356	2.78412	2.84299	2.90229	2.90907	2.68094	2.81542	2.93164	2.80074	2.85841	2.75563
1 µM CD / 20 µM TMBIT	3.49643	3.59211	3.52312	3.42422	3.67831	3.57206	3.63692	3.55956	3.47608	3.56684	3.48944	3.56154	3.50829	3.45161	3.7135	3.41295	3.5842	3.6092	3.5866	3.43687	3.55222	3.51888	3.66473	3.49425	3.38009	3.55374	3.49212	3.42626	3.53281	3.34618	3.4522	3.40956	3.3495	3.37271	3.47862	3.47157	3.56656	3.50231	3.59531	3.44606	3.44896	3.54018	3.4382	3.48867	3.5275	3.65851	3.55303	3.56361	3.47316
1 µM CD / 100 µM TMBIT	3.6477	3.65861	3.8665	3.60174	3.57309	3.73162	3.64341	3.62088	3.61857	3.74267	3.64974	3.70343	3.49718	3.55981	3.74833	3.68217	3.63993	3.56585	3.48269	3.01671	3.08506	3.09621	3.00596	3.0076	2.69214	2.77421	2.74774	2.85008	2.68684	2.60353	2.71686	2.71112	2.71623	2.69848	2.74299	2.67372	2.74886	2.73516	2.83204	2.74962	2.59461	2.64046	2.81941	2.74116	2.68568	2.69287	2.73718	2.82091	2.82071
Time [s]	0	6.452	12.611	18.734	24.929	31.068	37.235	43.392	49.545	55.693	61.889	68.11	74.275	80.524	86.702	92.928	99.128	105.291	111.461	152.873	159.918	166.096	172.246	178.405	184.581	190.81	197.066	203.267	209.513	215.763	221.901	228.119	234.39	240.582	246.747	252.892	259.112	265.319	271.516	277.716	283.885	290.066	296.266	302.473	308.681	314.822	321.048	327.259	333.467
0 µM CD / 0 µM TMBIT	3.52062	3.51194	3.6578	3.5123	3.71886	3.54783	3.48485	3.36297	3.55102	3.49515	3.60036	3.47672	3.49914	3.55472	3.561	3.52701	3.44444	3.58601	3.42675	3.54139	3.54002	3.45805	3.69876	3.64608	3.36695	3.50878	3.56951	3.52147	3.47563	3.49786	3.5041	3.50257	3.57639	3.46985	3.54913	3.65616	3.59927	3.39239	3.48791	3.48783	3.52675	3.51036	3.44175	3.50703	3.58712	3.40382	3.4313	3.50845	3.42116
0 µM CD / 0.1 µM TMBIT	3.51909	3.50603	3.62207	3.65337	3.55719	3.68338	3.43114	3.61331	3.56018	3.77807	3.4868	3.5413	3.50883	3.5493	3.60284	3.49519	3.47949	3.77328	3.43605	3.45195	3.52843	3.38554	3.43245	3.45689	3.52935	3.41824	3.58594	3.35749	3.61976	3.64461	3.58085	3.54486	3.35811	3.63399	3.44758	3.62742	3.5582	3.59848	3.46697	3.60717	3.52708	3.48779	3.50826	3.44947	3.41735	3.45768	3.5818	3.47509	3.47262
0 µM CD / 1 µM TMBIT	3.8059	3.59697	3.6031	3.48085	3.6312	3.40667	3.60158	3.40618	3.59208	3.38445	3.52479	3.65458	3.49774	3.53768	3.58223	3.40522	3.41633	3.58144	3.51052	3.51736	3.5822	3.50312	3.5041	3.48664	3.35286	3.51196	3.44967	3.30324	3.45086	3.32796	3.49205	3.67209	3.39144	3.45499	3.35897	3.48535	3.42087	3.53797	3.54651	3.45161	3.57822	3.49201	3.43934	3.53074	3.58455	3.43537	3.33931	3.65107	3.62174
0 µM CD / 20 µM TMBIT	3.56309	3.53754	3.58552	3.62774	3.55342	3.49704	3.63988	3.54767	3.59223	3.54719	3.59726	3.6047	3.59797	3.60634	3.67407	3.55718	3.5979	3.40549	3.57457	3.52591	3.58132	3.51227	3.58368	3.51788	3.69718	3.71353	3.56627	3.38977	3.58676	3.71597	3.73764	3.61372	3.60323	3.56634	3.70713	3.69591	3.41717	3.52326	3.62887	3.68983	3.58692	3.57437	3.53503	3.51455	3.44877	3.5486	3.44507	3.59082	3.59192
0 µM CD / 100 µM TMBIT	3.67967	3.75255	3.65006	3.59311	3.60686	3.73506	3.72431	3.6692	3.57486	3.55961	3.63462	3.68683	3.60427	3.57017	3.65395	3.78676	3.78739	3.51193	3.59524	3.5757	3.50969	3.50965	3.67356	3.52548	3.5025	3.67403	3.63027	3.70174	3.53235	3.57066	3.43851	3.61832	3.75874	3.71565	3.62806	3.70516	3.63244	3.44624	3.50367	3.68311	3.58032	3.55592	3.35475	3.71227	3.65221	3.57033	3.57784	3.63736	3.7223
1 µM CD / 0 µM TMBIT	3.71662	3.55104	3.52785	3.58534	3.49905	3.6235	3.60876	3.61359	3.70781	3.56325	3.54287	3.66783	3.55323	3.61138	3.55402	3.52176	3.50824	3.49791	3.56968	3.63354	3.63924	3.65587	3.51772	3.58373	3.73805	3.65519	3.52087	3.69786	3.65697	3.52506	3.68758	3.6508	3.67515	3.73055	3.81816	3.65179	3.61324	3.6806	3.66515	3.58468	3.59526	3.77672	3.61776	3.87964	3.39536	3.6351	3.34614	3.66062	3.51427
1 µM CD / 0.1 µM TMBIT	3.71505	3.72263	3.66913	3.6535	3.51469	3.527	3.7086	3.56093	3.55385	3.49293	3.55793	3.50579	3.46497	3.86212	3.62952	3.50148	3.61954	3.632	3.62604	3.57738	3.61395	3.62963	3.55028	3.69987	3.43474	3.42032	3.50227	3.56796	3.34527	3.49627	3.40943	3.59166	3.52351	3.54183	3.62604	3.58624	3.57982	3.68883	3.59304	3.55806	3.54868	3.60496	3.77989	3.56395	3.40411	3.51663	3.54766	3.47983	3.6872
1 µM CD / 1 µM TMBIT	3.71681	3.61006	3.71197	3.60891	3.60723	3.58008	3.76029	3.60785	3.65327	3.58862	3.56846	3.66346	3.65453	3.64719	3.54944	3.57111	3.67341	3.48997	3.63071	3.57332	3.57039	3.54421	3.55329	3.56691	3.69485	3.60893	3.54908	3.53656	3.47353	3.56879	3.49125	3.60522	3.58744	3.48072	3.77303	3.56442	3.38641	3.64139	3.56785	3.54633	3.49364	3.66332	3.56177	3.61222	3.68577	3.66429	3.60911	3.65714	3.4889
1 µM CD / 20 µM TMBIT	3.46501	3.728	3.51079	3.6073	3.62805	3.46936	3.63379	3.39417	3.66866	3.56888	3.56759	3.56864	3.57128	3.43661	3.7483	3.49282	3.65927	3.45222	3.60998	3.64625	3.43442	3.57774	3.3641	3.4611	3.37324	3.47916	3.37165	3.52229	3.69563	3.62942	3.51475	3.34747	3.51883	3.47051	3.47854	3.51939	3.52858	3.38865	3.55391	3.55802	3.48083	3.53761	3.45528	3.47569	3.36982	3.65863	3.43747	3.51576	3.61375
1 µM CD / 100 µM TMBIT	3.71869	3.53275	3.57501	3.786	3.54207	3.66363	3.50228	3.55963	3.62817	3.69589	3.65089	3.68562	3.57893	3.50092	3.5327	3.70913	3.6808	3.40936	3.37548	3.50649	3.58035	3.70395	3.52207	3.573	3.70504	3.56414	3.74632	3.61031	3.65718	3.5889	3.60493	3.62154	3.66785	3.53426	3.62041	3.69534	3.6495	3.72991	3.41511	3.53417	3.6297	3.67221	3.67381	3.73572	3.62859	3.63111	3.75228	3.56113	3.75097
Time [s]	0	6.443	12.624	18.824	25.03	31.254	37.479	43.692	49.883	56.097	62.277	68.439	74.633	80.83	86.956	93.133	99.299	105.467	111.611	153.264	160.281	166.443	172.576	178.852	185.106	191.331	197.5	203.688	209.865	216.022	222.189	228.347	234.595	240.757	246.936	253.098	259.248	265.458	271.622	277.786	283.964	290.161	296.319	302.509	308.679	314.826	321.011	327.157	333.341
0 µM CD / 0 µM TMBIT	3.39532	3.64634	3.72521	3.53055	3.64602	3.52454	3.48994	3.45367	3.46283	3.52826	3.42191	3.53758	3.55885	3.49223	3.45446	3.34212	3.45247	3.54988	3.52451	3.48806	3.44191	3.67768	3.62454	3.47057	3.60566	3.47859	3.64368	3.49489	3.60917	3.50737	3.71605	3.47597	3.5847	3.52478	3.49734	3.53102	3.60782	3.47337	3.42196	3.48993	3.5918	3.48984	3.55893	3.51928	3.55724	3.63699	3.38826	3.36825	3.63886
0 µM CD / 0.1 µM TMBIT	3.38791	3.58311	3.69466	3.6171	3.61973	3.54625	3.45011	3.56361	3.4724	3.62119	3.50137	3.69992	3.52041	3.56777	3.55791	3.5332	3.50226	3.4729	3.51754	3.61779	3.27957	3.55018	3.59036	3.58259	3.58711	3.63023	3.61578	3.56877	3.58034	3.5783	3.49403	3.62564	3.53696	3.63066	3.62877	3.45987	3.47778	3.50152	3.4036	3.50863	3.32215	3.55909	3.4677	3.65082	3.54156	3.53766	3.55348	3.37531	3.55774
0 µM CD / 1 µM TMBIT	3.68271	3.53308	3.48967	3.63326	3.47588	3.53399	3.29835	3.53751	3.51582	3.65412	3.57184	3.60838	3.4854	3.69108	3.46833	3.46529	3.59125	3.46965	3.53495	3.67631	3.5325	3.46507	3.50321	3.40025	3.50829	3.40811	3.73455	3.62365	3.47721	3.4599	3.55996	3.48584	3.55119	3.66918	3.39065	3.54771	3.46189	3.52504	3.56962	3.64742	3.6344	3.66328	3.36512	3.52789	3.50996	3.52326	3.70325	3.47371	3.55796
0 µM CD / 20 µM TMBIT	3.52033	3.59689	3.72456	3.54264	3.59553	3.59856	3.60865	3.53415	3.60422	3.46102	3.60345	3.54161	3.56851	3.63469	3.54211	3.62264	3.60793	3.5197	3.68368	3.57344	3.55043	3.58926	3.61499	3.63612	3.5201	3.68655	3.55504	3.60672	3.57028	3.5665	3.60432	3.45267	3.45318	3.45282	3.46245	3.60714	3.5124	3.5275	3.59441	3.57932	3.5963	3.70764	3.51242	3.30697	3.61756	3.46638	3.72494	3.62109	3.50929
0 µM CD / 100 µM TMBIT	3.61776	3.63272	3.7682	3.44622	3.6908	3.78936	3.53605	3.46576	3.65906	3.73747	3.68382	3.72741	3.75375	3.76681	3.57381	3.65274	3.55966	3.75237	3.65426	3.66052	3.5474	3.55356	3.67488	3.56631	3.62507	3.63815	3.65919	3.77478	3.57755	3.68144	3.59045	3.69841	3.69745	3.79607	3.61516	3.61563	3.57303	3.61834	3.55092	3.63236	3.67173	3.56909	3.66142	3.69882	3.56374	3.68349	3.49001	3.71966	3.36543
1 µM CD / 0 µM TMBIT	3.59576	3.60897	3.62647	3.67581	3.4497	3.54689	3.55834	3.48282	3.49246	3.59589	3.49306	3.73684	3.53535	3.53213	3.54401	3.56456	3.65133	3.66811	3.54877	3.46543	3.71056	3.66237	3.61933	3.531	3.68017	3.45628	3.53882	3.62931	3.7456	3.63037	3.48838	3.50762	3.56476	3.4816	3.53541	3.48607	3.5392	3.49112	3.4043	3.43942	3.68135	3.55337	3.43279	3.61132	3.47734	3.45488	3.58997	3.49865	3.4713
1 µM CD / 0.1 µM TMBIT	3.62881	3.7244	3.58038	3.61254	3.39414	3.5539	3.50881	3.49641	3.59732	3.55516	3.52008	3.56378	3.5695	3.58032	3.57807	3.69102	3.41462	3.55182	3.58562	3.52107	3.61235	3.40147	3.41368	3.66555	3.38389	3.81965	3.55354	3.5699	3.50575	3.69331	3.48236	3.50872	3.82973	3.57667	3.43912	3.71887	3.69092	3.56219	3.53719	3.70517	3.50302	3.60823	3.61763	3.48781	3.62717	3.54177	3.35201	3.63639	3.35356
1 µM CD / 1 µM TMBIT	3.52179	3.67542	3.50208	3.57192	3.57612	3.59805	3.56893	3.62608	3.56339	3.58342	3.66261	3.57635	3.60082	3.60224	3.65088	3.49588	3.64955	3.4666	3.53901	3.56096	3.46428	3.58751	3.48437	3.57215	3.52459	3.67047	3.6249	3.4853	3.46414	3.6168	3.46306	3.43261	3.64135	3.47905	3.50776	3.53792	3.54317	3.46389	3.57342	3.67192	3.62406	3.58745	3.46266	3.50237	3.58861	3.56852	3.67782	3.46752	3.4321
1 µM CD / 20 µM TMBIT	3.38361	3.57908	3.46961	3.51899	3.63089	3.6123	3.64914	3.5222	3.47592	3.67298	3.45704	3.53216	3.54729	3.48999	3.51476	3.52527	3.5118	3.41298	3.62737	3.5603	3.62804	3.68027	3.53263	3.5082	3.51356	3.48001	3.64209	3.63872	3.53005	3.50508	3.45405	3.53349	3.61221	3.57933	3.74373	3.47146	3.43238	3.49812	3.66954	3.62009	3.63579	3.46894	3.59107	3.39506	3.42029	3.58884	3.62628	3.46294	3.65409
1 µM CD / 100 µM TMBIT	2.45988	3.58466	3.58265	3.03663	2.63925	2.69281	2.69736	2.6072	2.44852	2.48808	2.57661	2.5527	2.5717	2.41736	2.62263	2.53444	2.51448	2.57823	2.63365	2.65751	2.40615	2.36125	2.32008	2.44448	2.38649	2.48713	2.33898	2.4427	2.40628	2.35279	2.50799	2.31148	2.42525	2.46439	2.38538	2.42823	2.43766	2.45884	2.35818	2.43052	2.40842	2.39909	2.467	2.43952	2.43653	2.43577	2.58847	2.40195	2.33791
Time [s]	0	6.518	12.721	18.933	25.143	31.284	37.45	43.584	49.799	55.922	62.076	68.26	74.399	80.571	86.756	92.983	99.184	105.389	111.647	151.293	158.39	164.561	170.763	176.959	183.164	189.351	195.512	201.714	207.897	214.058	220.272	226.442	232.588	238.744	244.93	251.123	257.301	263.502	269.692	275.882	282.081	288.239	294.387	300.594	306.783	312.959	319.139	325.295	331.503
0 µM CD / 0 µM TMBIT	3.46286	3.52642	3.52089	3.54273	3.53823	3.46634	3.48208	3.39942	3.29074	3.56109	3.45881	3.36476	3.20497	3.08638	3.25127	3.2838	3.15367	3.14386	3.04341	3.51381	3.46915	3.47505	3.45863	3.3512	3.35158	3.28046	3.20952	3.22546	3.10841	2.98813	3.13816	3.08922	3.10052	3.05659	2.98747	3.07759	3.11194	3.04432	3.16439	2.96052	3.04885	3.01744	2.95348	3.0287	3.05074	2.86847	2.98026	3.03443	2.97372
0 µM CD / 0.1 µM TMBIT	3.69206	3.61436	3.56386	3.53482	3.54716	3.54704	3.54354	3.63273	3.51634	3.53631	3.5245	3.55564	3.68152	3.51907	3.61821	3.67713	3.35454	3.58181	3.60412	3.45934	3.4861	3.56436	3.61026	3.50886	3.46881	3.49652	3.35961	3.49569	3.35357	3.23259	3.29552	3.24866	3.33211	3.22	3.34857	3.30733	3.27897	3.23813	3.2483	3.31392	3.29108	3.37442	3.29617	3.20574	3.43841	3.1828	3.38695	3.31704	3.2747
0 µM CD / 1 µM TMBIT	3.57268	3.68771	3.72783	3.59055	3.42445	3.62943	3.52613	3.52184	3.4871	3.65924	3.5969	3.48482	3.5595	3.70018	3.57867	3.53877	3.52309	3.70205	3.44367	3.61866	3.34035	3.61032	3.50754	3.48368	3.24126	3.28788	3.31392	3.3739	3.37023	3.1955	3.27796	3.31101	3.31201	3.30914	3.36444	3.46901	3.39158	3.10307	3.23032	3.37039	3.28472	3.22916	3.24916	3.33715	3.22211	3.29552	3.4634	3.24294	3.28556
0 µM CD / 20 µM TMBIT	3.55695	3.75964	3.61316	3.69863	3.64534	3.56152	3.58611	3.4227	3.59126	3.63124	3.55644	3.52878	3.40515	3.76497	3.57522	3.76004	3.66967	3.75903	3.76064	3.57624	3.60488	3.6606	3.5183	3.50989	3.64573	3.58935	3.51942	3.53172	3.53043	3.68015	3.5318	3.52047	3.49537	3.66784	3.40063	3.44775	3.72277	3.42531	3.55553	3.55889	3.61934	3.5004	3.44993	3.65122	3.47886	3.48002	3.43688	3.55045	3.60967
0 µM CD / 100 µM TMBIT	3.60469	3.6305	3.75296	3.65874	3.69823	3.62902	3.84015	3.68311	3.57099	3.66715	3.60201	3.58368	3.6753	3.70175	3.65742	3.83821	3.65746	3.54693	3.80818	3.49325	3.67246	3.54504	3.67005	3.55075	3.70653	3.56947	3.75831	3.56378	3.4797	3.60601	3.5295	3.54921	3.61555	3.67002	3.67305	3.61183	3.53629	3.72206	3.62054	3.6526	3.66792	3.66505	3.65471	3.69823	3.5694	3.45697	3.38629	3.70684	3.5277
1 µM CD / 0 µM TMBIT	3.71895	3.77759	3.5329	3.52234	3.49444	3.55192	3.73672	3.66158	3.6787	3.65277	3.57344	3.60457	3.71114	3.65035	3.55042	3.79905	3.60727	3.56834	3.55718	3.71487	3.4975	3.74457	3.53074	3.54305	3.78597	3.59038	3.57493	3.60229	3.55573	3.57214	3.52118	3.56889	3.4417	3.6675	3.63847	3.61851	3.39075	3.58617	3.52837	3.62483	3.53906	3.48763	3.61304	3.59523	3.49256	3.62425	3.55984	3.49164	3.38999
1 µM CD / 0.1 µM TMBIT	3.55523	3.5502	3.51564	3.58043	3.69823	3.52668	3.67347	3.67979	3.47441	3.54047	3.72862	3.56333	3.53382	3.49871	3.51842	3.66186	3.52373	3.72204	3.55063	3.52992	3.60664	3.46759	3.76415	3.52237	3.59121	3.68331	3.47943	3.55794	3.44404	3.70789	3.54708	3.75302	3.54984	3.61713	3.63497	3.56957	3.58878	3.36192	3.58479	3.54161	3.57016	3.55048	3.58557	3.74113	3.61551	3.52468	3.54607	3.42621	3.58029
1 µM CD / 1 µM TMBIT	3.69171	3.59672	3.67207	3.56769	3.80723	3.65968	3.76712	3.44361	3.44231	3.59663	3.67361	3.70126	3.67226	3.63805	3.58441	3.56739	3.59975	3.62157	3.51301	3.51365	3.49047	3.71741	3.72172	3.54526	3.42372	3.60846	3.68134	3.50975	3.71238	3.61553	3.44268	3.4934	3.51771	3.39809	3.58841	3.46639	3.67649	3.59908	3.4952	3.70088	3.57563	3.40043	3.61958	3.57903	3.42598	3.62579	3.51234	3.5503	3.48861
1 µM CD / 20 µM TMBIT	3.44086	3.67669	3.58862	3.67083	3.49883	3.50155	3.56079	3.55848	3.5502	3.49726	3.56372	3.55813	3.46995	3.70858	3.53181	3.65467	3.64673	3.53074	3.56769	3.61424	3.56569	3.5918	3.52362	3.52256	3.68991	3.49696	3.55615	3.5968	3.50389	3.76019	3.42828	3.44789	3.63744	3.65432	3.51159	3.59023	3.56914	3.71856	3.68672	3.72679	3.48739	3.54362	3.56627	3.56467	3.46042	3.75776	3.39973	3.5665	3.50607
1 µM CD / 100 µM TMBIT	3.636	3.69741	3.62656	3.60881	3.67506	3.62432	3.56847	3.52259	3.56383	3.64832	3.77427	3.56157	3.60976	3.61727	3.60313	3.67185	3.65192	3.48513	3.54019	3.58295	3.59468	3.55581	3.55134	3.64293	3.64158	3.56024	3.508	3.55184	3.52161	3.69671	3.66667	3.58946	3.72681	3.62334	3.63018	3.57169	3.7667	3.57857	3.78598	3.80366	3.628	3.68379	3.66149	3.63615	3.74549	3.70322	3.57426	3.61253	3.47543
[truncated: 101 more columns]

## Sheet: Supplementary Figure 2f
Raw data with repeats, time indicated, TMBIT concentrations used listed.
DMT1
Time [s]	0	5.048	9.673	14.309	18.938	23.581	28.225	32.861	37.522	42.155	46.801	51.423	56.066	60.718	65.383	70.041	74.673	79.285	83.898	134.79	140.654	145.313	149.959	154.591	159.212	163.881	168.546	173.167	177.792	182.42	187.054	191.69	196.338	200.97	205.589	210.189	214.836	219.474	224.104	228.736	233.391	238.022	242.633	247.273	251.919	256.575	261.278	265.918	270.654
0 µM	25856	25966	25629	25485	25120	25163	24898	24912	24924	24814	24593	24369	24469	24355	24395	24359	24337	24279	22857	22477	22388	22325	22366	22315	22275	22228	22221	22387	22173	22185	22174	21952	21978	22149	21865	22053	21949	21773	21583	21602	21694	21535	21626	21567	21706	21623	21431	21583	21334
0.1 µM	25393	25018	24698	24450	24386	24361	24250	24224	24104	23994	23915	23842	23643	23681	23613	23673	23660	23508	23322	23111	22613	22759	22926	22778	22791	22689	22855	22662	22661	22723	22676	22640	22670	22582	22483	22237	22258	22352	22218	22246	22225	22246	22210	22092	21952	22043	21800	21714	21790
1 µM	25325	24843	24676	24421	24396	24119	23929	23815	23998	23736	23448	23476	23448	23240	23194	23188	23274	23142	23130	22711	22575	22568	22555	22491	22560	22458	22297	22191	22094	22282	22356	22270	22116	22121	22113	21996	22032	21826	22063	21755	21751	21683	21654	21506	21658	21611	21412	21401	21500
5 µM	26005	26231	26086	26190	25782	25719	25757	25523	25454	25433	25076	25021	25038	24870	24992	24873	24755	24880	24556	22462	22362	22473	22232	22125	22199	22161	22208	22060	22007	22078	21981	21838	21839	21912	21581	21911	21759	21620	21669	21688	21535	21515	21451	21484	21504	21253	21375	21410	21375
10 µM	26677	26376	25968	25865	25880	25706	25564	25573	25361	25130	25142	24974	24945	24916	24837	24852	24913	24770	24607	22408	22485	22362	22314	22382	22394	22298	22305	22286	22065	22148	22163	22055	22018	21824	21845	21897	21983	21814	21684	21749	21725	21659	21568	21658	21718	21514	21519	21497	21409
20 µM	26525	26119	25793	25366	25159	25109	24827	24898	24710	24822	24648	24535	24606	24482	24398	24333	24361	24151	24047	22196	22188	22287	22296	22093	22278	22244	22433	22165	21947	22020	22085	21851	21931	21849	21949	21684	21792	21705	21777	21587	21511	21640	21498	21359	21404	21412	21275	21428	21410
DMT1
Time [s]	0	5.048	9.673	14.309	18.938	23.581	28.225	32.861	37.522	42.155	46.801	51.423	56.066	60.718	65.383	70.041	74.673	79.285	83.898	134.79	140.654	145.313	149.959	154.591	159.212	163.881	168.546	173.167	177.792	182.42	187.054	191.69	196.338	200.97	205.589	210.189	214.836	219.474	224.104	228.736	233.391	238.022	242.633	247.273	251.919	256.575	261.278	265.918	270.654
0 µM	27063	26575	26195	25812	25765	25703	25587	25539	25383	25256	25019	25178	24930	25051	24988	24868	24945	24654	24421	23401	23173	23220	23275	23165	22946	23150	23053	23150	23018	22863	22868	22944	22883	22809	22783	22737	22514	22705	22719	22589	22547	22502	22522	22275	22443	22410	22200	22162	22287
0.1 µM	27268	27082	26921	26957	26434	26449	26279	26169	25879	25774	25605	26024	25568	25478	25390	25417	25106	24877	24875	24067	23995	23752	23884	24086	23902	23873	23935	23752	23924	23819	23607	23677	23575	23474	23605	23435	23400	23296	23489	23339	23447	23268	23035	23210	23307	23201	23094	23003	23052
1 µM	27961	27722	27306	27135	26853	26993	26709	26434	26545	26451	26138	26179	26064	25961	25902	25864	25874	25647	25528	23610	23537	23551	23643	23703	23680	23570	23475	23595	23459	23315	23318	23499	23474	23319	23122	23364	23217	23220	23147	22908	23085	22956	22950	23014	22791	22851	22746	22843	22831
5 µM	27018	26372	25840	25879	25949	26035	25739	25833	25722	25573	25538	25446	25250	25208	25205	25092	25232	25154	25055	23672	23768	23567	23457	23429	23443	23294	23440	23282	23320	23277	23266	23060	23052	22895	23059	22842	22935	22766	22850	22852	22745	22729	22756	22745	22506	22635	22557	22322	22312
10 µM	26357	25807	25659	25400	25501	25490	25273	25295	25096	24918	24795	24960	24786	24722	24743	24771	24704	24369	24472	23974	23913	23674	23837	23844	23632	23663	23439	23628	23593	23483	23352	23296	23259	23294	23218	23267	23193	23277	23147	23059	22863	23027	22847	23039	22824	22914	22760	22902	22775
20 µM	27383	27347	27006	26675	26662	26508	26619	26410	26214	26316	26228	25924	25896	25612	25759	25505	25481	25433	25295	23429	23424	23510	23435	23629	23538	23550	23480	23297	23096	23249	23269	23149	23192	23020	23124	23025	22886	23043	22965	22917	22881	22724	22893	22764	22573	22572	22662	22684	22615
DMT1
Time [s]	0	5.048	9.673	14.309	18.938	23.581	28.225	32.861	37.522	42.155	46.801	51.423	56.066	60.718	65.383	70.041	74.673	79.285	83.898	134.79	140.654	145.313	149.959	154.591	159.212	163.881	168.546	173.167	177.792	182.42	187.054	191.69	196.338	200.97	205.589	210.189	214.836	219.474	224.104	228.736	233.391	238.022	242.633	247.273	251.919	256.575	261.278	265.918	270.654
0 µM	27771	27479	27078	26779	26625	26572	26295	26242	26102	26063	26168	25758	25760	25629	25478	25546	25452	25246	25200	24226	24472	24368	24318	23998	24068	23924	23935	23946	23799	23906	23679	23549	23734	23670	23575	23467	23484	23485	23382	23262	23319	22989	23005	23239	23132	23115	23077	23128	23056
0.1 µM	28007	27502	27082	26831	26748	26686	26384	26391	26230	26359	26074	26031	25916	26013	25424	25633	25526	25475	25428	24062	24177	24244	24157	24024	23838	23993	23729	23627	23538	23746	23959	23429	23713	23619	23459	23521	23434	23516	23411	23339	23322	23192	23371	23182	23010	23165	23073	22956	22984
1 µM	28276	28159	27909	27597	27484	27408	27315	27233	26963	26840	26780	26609	26562	26657	26537	26356	26306	26265	26099	25066	25094	25234	24963	24791	24943	24741	24774	24881	24647	24593	24676	24567	24626	24581	24807	24394	24479	24447	24316	24098	24152	23927	24221	24261	23914	23945	23912	23951	24033
5 µM	29211	28810	28516	28522	28361	28272	28172	27951	27788	27520	27313	27434	27563	27272	27073	27084	27058	26825	26785	26078	26256	26092	26027	26048	26062	25877	25663	25911	25755	25631	25628	25657	25564	25332	25377	25322	25221	25317	25066	25160	24916	24898	24838	24973	24690	24645	24761	24638	24513
10 µM	27678	27393	27305	27152	27252	26821	26924	26519	26552	26424	26326	26276	26043	26041	25925	25980	25765	25628	25679	24455	24493	24480	24437	24241	24281	24347	24292	24300	24326	24170	24201	24151	24021	24094	23914	24019	24028	24025	23818	23837	24041	23925	23732	23931	23898	23825	23562	23511	23603
20 µM	29222	28768	28617	28368	28094	28190	27797	27749	27589	27585	27549	27485	27325	27367	27179	27156	27078	26882	26610	26218	26077	25921	25927	25815	25923	25676	25519	25592	25512	25461	25476	25426	25409	25295	25332	25209	25307	25161	25099	25178	24870	24956	25102	24895	24728	24877	24717	24703	24600
DMT1
Time [s]	0	5.048	9.673	14.309	18.938	23.581	28.225	32.861	37.522	42.155	46.801	51.423	56.066	60.718	65.383	70.041	74.673	79.285	83.898	134.79	140.654	145.313	149.959	154.591	159.212	163.881	168.546	173.167	177.792	182.42	187.054	191.69	196.338	200.97	205.589	210.189	214.836	219.474	224.104	228.736	233.391	238.022	242.633	247.273	251.919	256.575	261.278	265.918	270.654
0 µM	28310	28043	27789	27635	27228	27162	27096	26817	26832	26701	26569	26401	26408	26360	26125	26101	26144	25927	25808	24395	24336	24290	24201	24195	24127	24215	24247	24082	23941	23924	23905	23881	23846	23993	23836	23753	23703	23759	23614	23636	23587	23389	23461	23373	23500	23443	23341	23304	23362
0.1 µM	30235	29778	29200	29272	28772	28812	28462	28156	28208	27968	28200	28054	27896	27886	27636	27621	27574	27362	27415	26081	26006	25880	26086	25853	25876	25703	25662	25624	25547	25603	25643	25529	25579	25358	25669	25448	25336	25280	25366	25153	25052	25147	25163	25069	24872	24803	24999	24774	24845
1 µM	29286	29274	28904	28620	28310	28149	28144	28090	27941	27930	27507	27755	27553	27591	27586	27399	27380	27254	27065	24842	24939	25152	24763	24996	24882	24772	24853	24990	24503	24852	24565	24701	24624	24715	24496	24653	24529	24447	24395	24199	24181	24239	24164	24084	24066	24061	24094	23874	23816
5 µM	28815	28387	28133	28289	28040	27963	27735	27609	27469	27295	27022	27083	26886	26953	26946	26869	26830	26537	26389	24664	24477	24525	24567	24459	24469	24272	24287	24248	24345	24070	23890	24151	23888	23725	23846	23858	23627	23858	23582	23507	23560	23606	23357	23321	23334	23226	23289	23194	23197
10 µM	26859	26434	26238	26120	26111	25922	25847	25969	25619	25706	25423	25392	25400	25223	25256	25436	25179	25154	25148	24311	24207	24266	24356	24138	24218	24053	24146	24042	24049	24055	23935	23985	23595	23791	23925	23587	23648	23592	23629	23572	23402	23614	23391	23476	23085	23220	23205	23219	23262
20 µM	29650	29133	29111	28763	28675	28496	28215	28028	28021	27930	27843	27530	27434	27560	27350	27136	27035	26882	26843	25792	25756	25687	25624	25461	25551	25473	25287	25311	25267	25249	25361	25041	24875	25108	24969	25112	24974	25131	25035	24697	24820	24611	24687	24771	24563	24400	24422	24318	24324
NRAMP1
Time [s]	0	5.041	9.663	14.321	18.975	23.616	28.255	32.9	37.52	42.156	46.779	51.41	56.041	60.709	65.326	69.946	74.602	79.26	83.936	146.803	152.677	157.301	161.948	166.597	171.239	175.882	180.501	185.129	189.789	194.456	199.111	203.729	208.348	213.029	217.662	222.281	226.942	231.576	236.207	240.812	245.437	250.091	254.755	259.406	264.047	268.688	273.334	277.997	282.625
0 µM	24574	24766	24678	24399	24678	24406	24357	24315	24211	24196	23934	23936	23936	23806	23979	23799	23563	23437	23545	23065	22999	22838	22934	23153	22804	22834	22699	22907	22791	22825	22684	22650	22542	22427	22438	22447	22540	22476	22264	22317	22151	22133	22108	22001	22027	21840	21934	21708	21658
0.1 µM	24050	24008	23849	23586	23578	23767	23593	23355	23278	23354	23207	22955	22926	22966	22905	22802	22862	22960	22809	22602	22634	22623	22583	22511	22450	22391	22419	22418	22534	22360	22219	22489	22179	22193	22266	22188	22431	22012	22037	22168	21926	21898	21777	21854	21870	21772	21669	21732	21670
1 µM	25062	24973	24691	24704	24728	24529	24504	24540	24323	24208	24104	23999	23946	23868	23937	24044	23873	23804	23765	23519	23545	23399	23288	23170	23259	23295	23149	23365	23242	23226	23141	23158	23041	23120	22904	23007	22877	22808	22962	22779	22682	22749	22761	22726	22905	22580	22546	22372	22532
5 µM	25878	25792	25748	25281	25098	25041	24814	24702	24685	24461	24287	24281	24161	24046	23943	24073	23842	23836	23894	22719	22766	22676	22545	22612	22536	22522	22519	22394	22479	22536	22510	22235	22317	22293	22175	22290	22241	22299	22007	21895	21890	22029	21907	21836	21786	21690	21540	21597	21591
10 µM	26305	25871	25733	25349	25394	25130	25044	25012	25007	24679	24781	24554	24556	24622	24517	24464	24523	24441	24209	23494	23422	23443	23219	23278	23258	23195	22969	23168	23150	23095	23054	23038	22972	22955	22954	22849	22954	22897	22741	22699	22661	22647	22618	22520	22519	22465	22481	22474	22489
20 µM	25379	24949	24939	24833	24792	24458	24848	24680	24608	24478	24472	24240	24230	24210	24307	24198	24005	24222	24183	25078	25066	24729	24865	24924	24742	24673	24567	24540	24556	24374	24371	24499	24268	24370	24191	24199	24163	24004	24153	24229	23955	23945	23918	23831	23939	23684	23692	23713	23537
NRAMP1
Time [s]	0	5.041	9.663	14.321	18.975	23.616	28.255	32.9	37.52	42.156	46.779	51.41	56.041	60.709	65.326	69.946	74.602	79.26	83.936	146.803	152.677	157.301	161.948	166.597	171.239	175.882	180.501	185.129	189.789	194.456	199.111	203.729	208.348	213.029	217.662	222.281	226.942	231.576	236.207	240.812	245.437	250.091	254.755	259.406	264.047	268.688	273.334	277.997	282.625
0 µM	25654	25715	25293	25230	25183	25028	24936	24905	24737	24605	24590	24504	24518	24416	24390	24489	24107	24235	24171	24102	24061	24106	23819	23817	23888	23820	23687	23880	23760	23693	23551	23535	23590	23259	23434	23357	23232	23475	23221	23244	23124	23090	23076	23180	22870	22930	22990	22882	22843
0.1 µM	26414	26433	26272	26381	26399	26441	25971	26097	25893	25972	25619	25631	25732	25646	25415	25481	25451	25352	25396	25137	24891	24992	24805	24786	25044	24646	24487	24679	24626	24610	24617	24480	24545	24337	24326	24231	24310	24272	24092	24152	24217	24104	24284	24029	23974	23969	24083	23901	23691
1 µM	26702	26590	26549	26331	26088	26145	26218	25834	25810	25741	25791	25657	25607	25529	25457	25618	25312	25321	25308	23857	23752	23747	23715	23493	23800	23567	23634	23588	23416	23386	23241	23422	23326	23275	23106	23190	23170	23039	23042	22896	22996	22900	23016	22940	22898	22883	22806	22970	22694
5 µM	26836	26411	25796	25429	25606	25267	25247	25218	25094	24695	24770	24736	24576	24781	24545	24406	24356	24119	24329	23615	23426	23483	23301	23478	23356	23440	23170	23327	23288	23320	23301	23039	23211	23189	23170	23233	23024	23141	23025	23023	22944	22768	22853	22705	22774	22800	22662	22616	22700
10 µM	27488	27032	26496	26315	26279	26221	25976	25942	25970	25835	25660	25830	25497	25453	25432	25330	25232	25399	25250	24450	24367	24370	24324	24229	24390	24261	24180	24174	24131	24280	24034	24111	23940	24050	23973	24038	23890	23897	23685	23742	23683	23614	23554	23681	23364	23368	23408	23430	23405
20 µM	26659	26310	26377	26241	26059	26070	25940	25833	25737	25720	25453	25764	25413	25423	25346	25166	24953	25193	25119	24831	24736	24594	24760	24683	24410	24461	24380	24391	24347	24293	24224	24322	24236	24103	24004	23910	23872	23858	23914	23781	23749	23713	23531	23527	23374	23609	23434	23366	23163
NRAMP1
Time [s]	0	5.041	9.663	14.321	18.975	23.616	28.255	32.9	37.52	42.156	46.779	51.41	56.041	60.709	65.326	69.946	74.602	79.26	83.936	146.803	152.677	157.301	161.948	166.597	171.239	175.882	180.501	185.129	189.789	194.456	199.111	203.729	208.348	213.029	217.662	222.281	226.942	231.576	236.207	240.812	245.437	250.091	254.755	259.406	264.047	268.688	273.334	277.997	282.625
0 µM	25889	25594	25481	25348	25122	25199	24939	24962	24887	24627	24703	24596	24545	24542	24407	24447	24268	24176	24264	21899	21927	21982	21776	21785	22007	21824	21890	21790	21736	21518	21735	21727	21478	21567	21548	21554	21398	21330	21353	21378	21193	21271	21016	21058	21216	21091	20961	20875	20853
0.1 µM	26039	25651	25437	25361	25378	25269	25086	25037	24833	24786	24709	24726	24718	24791	24638	24535	24447	24467	24476	24568	24274	24383	24214	24389	24193	24081	24130	24116	23935	23955	24072	23861	23740	23671	23640	23740	23588	23550	23451	23490	23462	23455	23209	23242	23471	23140	23240	23184	23050
1 µM	25236	24978	25000	25116	24930	24731	24748	24561	24653	24580	24631	24590	24372	24359	24265	24332	24080	24284	24295	23425	23427	23444	23336	23396	23488	23267	23195	23200	23323	23286	23273	23123	23217	22969	23248	23118	23116	23084	22906	22901	22855	22746	22705	22595	22508	22454	22575	22657	22522
5 µM	28327	27941	27862	27464	27226	27233	26929	26869	26610	26574	26516	26463	26301	26414	26217	25992	26019	26026	25944	25114	24983	25001	24790	24891	24800	24705	24693	24797	24591	24589	24728	24664	24672	24753	24434	24386	24482	24514	24432	24363	24284	24339	24217	24119	24051	24241	23919	23988	23885
10 µM	28151	27742	27677	27260	27085	26863	26810	26626	26432	26535	26373	26102	25984	26073	26012	25772	25830	25628	25681	25408	25638	25519	25337	25236	25178	25066	25260	25090	25269	25111	24976	24962	24966	24899	24930	24811	24703	24950	24747	24725	24628	24453	24768	24436	24489	24506	24363	24449	24363
20 µM	25261	25043	24716	24918	24739	24529	24670	24725	24522	24428	24346	24425	24487	24170	24260	24250	24233	24112	24134	24562	24193	24241	24022	24181	24187	24009	23940	24060	23884	23747	23774	23774	23765	23848	23842	23715	23756	23448	23356	23506	23406	23519	23537	23358	23039	23223	23162	23204	23094
NRAMP1
Time [s]	0	5.041	9.663	14.321	18.975	23.616	28.255	32.9	37.52	42.156	46.779	51.41	56.041	60.709	65.326	69.946	74.602	79.26	83.936	146.803	152.677	157.301	161.948	166.597	171.239	175.882	180.501	185.129	189.789	194.456	199.111	203.729	208.348	213.029	217.662	222.281	226.942	231.576	236.207	240.812	245.437	250.091	254.755	259.406	264.047	268.688	273.334	277.997	282.625
0 µM	25947	25720	25555	25310	25224	25158	25082	24993	25142	24911	24815	24759	24497	24592	24625	24533	24401	24490	24436	24659	24540	24474	24441	24427	24232	24335	24240	24277	24353	24190	24214	24192	24082	24102	24007	23999	23826	23683	23872	23765	23714	23822	23746	23886	23515	23546	23392	23289	23413
0.1 µM	27379	27353	27109	27078	26925	27046	26657	26854	26553	26690	26613	26518	26103	26130	26083	26204	26021	26040	25873	25025	24952	25059	24944	25062	24775	24838	24860	24838	24843	24750	24769	24537	24683	24292	24641	24258	24472	24474	24392	24409	24236	24353	24362	24397	24242	24104	24183	24195	24062
1 µM	25722	25282	25170	25144	25226	24939	25357	25033	24847	24898	24681	24783	24664	24616	24718	24437	24337	24618	24330	24380	24259	24376	24198	24120	23884	23942	23887	23787	23809	23690	23953	23728	23676	23708	23602	23636	23719	23442	23649	23617	23450	23315	23345	23369	23267	23342	23272	23236	23108
5 µM	29006	28527	28157	28307	28049	28017	27657	27582	27392	27198	27189	26967	26921	27127	26492	26625	26675	26465	26490	25997	25811	25822	25860	25886	25681	25556	25586	25524	25533	25571	25414	25360	25306	25185	25235	25108	25206	25249	25028	24880	24965	24838	24754	24894	24662	24587	24499	24580	24509
10 µM	27967	27537	27479	27475	27353	27773	27422	27269	26690	26959	26606	26663	26466	26200	26206	26068	25983	26019	25643	24862	24930	24915	24839	24938	24924	24760	24755	24879	24760	24901	24847	24834	24619	24629	24971	24844	24848	24735	24485	24574	24731	24616	24606	24758	24385	24479	24232	24354	24333
20 µM	25453	24759	24603	24246	24286	24257	24148	23857	23914	23945	23779	23702	23680	23607	23617	23437	23666	23446	23652	23802	23734	23857	23841	23705	23437	23482	23550	23483	23331	23134	23247	23327	23368	23066	23079	23122	22838	22920	22793	22864	22815	22950	22695	22761	22556	22525	22452	22412	22492
[truncated: 101 more columns]
