# Supplementary material for: Structural basis for metal ion transport by the human SLC11 proteins DMT1 and NRAMP1
Source: Nat Commun. 2025 Jan 17;16:761. doi: 10.1038/s41467-024-54705-0 (PMC11742427; doi:10.1038/s41467-024-54705-0)
Supplement: Supplementary file 4 — Source Data [file 41467_2024_54705_MOESM4_ESM.zip › Source_data_files/Supplementary_Figure_3.xlsx]

## Sheet: Supplementary Figure 3b SEC
Elution volume [ml]	Signal [mAU]
0.00079	0.074863
0.002123	0.077724
0.003457	0.082493
0.00479	0.086784
0.006123	0.089169
0.007457	0.090122
0.00879	0.090122
0.010123	0.090122
0.011457	0.089645
0.01279	0.087738
0.014123	0.085831
0.015457	0.083923
0.01679	0.081062
0.018123	0.078678
0.019457	0.076771
0.02079	0.076294
0.022123	0.078678
0.023457	0.084877
0.02479	0.094414
0.026123	0.103951
0.027457	0.11301
0.02879	0.119686
0.030123	0.123024
0.031457	0.123501
0.03279	0.121117
0.034123	0.117302
0.035457	0.113487
0.03679	0.109673
0.038123	0.105858
0.039457	0.101566
0.04079	0.097275
0.042123	0.09346
0.043457	0.089645
0.04479	0.087261
0.046123	0.084877
0.047457	0.083447
0.04879	0.081062
0.050123	0.079155
0.051457	0.078201
0.05279	0.076771
0.054123	0.075817
0.055457	0.074863
0.05679	0.07534
0.058123	0.076294
0.059457	0.076294
0.06079	0.07534
0.062123	0.07391
0.063457	0.072479
0.06479	0.070572
0.066123	0.068188
0.067457	0.065804
0.06879	0.065327
0.070123	0.065804
0.071457	0.06628
0.07279	0.067234
0.074123	0.068188
0.075457	0.068188
0.07679	0.066757
0.078123	0.064373
0.079457	0.061989
0.08079	0.059605
0.082123	0.058174
0.083457	0.058174
0.08479	0.058651
0.086123	0.059128
0.087457	0.059605
0.08879	0.061035
0.090123	0.061989
0.091457	0.062466
0.09279	0.062466
0.094123	0.062466
0.095457	0.062466
0.09679	0.061989
0.098123	0.062943
0.099457	0.063419
0.10079	0.063896
0.102123	0.063419
0.103457	0.061512
0.10479	0.058174
0.106123	0.054836
0.107457	0.052452
0.10879	0.051022
0.110123	0.050545
0.111457	0.050545
0.11279	0.050545
0.114123	0.050545
0.115457	0.050068
0.11679	0.049591
0.118123	0.048637
0.119457	0.048637
0.12079	0.048637
0.122123	0.048161
0.123457	0.048161
0.12479	0.049114
0.126123	0.051022
0.127457	0.053406
0.12879	0.055313
0.130123	0.057697
0.131457	0.059128
0.13279	0.058651
0.134123	0.057697
0.135457	0.05722
0.13679	0.056744
0.138123	0.055313
0.139457	0.052929
0.14079	0.051022
0.142123	0.049114
0.143457	0.048161
0.14479	0.048161
0.146123	0.049114
0.147457	0.051498
0.14879	0.053883
0.150123	0.056744
0.151457	0.059128
0.15279	0.059605
0.154123	0.057697
0.155457	0.054359
0.15679	0.051498
0.158123	0.049114
0.159457	0.04673
0.16079	0.045776
0.162123	0.046253
0.163457	0.047207
0.16479	0.047207
0.166123	0.04673
0.167457	0.04673
0.16879	0.047684
0.170123	0.048637
0.171457	0.048637
0.17279	0.049591
0.174123	0.051022
0.175457	0.050545
0.17679	0.048161
0.178123	0.046253
0.179457	0.04673
0.18079	0.047207
0.182123	0.047207
0.183457	0.047207
0.18479	0.049114
0.186123	0.049591
0.187457	0.049114
0.18879	0.048161
0.190123	0.047684
0.191457	0.047684
0.19279	0.04673
0.194123	0.045776
0.195457	0.0453
0.19679	0.0453
0.198123	0.044823
0.199457	0.044823
0.20079	0.044823
0.202123	0.0453
0.203457	0.0453
0.20479	0.044823
0.206123	0.044346
0.207457	0.043392
0.20879	0.042915
0.210123	0.043869
0.211457	0.044823
0.21279	0.046253
0.214123	0.047684
0.215457	0.048637
0.21679	0.048637
0.218123	0.048161
0.219457	0.048161
0.22079	0.049114
0.222123	0.048637
0.223457	0.04673
0.22479	0.0453
0.226123	0.044346
0.227457	0.043392
0.22879	0.042439
0.230123	0.041962
0.231457	0.041962
0.23279	0.042439
0.234123	0.042439
0.235457	0.040054
0.23679	0.03767
0.238123	0.035286
0.239457	0.034332
0.24079	0.034332
0.242123	0.035763
0.243457	0.037193
0.24479	0.039577
0.246123	0.041485
0.247457	0.041485
0.24879	0.040054
0.250123	0.03767
0.251457	0.037193
0.25279	0.037193
0.254123	0.03767
0.255457	0.039101
0.25679	0.041485
0.258123	0.043869
0.259457	0.043869
0.26079	0.042915
0.262123	0.041962
0.263457	0.041008
0.26479	0.041485
0.266123	0.042439
0.267457	0.044823
0.26879	0.046253
0.270123	0.04673
0.271457	0.04673
0.27279	0.045776
0.274123	0.044823
0.275457	0.043869
0.27679	0.043392
0.278123	0.044823
0.279457	0.04673
0.28079	0.047684
0.282123	0.047207
0.283457	0.046253
0.28479	0.0453
0.286123	0.044346
0.287457	0.042915
0.28879	0.041962
0.290123	0.042439
0.291457	0.043869
0.29279	0.046253
0.294123	0.049114
0.295457	0.051975
0.29679	0.053883
0.298123	0.054836
0.299457	0.054359
0.30079	0.052929
0.302123	0.052452
0.303457	0.052452
0.30479	0.052452
0.306123	0.052929
0.307457	0.052929
0.30879	0.053406
0.310123	0.053406
0.311457	0.052929
0.31279	0.052929
0.314123	0.052929
0.315457	0.053883
0.31679	0.054359
0.318123	0.054836
0.319457	0.054359
0.32079	0.052929
0.322123	0.051022
0.323457	0.048637
0.32479	0.045776
0.326123	0.043392
0.327457	0.042439
0.32879	0.041485
0.330123	0.041485
0.331457	0.042439
0.33279	0.043392
0.334123	0.043869
0.335457	0.044346
0.33679	0.043869
0.338123	0.043869
0.339457	0.042439
0.34079	0.041485
0.342123	0.040531
0.343457	0.039577
0.34479	0.038624
0.346123	0.038147
0.347457	0.040054
0.34879	0.041962
0.350123	0.043869
0.351457	0.0453
0.35279	0.046253
0.354123	0.046253
0.355457	0.045776
0.35679	0.043869
0.358123	0.041008
0.359457	0.038624
0.36079	0.038147
0.362123	0.03767
0.363457	0.037193
0.36479	0.036716
0.366123	0.03767
0.367457	0.039101
0.36879	0.040531
0.370123	0.041485
0.371457	0.042439
0.37279	0.042439
0.374123	0.041962
0.375457	0.039577
0.37679	0.03767
0.378123	0.037193
0.379457	0.03767
0.38079	0.040054
0.382123	0.042439
0.383457	0.0453
0.38479	0.04673
0.386123	0.046253
0.387457	0.043392
0.38879	0.039101
0.390123	0.034809
0.391457	0.032902
0.39279	0.032902
0.394123	0.034332
0.395457	0.03624
0.39679	0.039577
0.398123	0.042439
0.399457	0.043869
0.40079	0.044346
0.402123	0.043392
0.403457	0.042915
0.40479	0.042915
0.406123	0.042439
0.407457	0.041485
0.40879	0.041008
0.410123	0.041008
0.411457	0.041485
0.41279	0.041008
0.414123	0.039101
0.415457	0.035763
0.41679	0.031948
0.418123	0.027657
0.419457	0.024796
0.42079	0.023365
0.422123	0.024796
0.423457	0.028133
0.42479	0.031948
0.426123	0.035286
0.427457	0.037193
0.42879	0.038624
0.430123	0.038147
0.431457	0.03624
0.43279	0.033379
0.434123	0.031471
0.435457	0.030518
0.43679	0.030994
0.438123	0.030994
0.439457	0.030518
0.44079	0.030518
0.442123	0.030518
0.443457	0.030041
0.44479	0.028133
0.446123	0.02718
0.447457	0.028133
0.44879	0.029087
0.450123	0.030041
0.451457	0.030994
0.45279	0.032425
0.454123	0.031948
0.455457	0.030994
0.45679	0.030041
0.458123	0.029564
0.459457	0.027657
0.46079	0.025272
0.462123	0.022888
0.463457	0.022411
0.46479	0.022888
0.466123	0.022888
0.467457	0.023842
0.46879	0.025749
0.470123	0.02861
0.471457	0.030518
0.47279	0.031471
0.474123	0.031948
0.475457	0.031948
0.47679	0.031948
0.478123	0.031471
0.479457	0.030518
0.48079	0.030041
0.482123	0.030518
0.483457	0.031471
0.48479	0.031948
0.486123	0.031948
0.487457	0.031471
0.48879	0.031948
0.490123	0.031948
0.491457	0.030994
0.49279	0.029564
0.494123	0.029087
0.495457	0.029564
0.49679	0.029087
0.498123	0.028133
0.499457	0.02718
0.50079	0.026703
0.502123	0.024796
0.503457	0.022888
0.50479	0.020981
0.506123	0.01955
0.507457	0.01955
0.50879	0.01955
0.510123	0.020027
0.511457	0.021458
0.51279	0.023365
0.514123	0.024319
0.515457	0.024796
0.51679	0.025272
0.518123	0.025749
0.519457	0.025749
0.52079	0.024319
0.522123	0.022888
0.523457	0.021935
0.52479	0.021935
0.526123	0.021458
0.527457	0.020981
0.52879	0.021458
0.530123	0.022888
0.531457	0.022888
0.53279	0.022888
0.534123	0.023365
0.535457	0.024319
0.53679	0.025272
0.538123	0.025749
0.539457	0.026226
0.54079	0.025272
0.542123	0.023365
0.543457	0.020981
0.54479	0.019073
0.546123	0.017643
0.547457	0.016689
0.54879	0.017166
0.550123	0.018597
0.551457	0.01955
0.55279	0.020981
0.554123	0.022411
0.555457	0.023365
0.55679	0.023842
0.558123	0.023842
0.559457	0.024319
0.56079	0.024796
0.562123	0.025272
0.563457	0.024796
0.56479	0.024796
0.566123	0.024796
0.567457	0.023365
0.56879	0.021458
0.570123	0.020504
0.571457	0.021458
0.57279	0.021935
0.574123	0.021458
0.575457	0.020027
0.57679	0.01955
0.578123	0.019073
0.579457	0.019073
0.58079	0.01955
0.582123	0.020981
0.583457	0.022888
0.58479	0.024319
0.586123	0.024796
0.587457	0.022888
0.58879	0.020027
0.590123	0.01812
0.591457	0.017166
0.59279	0.017166
0.594123	0.017166
0.595457	0.01812
0.59679	0.01955
0.598123	0.020504
0.599457	0.020981
0.60079	0.020504
0.602123	0.020504
0.603457	0.01955
0.60479	0.019073
0.606123	0.019073
0.607457	0.020027
0.60879	0.021458
0.610123	0.022411
0.611457	0.023842
0.61279	0.025272
0.614123	0.026226
0.615457	0.024796
0.61679	0.022411
0.618123	0.020981
0.619457	0.020981
0.62079	0.021935
0.622123	0.023842
0.623457	0.025272
0.62479	0.025272
0.626123	0.024319
0.627457	0.022888
0.62879	0.020981
0.630123	0.019073
0.631457	0.017643
0.63279	0.017643
0.634123	0.01812
0.635457	0.017643
0.63679	0.016689
0.638123	0.015736
0.639457	0.016212
0.64079	0.016689
0.642123	0.016689
0.643457	0.016689
0.64479	0.015259
0.646123	0.013828
0.647457	0.012398
0.64879	0.011444
0.650123	0.011444
0.651457	0.013351
0.65279	0.016689
0.654123	0.019073
0.655457	0.020981
0.65679	0.021458
0.658123	0.021458
0.659457	0.021458
0.66079	0.020504
0.662123	0.020504
0.663457	0.021458
0.66479	0.023842
0.666123	0.024796
0.667457	0.024319
0.66879	0.022888
0.670123	0.021458
0.671457	0.018597
0.67279	0.015259
0.674123	0.013351
0.675457	0.012875
0.67679	0.013828
0.678123	0.015736
0.679457	0.018597
0.68079	0.021935
0.682123	0.024319
0.683457	0.026703
0.68479	0.027657
0.686123	0.026703
0.687457	0.024796
0.68879	0.022888
0.690123	0.021935
0.691457	0.020981
0.69279	0.020027
0.694123	0.019073
0.695457	0.01812
0.69679	0.017643
0.698123	0.016689
0.699457	0.016212
0.70079	0.016212
0.702123	0.016689
0.703457	0.01812
0.70479	0.019073
0.706123	0.020027
0.707457	0.01955
0.70879	0.018597
0.710123	0.017643
0.711457	0.016689
0.71279	0.016689
0.714123	0.016689
0.715457	0.016689
0.71679	0.017166
0.718123	0.017166
0.719457	0.016689
0.72079	0.016212
0.722123	0.014782
0.723457	0.013351
0.72479	0.012875
0.726123	0.012875
0.727457	0.011921
0.72879	0.010967
0.730123	0.011921
0.731457	0.013828
0.73279	0.015736
0.734123	0.015736
0.735457	0.014782
0.73679	0.013828
0.738123	0.011921
0.739457	0.009537
0.74079	0.007629
0.742123	0.008106
0.743457	0.01049
0.74479	0.013351
0.746123	0.015736
0.747457	0.017643
0.74879	0.019073
0.750123	0.020027
0.751457	0.020504
0.75279	0.020981
0.754123	0.021935
0.755457	0.022888
0.75679	0.023842
0.758123	0.023842
0.759457	0.022411
0.76079	0.020027
0.762123	0.017643
0.763457	0.014305
0.76479	0.010967
0.766123	0.00906
0.767457	0.008583
0.76879	0.010014
0.770123	0.012398
0.771457	0.014305
0.77279	0.016689
0.774123	0.018597
0.775457	0.019073
0.77679	0.018597
0.778123	0.01812
0.779457	0.017166
0.78079	0.015736
0.782123	0.013828
0.783457	0.011444
0.78479	0.010014
0.786123	0.009537
0.787457	0.009537
0.78879	0.011444
0.790123	0.014305
0.791457	0.017166
0.79279	0.019073
0.794123	0.020027
0.795457	0.020981
0.79679	0.020027
0.798123	0.018597
0.799457	0.017166
0.80079	0.016689
0.802123	0.016689
0.803457	0.016689
0.80479	0.017166
0.806123	0.017643
0.807457	0.018597
0.80879	0.018597
0.810123	0.01812
0.811457	0.017166
0.81279	0.016689
0.814123	0.016689
0.815457	0.016212
0.81679	0.015736
0.818123	0.016212
0.819457	0.018597
0.82079	0.020504
0.822123	0.021935
0.823457	0.023365
0.82479	0.025272
0.826123	0.02718
0.827457	0.029087
0.82879	0.030518
0.830123	0.032902
0.831457	0.034809
0.83279	0.035286
0.834123	0.035763
0.835457	0.03624
0.83679	0.036716
0.838123	0.03624
0.839457	0.035763
0.84079	0.036716
0.842123	0.038147
0.843457	0.039577
0.84479	0.041485
0.846123	0.044346
0.847457	0.047684
0.84879	0.051022
0.850123	0.054359
0.851457	0.057697
0.85279	0.060558
0.854123	0.063419
0.855457	0.06485
0.85679	0.065804
0.858123	0.066757
0.859457	0.069141
0.86079	0.073433
0.862123	0.078201
0.863457	0.083447
0.86479	0.087738
0.866123	0.091553
0.867457	0.094414
0.86879	0.095367
0.870123	0.095844
0.871457	0.096321
0.87279	0.098228
0.874123	0.100136
0.875457	0.102043
0.87679	0.103951
0.878123	0.105858
0.879457	0.108242
0.88079	0.110149
0.882123	0.11158
0.883457	0.112057
0.88479	0.11301
0.886123	0.115871
0.887457	0.119209
0.88879	0.123978
0.890123	0.1297
0.891457	0.135899
0.89279	0.140667
0.894123	0.143528
0.895457	0.144482
0.89679	0.145435
0.898123	0.146389
0.899457	0.14782
0.90079	0.150204
0.902123	0.154495
0.903457	0.158787
0.90479	0.161171
0.906123	0.163078
0.907457	0.165939
0.90879	0.169754
0.910123	0.174522
0.911457	0.179768
0.91279	0.185966
0.914123	0.192165
0.915457	0.196934
0.91679	0.200748
0.918123	0.203133
0.919457	0.204563
0.92079	0.205994
0.922123	0.207424
0.923457	0.210285
0.92479	0.215054
0.926123	0.220299
0.927457	0.226498
0.92879	0.234127
0.930123	0.24271
0.931457	0.252247
0.93279	0.26083
0.934123	0.26989
0.935457	0.27895
0.93679	0.287533
0.938123	0.297546
0.939457	0.30899
0.94079	0.321865
0.942123	0.33474
0.943457	0.347137
0.94479	0.358582
0.946123	0.369549
0.947457	0.380039
0.94879	0.391006
0.950123	0.403881
0.951457	0.41914
0.95279	0.436306
0.954123	0.454903
0.955457	0.473499
0.95679	0.49305
0.958123	0.511646
0.959457	0.53072
0.96079	0.549793
0.962123	0.570774
0.963457	0.593662
0.96479	0.617504
0.966123	0.641346
0.967457	0.664234
0.96879	0.687122
0.970123	0.709057
0.971457	0.729561
0.97279	0.751495
0.974123	0.77486
0.975457	0.80061
0.97679	0.828266
0.978123	0.855923
0.979457	0.883579
0.98079	0.910759
0.982123	0.938416
0.983457	0.965595
0.98479	0.991821
0.986123	1.019
0.987457	1.04761
0.98879	1.07717
0.990123	1.10674
0.991457	1.1363
0.99279	1.16634
0.994123	1.19734
0.995457	1.22833
0.99679	1.26028
0.998123	1.29366
0.999457	1.3299
1.00079	1.36661
1.00212	1.40333
1.00346	1.44005
1.00479	1.47772
1.00612	1.51443
1.00746	1.55115
1.00879	1.5893
1.01012	1.6284
1.01146	1.66798
1.01279	1.70851
1.01412	1.75047
1.01546	1.79434
1.01679	1.83868
1.01812	1.88351
1.01946	1.92976
1.02079	1.97697
1.02212	2.0237
1.02346	2.07043
1.02479	2.11906
1.02612	2.16913
1.02746	2.22111
1.02879	2.27547
1.03012	2.33173
1.03146	2.38848
1.03279	2.4457
1.03412	2.50387
1.03546	2.56252
1.03679	2.6226
1.03812	2.68507
1.03946	2.74897
1.04079	2.81477
1.04212	2.88248
1.04346	2.95258
1.04479	3.02458
1.04612	3.09753
1.04746	3.1724
1.04879	3.2506
1.05012	3.33023
1.05146	3.41129
1.05279	3.49331
1.05412	3.57723
1.05546	3.66211
1.05679	3.74842
1.05812	3.83616
1.05946	3.92532
1.06079	4.0164
1.06212	4.10938
1.06346	4.20523
1.06479	4.30345
1.06612	4.40407
1.06746	4.50563
1.06879	4.60863
1.07012	4.71354
1.07146	4.81939
1.07279	4.92668
1.07412	5.03492
1.07546	5.14603
1.07679	5.25999
1.07812	5.37443
1.07946	5.49078
1.08079	5.60856
1.08212	5.72777
1.08346	5.84745
1.08479	5.96857
1.08612	6.09159
1.08746	6.217
1.08879	6.3448
1.09012	6.47545
1.09146	6.60849
1.09279	6.74391
1.09412	6.88076
1.09546	7.01904
1.09679	7.16019
1.09812	7.30228
1.09946	7.44438
1.10079	7.58791
1.10212	7.73287
1.10346	7.87926
1.10479	8.02612
1.10612	8.17394
1.10746	8.32462
1.10879	8.47864
1.11012	8.63504
1.11146	8.79288
1.11279	8.95214
1.11412	9.11474
1.11546	9.2783
1.11679	9.44376
1.11812	9.61018
1.11946	9.77945
1.12079	9.95159
1.12212	10.1252
1.12346	10.2982
1.12479	10.4723
1.12612	10.6473
1.12746	10.8242
1.12879	11.0011
1.13012	11.1804
1.13146	11.363
1.13279	11.549
1.13412	11.7373
1.13546	11.9286
1.13679	12.1212
1.13812	12.3162
1.13946	12.5132
1.14079	12.713
1.14212	12.9132
1.14346	13.1135
1.14479	13.3152
1.14612	13.5183
1.14746	13.7224
1.14879	13.9265
1.15012	14.1325
1.15146	14.3414
1.15279	14.5507
1.15412	14.76
1.15546	14.9703
1.15679	15.182
1.15812	15.3942
1.15946	15.6074
1.16079	15.8229
1.16212	16.0403
1.16346	16.2582
1.16479	16.4776
1.16612	16.6984
1.16746	16.921
1.16879	17.1442
1.17012	17.3683
1.17146	17.5939
1.17279	17.8213
1.17412	18.0507
1.17546	18.2824
1.17679	18.5161
1.17812	18.7531
1.17946	18.9938
1.18079	19.2375
1.18212	19.4845
1.18346	19.7349
1.18479	19.9895
1.18612	20.2494
1.18746	20.5145
1.18879	20.7863
1.19012	21.0629
1.19146	21.3447
1.19279	21.6298
1.19412	21.9202
1.19546	22.2173
1.19679	22.5224
1.19812	22.8376
1.19946	23.1643
1.20079	23.5043
1.20212	23.8581
1.20346	24.2243
1.20479	24.6043
1.20612	24.9991
1.20746	25.4092
1.20879	25.8374
1.21012	26.2833
1.21146	26.7496
1.21279	27.2365
1.21412	27.7448
1.21546	28.2764
1.21679	28.8334
1.21812	29.4175
1.21946	30.0298
1.22079	30.6706
1.22212	31.3416
1.22346	32.0454
1.22479	32.784
1.22612	33.5588
1.22746	34.3709
1.22879	35.2221
1.23012	36.1147
1.23146	37.0502
1.23279	38.0278
1.23412	39.0496
1.23546	40.1163
1.23679	41.2302
1.23812	42.3913
1.23946	43.5996
1.24079	44.8565
1.24212	46.1636
1.24346	47.5216
1.24479	48.9316
1.24612	50.3936
1.24746	51.9094
1.24879	53.4787
1.25012	55.1014
1.25146	56.776
1.25279	58.5012
1.25412	60.277
1.25546	62.1009
1.25679	63.971
1.25812	65.8875
1.25946	67.8496
1.26079	69.8566
1.26212	71.9066
1.26346	74.0004
1.26479	76.1361
1.26612	78.311
1.26746	80.5216
1.26879	82.7642
1.27012	85.0344
1.27146	87.3313
1.27279	89.6506
1.27412	91.9905
1.27546	94.3465
1.27679	96.7183
1.27812	99.103
1.27946	101.496
1.28079	103.893
1.28212	106.289
1.28346	108.682
1.28479	111.07
1.28612	113.448
1.28746	115.815
1.28879	118.17
1.29012	120.509
1.29146	122.825
1.29279	125.113
1.29412	127.366
1.29546	129.581
1.29679	131.752
1.29812	133.879
1.29946	135.96
1.30079	137.996
1.30212	139.986
1.30346	141.922
1.30479	143.799
1.30612	145.617
1.30746	147.372
1.30879	149.064
1.31012	150.691
1.31146	152.252
1.31279	153.745
1.31412	155.167
1.31546	156.514
1.31679	157.782
1.31812	158.969
1.31946	160.078
1.32079	161.109
1.32212	162.065
1.32346	162.942
1.32479	163.743
1.32612	164.464
1.32746	165.104
1.32879	165.663
1.33012	166.138
1.33146	166.531
1.33279	166.841
1.33412	167.071
1.33546	167.22
1.33679	167.288
1.33812	167.274
1.33946	167.18
1.34079	167.006
1.34212	166.754
1.34346	166.427
1.34479	166.027
1.34612	165.558
1.34746	165.022
1.34879	164.418
1.35012	163.746
1.35146	163.004
1.35279	162.195
1.35412	161.32
1.35546	160.382
1.35679	159.383
1.35812	158.328
1.35946	157.219
1.36079	156.057
1.36212	154.844
1.36346	153.581
1.36479	152.268
1.36612	150.909
1.36746	149.505
1.36879	148.058
1.37012	146.573
1.37146	145.052
1.37279	143.5
1.37412	141.916
1.37546	140.303
1.37679	138.658
1.37812	136.982
1.37946	135.274
1.38079	133.538
1.38212	131.779
1.38346	130.002
1.38479	128.21
1.38612	126.406
1.38746	124.59
1.38879	122.762
1.39012	120.922
1.39146	119.07
1.39279	117.209
1.39412	115.344
1.39546	113.475
1.39679	111.605
1.39812	109.731
1.39946	107.856
1.40079	105.981
1.40212	104.106
1.40346	102.232
1.40479	100.366
1.40612	98.5126
1.40746	96.6721
1.40879	94.8448
1.41012	93.0305
1.41146	91.229
1.41279	89.4394
1.41412	87.6627
1.41546	85.8998
1.41679	84.1536
1.41812	82.427
1.41946	80.7199
1.42079	79.031
1.42212	77.3587
1.42346	75.7027
1.42479	74.0614
1.42612	72.4368
1.42746	70.8318
1.42879	69.2506
1.43012	67.6966
1.43146	66.1697
1.43279	64.6706
1.43412	63.2005
1.43546	61.7595
1.43679	60.3442
1.43812	58.9504
1.43946	57.5748
1.44079	56.2172
1.44212	54.8768
1.44346	53.5531
1.44479	52.248
1.44612	50.9648
1.44746	49.7088
1.44879	48.4815
1.45012	47.2832
1.45146	46.1125
1.45279	44.9696
1.45412	43.8547
1.45546	42.7651
1.45679	41.6994
1.45812	40.6547
1.45946	39.6314
1.46079	38.6291
1.46212	37.6491
1.46346	36.6917
1.46479	35.758
1.46612	34.8473
1.46746	33.9594
1.46879	33.0934
1.47012	32.2471
1.47146	31.4207
1.47279	30.6149
1.47412	29.83
1.47546	29.0666
1.47679	28.3237
1.47812	27.6012
1.47946	26.8984
1.48079	26.2141
1.48212	25.5489
1.48346	24.9019
1.48479	24.2734
1.48612	23.6626
1.48746	23.0703
1.48879	22.4948
1.49012	21.9336
1.49146	21.3852
1.49279	20.8516
1.49412	20.3333
1.49546	19.8293
1.49679	19.3391
1.49812	18.8632
1.49946	18.4016
1.50079	17.9544
1.50212	17.5209
1.50346	17.1008
1.50479	16.6936
1.50612	16.2983
1.50746	15.9144
1.50879	15.542
1.51012	15.1811
1.51146	14.8315
1.51279	14.4925
1.51412	14.164
1.51546	13.8459
1.51679	13.5369
1.51812	13.2375
1.51946	12.9476
1.52079	12.6681
1.52212	12.3978
1.52346	12.1369
1.52479	11.8847
1.52612	11.6415
1.52746	11.4055
1.52879	11.1775
1.53012	10.9568
1.53146	10.7431
1.53279	10.5372
1.53412	10.3374
1.53546	10.1438
1.53679	9.95636
1.53812	9.77612
1.53946	9.6035
1.54079	9.43756
1.54212	9.27687
1.54346	9.1238
1.54479	8.97741
1.54612	8.83722
1.54746	8.70132
1.54879	8.57067
1.55012	8.44526
1.55146	8.32415
1.55279	8.20828
1.55412	8.09812
1.55546	7.99418
1.55679	7.89547
1.55812	7.8001
1.55946	7.70903
1.56079	7.62176
1.56212	7.53784
1.56346	7.45821
1.56479	7.38335
1.56612	7.31516
1.56746	7.25317
1.56879	7.195
1.57012	7.13968
1.57146	7.08628
1.57279	7.0343
1.57412	6.98519
1.57546	6.93989
1.57679	6.89793
1.57812	6.85978
1.57946	6.82592
1.58079	6.79541
1.58212	6.76537
1.58346	6.73532
1.58479	6.70624
1.58612	6.67953
1.58746	6.65522
1.58879	6.63376
1.59012	6.61564
1.59146	6.60133
1.59279	6.58798
1.59412	6.57606
1.59546	6.56414
1.59679	6.5546
1.59812	6.5465
1.59946	6.54078
1.60079	6.53744
1.60212	6.53601
1.60346	6.53648
1.60479	6.53696
1.60612	6.53696
1.60746	6.53696
1.60879	6.53601
1.61012	6.53601
1.61146	6.53791
1.61279	6.54173
1.61412	6.54745
1.61546	6.55365
1.61679	6.56033
1.61812	6.56843
1.61946	6.57511
1.62079	6.58083
1.62212	6.5856
1.62346	6.59037
1.62479	6.59418
1.62612	6.59704
1.62746	6.5999
1.62879	6.60229
1.63012	6.60467
1.63146	6.6061
1.63279	6.60658
1.63412	6.60515
1.63546	6.60324
1.63679	6.60086
1.63812	6.59704
1.63946	6.59323
1.64079	6.58989
1.64212	6.58703
1.64346	6.58274
1.64479	6.57749
1.64612	6.57177
1.64746	6.56557
1.64879	6.55699
1.65012	6.5465
1.65146	6.53648
1.65279	6.52647
1.65412	6.5155
1.65546	6.5012
1.65679	6.48642
1.65812	6.47068
1.65946	6.45351
1.66079	6.43492
1.66212	6.41441
1.66346	6.39391
1.66479	6.37388
1.66612	6.35338
1.66746	6.33192
1.66879	6.30951
1.67012	6.28567
1.67146	6.26135
1.67279	6.23655
1.67412	6.21128
1.67546	6.18553
1.67679	6.15883
1.67812	6.13117
1.67946	6.10161
1.68079	6.07109
1.68212	6.03914
1.68346	6.0072
1.68479	5.97572
1.68612	5.94616
1.68746	5.91755
1.68879	5.88942
1.69012	5.86176
1.69146	5.83267
1.69279	5.80311
1.69412	5.77259
1.69546	5.74255
1.69679	5.71108
1.69812	5.67961
1.69946	5.64718
1.70079	5.61428
1.70212	5.58042
1.70346	5.54609
1.70479	5.51224
1.70612	5.47838
1.70746	5.44548
1.70879	5.41401
1.71012	5.38302
1.71146	5.35297
1.71279	5.32389
1.71412	5.29432
1.71546	5.2638
1.71679	5.23281
1.71812	5.20039
1.71946	5.16892
1.72079	5.1384
1.72212	5.10931
1.72346	5.08165
1.72479	5.05495
1.72612	5.02825
1.72746	5.00011
1.72879	4.9715
1.73012	4.94289
1.73146	4.91571
1.73279	4.89044
1.73412	4.8666
1.73546	4.84323
1.73679	4.81987
1.73812	4.79603
1.73946	4.77171
1.74079	4.74739
1.74212	4.7245
1.74346	4.70305
1.74479	4.68302
1.74612	4.66251
1.74746	4.64201
1.74879	4.62151
1.75012	4.601
1.75146	4.58002
1.75279	4.55904
1.75412	4.53997
1.75546	4.52328
1.75679	4.50802
1.75812	4.49371
1.75946	4.47893
1.76079	4.4651
1.76212	4.45223
1.76346	4.43935
1.76479	4.42648
1.76612	4.41456
1.76746	4.40359
1.76879	4.39215
1.77012	4.3788
1.77146	4.36449
1.77279	4.35066
1.77412	4.33779
1.77546	4.32587
1.77679	4.3149
1.77812	4.30632
1.77946	4.29916
1.78079	4.29153
1.78212	4.28438
1.78346	4.27723
1.78479	4.27055
1.78612	4.26483
1.78746	4.25911
1.78879	4.25386
1.79012	4.25005
1.79146	4.24719
1.79279	4.24576
1.79412	4.2448
1.79546	4.2429
1.79679	4.24051
1.79812	4.2367
1.79946	4.23288
1.80079	4.22955
1.80212	4.22716
1.80346	4.22478
1.80479	4.22382
1.80612	4.2243
1.80746	4.22573
1.80879	4.22668
1.81012	4.22811
1.81146	4.23002
1.81279	4.23288
1.81412	4.23574
1.81546	4.23813
1.81679	4.24099
1.81812	4.24576
1.81946	4.25196
1.82079	4.25911
1.82212	4.26483
1.82346	4.26912
1.82479	4.27294
1.82612	4.27723
1.82746	4.28104
1.82879	4.28534
1.83012	4.29058
1.83146	4.29726
1.83279	4.30441
1.83412	4.30965
1.83546	4.31442
1.83679	4.31919
1.83812	4.32587
1.83946	4.3335
1.84079	4.34256
1.84212	4.35209
1.84346	4.36258
1.84479	4.37164
1.84612	4.3788
1.84746	4.38499
1.84879	4.39167
1.85012	4.40025
1.85146	4.40979
1.85279	4.42076
1.85412	4.43268
1.85546	4.44508
1.85679	4.457
1.85812	4.46892
1.85946	4.48132
1.86079	4.49419
1.86212	4.50659
1.86346	4.51851
1.86479	4.529
1.86612	4.54044
1.86746	4.55141
1.86879	4.56238
1.87012	4.57382
1.87146	4.5886
1.87279	4.60529
1.87412	4.62055
1.87546	4.63486
1.87679	4.64916
1.87812	4.66442
1.87946	4.67873
1.88079	4.69398
1.88212	4.7102
1.88346	4.72736
1.88479	4.74405
1.88612	4.76122
1.88746	4.77886
1.88879	4.79555
1.89012	4.81081
1.89146	4.82559
1.89279	4.84133
1.89412	4.85754
1.89546	4.87423
1.89679	4.89092
1.89812	4.90856
1.89946	4.92716
1.90079	4.94623
1.90212	4.96483
1.90346	4.98343
1.90479	5.00298
1.90612	5.023
1.90746	5.04351
1.90879	5.06449
1.91012	5.08499
1.91146	5.10502
1.91279	5.12505
1.91412	5.14603
1.91546	5.16796
1.91679	5.19085
1.91812	5.21421
1.91946	5.23758
1.92079	5.26094
1.92212	5.28383
1.92346	5.30529
1.92479	5.32579
1.92612	5.34725
1.92746	5.36966
1.92879	5.39303
1.93012	5.41687
1.93146	5.44167
1.93279	5.46646
1.93412	5.49126
1.93546	5.51605
1.93679	5.54037
1.93812	5.56469
1.93946	5.58996
1.94079	5.61762
1.94212	5.64671
1.94346	5.67627
1.94479	5.70583
1.94612	5.73587
1.94746	5.76401
1.94879	5.79214
1.95012	5.82075
1.95146	5.84984
1.95279	5.87988
1.95412	5.9104
1.95546	5.94235
1.95679	5.97334
1.95812	6.00386
1.95946	6.0339
1.96079	6.06442
1.96212	6.09684
1.96346	6.12879
1.96479	6.16074
1.96612	6.19268
1.96746	6.22511
1.96879	6.25944
1.97012	6.29377
1.97146	6.32811
1.97279	6.36292
1.97412	6.39772
1.97546	6.43253
1.97679	6.46687
1.97812	6.50263
1.97946	6.53887
1.98079	6.57654
1.98212	6.61516
1.98346	6.65474
1.98479	6.69479
1.98612	6.73389
1.98746	6.77443
1.98879	6.81639
1.99012	6.85883
1.99146	6.90031
1.99279	6.94132
1.99412	6.98233
1.99546	7.02334
1.99679	7.06434
1.99812	7.10583
1.99946	7.14779
2.00079	7.1907
2.00212	7.23505
2.00346	7.27987
2.00479	7.3247
2.00612	7.37047
2.00746	7.41768
2.00879	7.46584
2.01012	7.51352
2.01146	7.56121
2.01279	7.60889
2.01412	7.65753
2.01546	7.70617
2.01679	7.75385
2.01812	7.80344
2.01946	7.85446
2.02079	7.90691
2.02212	7.95984
2.02346	8.01325
2.02479	8.06808
2.02612	8.12435
2.02746	8.18109
2.02879	8.23736
2.03012	8.29458
2.03146	8.35371
2.03279	8.41379
2.03412	8.47435
2.03546	8.53396
2.03679	8.59356
2.03812	8.65364
2.03946	8.71372
2.04079	8.77333
2.04212	8.83389
2.04346	8.89492
2.04479	8.95691
2.04612	9.0189
2.04746	9.08184
2.04879	9.14526
2.05012	9.20963
2.05146	9.27448
2.05279	9.34029
2.05412	9.40752
2.05546	9.47618
2.05679	9.54533
2.05812	9.61542
2.05946	9.68552
2.06079	9.75609
2.06212	9.82666
2.06346	9.89819
2.06479	9.97019
2.06612	10.0427
2.06746	10.1171
2.06879	10.1934
2.07012	10.2711
2.07146	10.3502
2.07279	10.4284
2.07412	10.5066
2.07546	10.5863
2.07679	10.6673
2.07812	10.7479
2.07946	10.8285
2.08079	10.9096
2.08212	10.9911
2.08346	11.0731
2.08479	11.1551
2.08612	11.2376
2.08746	11.3215
2.08879	11.4069
2.09012	11.4932
2.09146	11.5795
2.09279	11.6672
2.09412	11.7559
2.09546	11.8475
2.09679	11.9414
2.09812	12.0358
2.09946	12.1312
2.10079	12.2275
2.10212	12.3239
2.10346	12.4197
2.10479	12.516
2.10612	12.6133
2.10746	12.7115
2.10879	12.8097
2.11012	12.9099
2.11146	13.011
2.11279	13.1144
2.11412	13.2198
2.11546	13.3276
2.11679	13.4358
2.11812	13.5446
2.11946	13.6538
2.12079	13.7634
2.12212	13.8731
2.12346	13.9832
2.12479	14.0953
2.12612	14.2102
2.12746	14.3275
2.12879	14.4453
2.13012	14.5645
2.13146	14.6842
2.13279	14.8053
2.13412	14.9279
2.13546	15.0518
2.13679	15.1768
2.13812	15.3036
2.13946	15.4314
2.14079	15.5602
2.14212	15.6898
2.14346	15.82
2.14479	15.9502
2.14612	16.0818
2.14746	16.2148
2.14879	16.3498
2.15012	16.4857
2.15146	16.623
2.15279	16.7618
2.15412	16.9029
2.15546	17.046
2.15679	17.1909
2.15812	17.3373
2.15946	17.4861
2.16079	17.6368
2.16212	17.7903
2.16346	17.9434
2.16479	18.0965
2.16612	18.2509
2.16746	18.4073
2.16879	18.5657
2.17012	18.7264
2.17146	18.889
2.17279	19.0544
2.17412	19.2213
2.17546	19.3892
2.17679	19.5584
2.17812	19.7296
2.17946	19.9027
2.18079	20.0782
2.18212	20.2565
2.18346	20.4372
2.18479	20.6194
2.18612	20.8035
2.18746	20.9885
2.18879	21.1759
2.19012	21.3666
2.19146	21.5616
2.19279	21.76
2.19412	21.9617
2.19546	22.1653
2.19679	22.3723
2.19812	22.582
2.19946	22.7933
2.20079	23.0084
2.20212	23.2277
2.20346	23.4513
2.20479	23.6783
2.20612	23.9072
2.20746	24.1389
2.20879	24.3726
2.21012	24.61
2.21146	24.8523
2.21279	25.0993
2.21412	25.3515
2.21546	25.6085
2.21679	25.8722
2.21812	26.1412
2.21946	26.4158
2.22079	26.6953
2.22212	26.9813
2.22346	27.2741
2.22479	27.5731
2.22612	27.8783
2.22746	28.1901
2.22879	28.5096
2.23012	28.8362
2.23146	29.1715
2.23279	29.5148
2.23412	29.8681
2.23546	30.23
2.23679	30.601
2.23812	30.9806
2.23946	31.3706
2.24079	31.7712
2.24212	32.1832
2.24346	32.6061
2.24479	33.041
2.24612	33.4888
2.24746	33.9508
2.24879	34.4262
2.25012	34.9169
2.25146	35.4242
2.25279	35.9497
2.25412	36.4914
2.25546	37.0488
2.25679	37.6225
2.25812	38.2147
2.25946	38.8246
2.26079	39.4535
2.26212	40.1039
2.26346	40.7777
2.26479	41.4734
2.26612	42.1915
2.26746	42.932
2.26879	43.695
2.27012	44.4822
2.27146	45.2952
2.27279	46.1354
2.27412	47.0047
2.27546	47.9035
2.27679	48.8319
2.27812	49.7904
2.27946	50.7789
2.28079	51.7964
2.28212	52.8445
2.28346	53.9246
2.28479	55.0384
2.28612	56.1872
2.28746	57.3692
2.28879	58.5852
2.29012	59.835
2.29146	61.1191
2.29279	62.438
2.29412	63.7922
2.29546	65.1851
2.29679	66.6165
2.29812	68.0876
2.29946	69.5977
2.30079	71.1455
2.30212	72.7305
2.30346	74.3527
2.30479	76.0121
2.30612	77.7078
2.30746	79.4425
2.30879	81.2168
2.31012	83.0298
2.31146	84.8794
2.31279	86.7658
2.31412	88.6879
2.31546	90.6429
2.31679	92.6275
2.31812	94.6412
2.31946	96.6849
2.32079	98.7592
2.32212	100.863
2.32346	102.999
2.32479	105.17
2.32612	107.376
2.32746	109.613
2.32879	111.88
2.33012	114.171
2.33146	116.482
2.33279	118.808
2.33412	121.15
2.33546	123.509
2.33679	125.887
2.33812	128.285
2.33946	130.7
2.34079	133.13
2.34212	135.569
2.34346	138.017
2.34479	140.471
2.34612	142.93
2.34746	145.393
2.34879	147.858
2.35012	150.323
2.35146	152.784
2.35279	155.234
2.35412	157.668
2.35546	160.085
2.35679	162.484
2.35812	164.863
2.35946	167.221
2.36079	169.561
2.36212	171.88
2.36346	174.176
2.36479	176.448
2.36612	178.696
2.36746	180.918
2.36879	183.116
2.37012	185.29
2.37146	187.438
2.37279	189.554
2.37412	191.635
2.37546	193.673
2.37679	195.662
2.37812	197.602
2.37946	199.491
2.38079	201.333
2.38212	203.128
2.38346	204.876
2.38479	206.576
2.38612	208.224
2.38746	209.818
2.38879	211.351
2.39012	212.824
2.39146	214.236
2.39279	215.59
2.39412	216.887
2.39546	218.128
2.39679	219.313
2.39812	220.439
2.39946	221.504
2.40079	222.505
2.40212	223.443
2.40346	224.316
2.40479	225.128
2.40612	225.877
2.40746	226.565
2.40879	227.193
2.41012	227.757
2.41146	228.257
2.41279	228.692
2.41412	229.064
2.41546	229.374
2.41679	229.624
2.41812	229.817
2.41946	229.951
2.42079	230.027
2.42212	230.044
2.42346	230
2.42479	229.896
2.42612	229.73
2.42746	229.507
2.42879	229.229
2.43012	228.895
2.43146	228.508
2.43279	228.065
2.43412	227.568
2.43546	227.015
2.43679	226.407
2.43812	225.748
2.43946	225.037
2.44079	224.279
2.44212	223.475
2.44346	222.624
2.44479	221.727
2.44612	220.782
2.44746	219.791
2.44879	218.755
2.45012	217.675
2.45146	216.554
2.45279	215.394
2.45412	214.198
2.45546	212.966
2.45679	211.697
2.45812	210.39
2.45946	209.046
2.46079	207.665
2.46212	206.248
2.46346	204.8
2.46479	203.325
2.46612	201.823
2.46746	200.295
2.46879	198.742
2.47012	197.166
2.47146	195.567
2.47279	193.942
2.47412	192.293
2.47546	190.623
2.47679	188.933
2.47812	187.226
2.47946	185.502
2.48079	183.761
2.48212	182.005
2.48346	180.232
2.48479	178.444
2.48612	176.639
2.48746	174.82
2.48879	172.991
2.49012	171.153
2.49146	169.309
2.49279	167.461
2.49412	165.609
2.49546	163.751
2.49679	161.888
2.49812	160.021
2.49946	158.153
2.50079	156.282
2.50212	154.409
2.50346	152.536
2.50479	150.665
2.50612	148.793
2.50746	146.921
2.50879	145.049
2.51012	143.179
2.51146	141.312
2.51279	139.449
2.51412	137.593
2.51546	135.743
2.51679	133.9
2.51812	132.063
2.51946	130.231
2.52079	128.406
2.52212	126.589
2.52346	124.782
2.52479	122.986
2.52612	121.203
2.52746	119.43
2.52879	117.668
2.53012	115.916
2.53146	114.175
2.53279	112.446
2.53412	110.728
2.53546	109.023
2.53679	107.334
2.53812	105.66
2.53946	104
2.54079	102.352
2.54212	100.721
2.54346	99.1039
2.54479	97.5013
2.54612	95.9125
2.54746	94.3394
2.54879	92.7839
2.55012	91.2447
2.55146	89.7226
2.55279	88.2158
2.55412	86.7252
2.55546	85.2508
2.55679	83.7932
2.55812	82.3517
2.55946	80.9279
2.56079	79.5231
2.56212	78.1369
2.56346	76.7689
2.56479	75.417
2.56612	74.0824
2.56746	72.7658
2.56879	71.4684
2.57012	70.1885
2.57146	68.9268
2.57279	67.6842
2.57412	66.4597
2.57546	65.2518
2.57679	64.0593
2.57812	62.8839
2.57946	61.7266
2.58079	60.5864
2.58212	59.463
2.58346	58.3582
2.58479	57.2729
2.58612	56.2062
2.58746	55.1553
2.58879	54.1215
2.59012	53.1054
2.59146	52.1064
2.59279	51.1236
2.59412	50.1571
2.59546	49.2077
2.59679	48.275
2.59812	47.358
2.59946	46.4568
2.60079	45.5704
2.60212	44.7002
2.60346	43.8456
2.60479	43.0078
2.60612	42.1853
2.60746	41.378
2.60879	40.585
2.61012	39.8059
2.61146	39.0401
2.61279	38.2872
2.61412	37.5476
2.61546	36.8223
2.61679	36.1123
2.61812	35.4176
2.61946	34.7381
2.62079	34.0729
2.62212	33.4206
2.62346	32.7811
2.62479	32.1546
2.62612	31.5394
2.62746	30.9348
2.62879	30.3421
2.63012	29.7618
2.63146	29.1925
2.63279	28.6336
2.63412	28.0852
2.63546	27.5478
2.63679	27.0224
2.63812	26.5088
2.63946	26.0062
2.64079	25.5156
2.64212	25.0349
2.64346	24.5652
2.64479	24.1041
2.64612	23.6506
2.64746	23.2048
2.64879	22.7671
2.65012	22.3393
2.65146	21.9207
2.65279	21.5115
2.65412	21.112
2.65546	20.7219
2.65679	20.3409
2.65812	19.9676
2.65946	19.6018
2.66079	19.2437
2.66212	18.8942
2.66346	18.5533
2.66479	18.2195
[truncated: 1,002 more rows]

## Sheet: Supplementary Figure 3c SEC
Elution volume [ml]	Signal [mAU]
0.000833	0.062466
0.002167	0.068188
0.0035	0.072479
0.004833	0.074863
0.006167	0.074387
0.0075	0.072479
0.008833	0.068188
0.010167	0.063896
0.0115	0.060081
0.012833	0.057697
0.014167	0.05722
0.0155	0.056744
0.016833	0.056267
0.018167	0.056267
0.0195	0.055313
0.020833	0.055313
0.022167	0.055313
0.0235	0.05579
0.024833	0.056267
0.026167	0.05579
0.0275	0.05579
0.028833	0.05579
0.030167	0.055313
0.0315	0.055313
0.032833	0.055313
0.034167	0.054836
0.0355	0.052929
0.036833	0.051022
0.038167	0.049591
0.0395	0.049114
0.040833	0.050545
0.042167	0.053406
0.0435	0.056267
0.044833	0.058651
0.046167	0.059605
0.0475	0.060558
0.048833	0.060081
0.050167	0.058651
0.0515	0.05722
0.052833	0.056744
0.054167	0.05579
0.0555	0.054359
0.056833	0.052929
0.058167	0.051498
0.0595	0.050068
0.060833	0.048637
0.062167	0.048161
0.0635	0.048161
0.064833	0.047684
0.066167	0.046253
0.0675	0.0453
0.068833	0.044823
0.070167	0.044823
0.0715	0.044346
0.072833	0.043869
0.074167	0.043392
0.0755	0.043392
0.076833	0.043392
0.078167	0.043392
0.0795	0.042915
0.080833	0.042439
0.082167	0.041962
0.0835	0.041485
0.084833	0.041008
0.086167	0.041485
0.0875	0.042915
0.088833	0.0453
0.090167	0.048161
0.0915	0.050545
0.092833	0.051022
0.094167	0.050545
0.0955	0.048637
0.096833	0.046253
0.098167	0.044346
0.0995	0.044346
0.100833	0.046253
0.102167	0.047684
0.1035	0.048637
0.104833	0.049114
0.106167	0.049114
0.1075	0.048161
0.108833	0.047207
0.110167	0.04673
0.1115	0.04673
0.112833	0.04673
0.114167	0.046253
0.1155	0.045776
0.116833	0.0453
0.118167	0.044346
0.1195	0.043869
0.120833	0.044346
0.122167	0.0453
0.1235	0.044823
0.124833	0.043869
0.126167	0.041962
0.1275	0.041008
0.128833	0.040054
0.130167	0.040054
0.1315	0.040531
0.132833	0.040531
0.134167	0.041485
0.1355	0.042915
0.136833	0.043869
0.138167	0.043392
0.1395	0.043392
0.140833	0.043392
0.142167	0.042915
0.1435	0.041485
0.144833	0.039577
0.146167	0.038147
0.1475	0.03767
0.148833	0.038147
0.150167	0.038624
0.1515	0.039577
0.152833	0.040054
0.154167	0.041485
0.1555	0.041485
0.156833	0.040054
0.158167	0.038147
0.1595	0.03624
0.160833	0.034332
0.162167	0.032425
0.1635	0.032902
0.164833	0.033855
0.166167	0.035286
0.1675	0.036716
0.168833	0.03767
0.170167	0.039101
0.1715	0.040054
0.172833	0.041008
0.174167	0.041962
0.1755	0.042439
0.176833	0.043392
0.178167	0.043392
0.1795	0.043392
0.180833	0.042439
0.182167	0.041008
0.1835	0.040531
0.184833	0.039577
0.186167	0.039577
0.1875	0.040054
0.188833	0.040054
0.190167	0.039101
0.1915	0.037193
0.192833	0.036716
0.194167	0.03624
0.1955	0.03624
0.196833	0.037193
0.198167	0.039101
0.1995	0.041008
0.200833	0.042439
0.202167	0.043392
0.2035	0.043869
0.204833	0.043392
0.206167	0.041485
0.2075	0.040054
0.208833	0.037193
0.210167	0.032902
0.2115	0.028133
0.212833	0.025272
0.214167	0.024796
0.2155	0.025272
0.216833	0.02718
0.218167	0.029564
0.2195	0.032425
0.220833	0.033379
0.222167	0.032425
0.2235	0.031471
0.224833	0.030041
0.226167	0.029087
0.2275	0.029087
0.228833	0.029564
0.230167	0.030994
0.2315	0.031948
0.232833	0.033855
0.234167	0.034809
0.2355	0.034809
0.236833	0.034809
0.238167	0.034809
0.2395	0.034332
0.240833	0.033855
0.242167	0.033855
0.2435	0.033855
0.244833	0.033379
0.246167	0.032902
0.2475	0.032425
0.248833	0.032425
0.250167	0.031948
0.2515	0.030518
0.252833	0.030041
0.254167	0.030994
0.2555	0.031948
0.256833	0.031471
0.258167	0.031471
0.2595	0.032425
0.260833	0.033379
0.262167	0.032902
0.2635	0.031948
0.264833	0.031471
0.266167	0.031471
0.2675	0.031471
0.268833	0.030994
0.270167	0.030994
0.2715	0.031948
0.272833	0.031948
0.274167	0.031471
0.2755	0.030994
0.276833	0.030041
0.278167	0.029564
0.2795	0.030041
0.280833	0.030518
0.282167	0.031948
0.2835	0.032425
0.284833	0.032425
0.286167	0.031948
0.2875	0.030994
0.288833	0.029564
0.290167	0.028133
0.2915	0.02718
0.292833	0.026703
0.294167	0.025272
0.2955	0.023365
0.296833	0.021458
0.298167	0.020504
0.2995	0.020504
0.300833	0.020027
0.302167	0.020027
0.3035	0.021458
0.304833	0.023365
0.306167	0.025272
0.3075	0.026703
0.308833	0.028133
0.310167	0.030518
0.3115	0.032902
0.312833	0.034809
0.314167	0.035763
0.3155	0.03624
0.316833	0.035763
0.318167	0.03624
0.3195	0.035763
0.320833	0.034809
0.322167	0.033855
0.3235	0.033855
0.324833	0.033379
0.326167	0.032425
0.3275	0.030994
0.328833	0.030994
0.330167	0.031471
0.3315	0.031948
0.332833	0.033379
0.334167	0.034809
0.3355	0.036716
0.336833	0.037193
0.338167	0.036716
0.3395	0.035763
0.340833	0.034809
0.342167	0.032902
0.3435	0.030994
0.344833	0.029087
0.346167	0.028133
0.3475	0.02861
0.348833	0.029087
0.350167	0.030041
0.3515	0.030041
0.352833	0.029087
0.354167	0.027657
0.3555	0.025749
0.356833	0.025272
0.358167	0.025749
0.3595	0.026226
0.360833	0.026226
0.362167	0.025749
0.3635	0.024319
0.364833	0.022411
0.366167	0.020981
0.3675	0.020981
0.368833	0.021458
0.370167	0.022411
0.3715	0.023842
0.372833	0.024319
0.374167	0.023842
0.3755	0.022888
0.376833	0.022888
0.378167	0.023365
0.3795	0.024319
0.380833	0.024796
0.382167	0.025272
0.3835	0.025749
0.384833	0.026703
0.386167	0.026703
0.3875	0.026226
0.388833	0.025749
0.390167	0.025272
0.3915	0.025749
0.392833	0.026226
0.394167	0.027657
0.3955	0.030041
0.396833	0.032425
0.398167	0.033379
0.3995	0.032902
0.400833	0.031471
0.402167	0.028133
0.4035	0.024319
0.404833	0.022411
0.406167	0.021935
0.4075	0.023365
0.408833	0.024796
0.410167	0.025749
0.4115	0.026226
0.412833	0.025272
0.414167	0.023842
0.4155	0.021935
0.416833	0.020981
0.418167	0.020504
0.4195	0.020504
0.420833	0.020027
0.422167	0.01955
0.4235	0.018597
0.424833	0.01812
0.426167	0.017643
0.4275	0.017643
0.428833	0.01812
0.430167	0.018597
0.4315	0.018597
0.432833	0.017166
0.434167	0.015736
0.4355	0.015736
0.436833	0.015736
0.438167	0.015736
0.4395	0.015259
0.440833	0.016212
0.442167	0.017166
0.4435	0.017643
0.444833	0.017643
0.446167	0.017643
0.4475	0.017643
0.448833	0.01812
0.450167	0.018597
0.4515	0.019073
0.452833	0.01955
0.454167	0.01955
0.4555	0.018597
0.456833	0.016689
0.458167	0.014305
0.4595	0.012875
0.460833	0.013351
0.462167	0.015259
0.4635	0.017643
0.464833	0.019073
0.466167	0.020027
0.4675	0.020504
0.468833	0.021458
0.470167	0.021458
0.4715	0.020981
0.472833	0.021935
0.474167	0.023365
0.4755	0.023365
0.476833	0.020504
0.478167	0.017166
0.4795	0.014782
0.480833	0.014782
0.482167	0.015259
0.4835	0.016212
0.484833	0.017643
0.486167	0.020027
0.4875	0.021935
0.488833	0.022411
0.490167	0.021458
0.4915	0.020504
0.492833	0.020504
0.494167	0.01955
0.4955	0.01812
0.496833	0.015736
0.498167	0.013828
0.4995	0.011921
0.500833	0.010967
0.502167	0.010014
0.5035	0.01049
0.504833	0.01049
0.506167	0.010967
0.5075	0.010967
0.508833	0.010014
0.510167	0.00906
0.5115	0.007629
0.512833	0.006676
0.514167	0.007153
0.5155	0.007629
0.516833	0.007153
0.518167	0.006676
0.5195	0.007153
0.520833	0.008106
0.522167	0.00906
0.5235	0.010014
0.524833	0.011921
0.526167	0.015259
0.5275	0.017643
0.528833	0.017643
0.530167	0.016212
0.5315	0.015259
0.532833	0.014305
0.534167	0.013828
0.5355	0.013828
0.536833	0.015736
0.538167	0.019073
0.5395	0.021458
0.540833	0.022411
0.542167	0.021458
0.5435	0.020504
0.544833	0.01955
0.546167	0.019073
0.5475	0.018597
0.548833	0.018597
0.550167	0.019073
0.5515	0.018597
0.552833	0.016212
0.554167	0.013351
0.5555	0.012398
0.556833	0.012875
0.558167	0.013351
0.5595	0.014305
0.560833	0.016212
0.562167	0.018597
0.5635	0.01955
0.564833	0.018597
0.566167	0.017166
0.5675	0.014782
0.568833	0.012398
0.570167	0.009537
0.5715	0.006676
0.572833	0.003815
0.574167	0.002384
0.5755	0.002861
0.576833	0.004292
0.578167	0.005722
0.5795	0.007629
0.580833	0.010014
0.582167	0.011444
0.5835	0.010967
0.584833	0.00906
0.586167	0.007153
0.5875	0.005722
0.588833	0.005245
0.590167	0.005245
0.5915	0.006199
0.592833	0.008106
0.594167	0.01049
0.5955	0.010967
0.596833	0.010014
0.598167	0.008583
0.5995	0.006199
0.600833	0.004292
0.602167	0.002861
0.6035	0.003815
0.604833	0.006199
0.606167	0.008106
0.6075	0.00906
0.608833	0.009537
0.610167	0.008583
0.6115	0.006676
0.612833	0.005245
0.614167	0.004292
0.6155	0.003815
0.616833	0.004292
0.618167	0.004768
0.6195	0.003815
0.620833	0.001431
0.622167	-0.00048
0.6235	-0.00048
0.624833	0
0.626167	-0.00048
0.6275	-0.00095
0.628833	-0.00048
0.630167	0.000477
0.6315	0.000477
0.632833	0.000477
0.634167	0.001907
0.6355	0.004768
0.636833	0.007153
0.638167	0.008106
0.6395	0.008583
0.640833	0.010014
0.642167	0.010967
0.6435	0.01049
0.644833	0.009537
0.646167	0.009537
0.6475	0.00906
0.648833	0.006676
0.650167	0.003338
0.6515	0
0.652833	-0.00238
0.654167	-0.00381
0.6555	-0.00477
0.656833	-0.00525
0.658167	-0.00429
0.6595	-0.00381
0.660833	-0.00286
0.662167	-0.00191
0.6635	-0.00143
0.664833	-0.00095
0.666167	-0.00143
0.6675	-0.00143
0.668833	-0.00095
0.670167	-0.00095
0.6715	-0.00143
0.672833	-0.00191
0.674167	-0.00143
0.6755	-0.00095
0.676833	-0.00191
0.678167	-0.00381
0.6795	-0.00477
0.680833	-0.00477
0.682167	-0.00429
0.6835	-0.00381
0.684833	-0.00286
0.686167	-0.00238
0.6875	-0.00238
0.688833	-0.00286
0.690167	-0.00334
0.6915	-0.00334
0.692833	-0.00381
0.694167	-0.00381
0.6955	-0.00381
0.696833	-0.00429
0.698167	-0.00572
0.6995	-0.00763
0.700833	-0.00906
0.702167	-0.01001
0.7035	-0.01049
0.704833	-0.01001
0.706167	-0.00811
0.7075	-0.00572
0.708833	-0.00334
0.710167	-0.00095
0.7115	0.000477
0.712833	0.000477
0.714167	0
0.7155	-0.00191
0.716833	-0.00429
0.718167	-0.0062
0.7195	-0.00668
0.720833	-0.00572
0.722167	-0.00525
0.7235	-0.00525
0.724833	-0.00668
0.726167	-0.00811
0.7275	-0.00954
0.728833	-0.00954
0.730167	-0.00906
0.7315	-0.00715
0.732833	-0.0062
0.734167	-0.0062
0.7355	-0.00715
0.736833	-0.00906
0.738167	-0.01097
0.7395	-0.01192
0.740833	-0.01097
0.742167	-0.00906
0.7435	-0.00715
0.744833	-0.00668
0.746167	-0.00668
0.7475	-0.00763
0.748833	-0.00906
0.750167	-0.01001
0.7515	-0.01097
0.752833	-0.01144
0.754167	-0.01192
0.7555	-0.0124
0.756833	-0.01383
0.758167	-0.01621
0.7595	-0.0186
0.760833	-0.01955
0.762167	-0.01907
0.7635	-0.01812
0.764833	-0.01574
0.766167	-0.01287
0.7675	-0.01097
0.768833	-0.01144
0.770167	-0.01287
0.7715	-0.01383
0.772833	-0.01526
0.774167	-0.01621
0.7755	-0.01669
0.776833	-0.01574
0.778167	-0.01478
0.7795	-0.01526
0.780833	-0.01574
0.782167	-0.01621
0.7835	-0.01621
0.784833	-0.01621
0.786167	-0.01574
0.7875	-0.01574
0.788833	-0.01574
0.790167	-0.01574
0.7915	-0.01621
0.792833	-0.01669
0.794167	-0.01717
0.7955	-0.01669
0.796833	-0.01526
0.798167	-0.01335
0.7995	-0.01097
0.800833	-0.00954
0.802167	-0.00858
0.8035	-0.00811
0.804833	-0.00715
0.806167	-0.0062
0.8075	-0.00572
0.808833	-0.00477
0.810167	-0.00334
0.8115	-0.00143
0.812833	0.001431
0.814167	0.004768
0.8155	0.007629
0.816833	0.009537
0.818167	0.010967
0.8195	0.012398
0.820833	0.014305
0.822167	0.016212
0.8235	0.019073
0.824833	0.024319
0.826167	0.030994
0.8275	0.036716
0.828833	0.041008
0.830167	0.0453
0.8315	0.049114
0.832833	0.052929
0.834167	0.056267
0.8355	0.060081
0.836833	0.065327
0.838167	0.071049
0.8395	0.076771
0.840833	0.081539
0.842167	0.085831
0.8435	0.090599
0.844833	0.094414
0.846167	0.098228
0.8475	0.10252
0.848833	0.107765
0.850167	0.113964
0.8515	0.12064
0.852833	0.126839
0.854167	0.132561
0.8555	0.137806
0.856833	0.143051
0.858167	0.148296
0.8595	0.154495
0.860833	0.160694
0.862167	0.166893
0.8635	0.173092
0.864833	0.178337
0.866167	0.182629
0.8675	0.185966
0.868833	0.189781
0.870167	0.195026
0.8715	0.200272
0.872833	0.204563
0.874167	0.207424
0.8755	0.210762
0.876833	0.2141
0.878167	0.216961
0.8795	0.220299
0.880833	0.225544
0.882167	0.232697
0.8835	0.238895
0.884833	0.244617
0.886167	0.248909
0.8875	0.25177
0.888833	0.253201
0.890167	0.253677
0.8915	0.254631
0.892833	0.256538
0.894167	0.26083
0.8955	0.266075
0.896833	0.270844
0.898167	0.274658
0.8995	0.277996
0.900833	0.281811
0.902167	0.285625
0.9035	0.288963
0.904833	0.294209
0.906167	0.301361
0.9075	0.308514
0.908833	0.313759
0.910167	0.319004
0.9115	0.323772
0.912833	0.328064
0.914167	0.333309
0.9155	0.339031
0.916833	0.34523
0.918167	0.352383
0.9195	0.360012
0.920833	0.368595
0.922167	0.377178
0.9235	0.385284
0.924833	0.395298
0.926167	0.407219
0.9275	0.419617
0.928833	0.432014
0.930167	0.445843
0.9315	0.461578
0.932833	0.476837
0.934167	0.491619
0.9355	0.506401
0.936833	0.524044
0.938167	0.544071
0.9395	0.565052
0.940833	0.587463
0.942167	0.612259
0.9435	0.638485
0.944833	0.666142
0.946167	0.694275
0.9475	0.724316
0.948833	0.757694
0.950167	0.794411
0.9515	0.833035
0.952833	0.873089
0.954167	0.914574
0.9555	0.957489
0.956833	1.00088
0.958167	1.0457
0.9595	1.09196
0.960833	1.14059
0.962167	1.19114
0.9635	1.24455
0.964833	1.29938
0.966167	1.3566
0.9675	1.41525
0.968833	1.47486
0.970167	1.53542
0.9715	1.5974
0.972833	1.65939
0.974167	1.72186
0.9755	1.78432
0.976833	1.8487
0.978167	1.91307
0.9795	1.97792
0.980833	2.0442
0.982167	2.11096
0.9835	2.17772
0.984833	2.24447
0.986167	2.31314
0.9875	2.38371
0.988833	2.45571
0.990167	2.52771
0.9915	2.60019
0.992833	2.67363
0.994167	2.74801
0.9955	2.82288
0.996833	2.89869
0.998167	2.97642
0.9995	3.05653
1.00083	3.13902
1.00217	3.22247
1.0035	3.30496
1.00483	3.38745
1.00617	3.47138
1.0075	3.55673
1.00883	3.64399
1.01017	3.73173
1.0115	3.8209
1.01283	3.91054
1.01417	4.00162
1.0155	4.09222
1.01683	4.18282
1.01817	4.27389
1.0195	4.36688
1.02083	4.46176
1.02217	4.55856
1.0235	4.65632
1.02483	4.75597
1.02617	4.85611
1.0275	4.95768
1.02883	5.06067
1.03017	5.16462
1.0315	5.26953
1.03283	5.37586
1.03417	5.48458
1.0355	5.59568
1.03683	5.70917
1.03817	5.82361
1.0395	5.93996
1.04083	6.05726
1.04217	6.17504
1.0435	6.29187
1.04483	6.40869
1.04617	6.52742
1.0475	6.64854
1.04883	6.77204
1.05017	6.89793
1.0515	7.02524
1.05283	7.15447
1.05417	7.28512
1.0555	7.41672
1.05683	7.54833
1.05817	7.68185
1.0595	7.81775
1.06083	7.9565
1.06217	8.09717
1.0635	8.23832
1.06483	8.38089
1.06617	8.52394
1.0675	8.66842
1.06883	8.8129
1.07017	8.95643
1.0715	9.10044
1.07283	9.24635
1.07417	9.39417
1.0755	9.54246
1.07683	9.69172
1.07817	9.84287
1.0795	9.99594
1.08083	10.1504
1.08217	10.3049
1.0835	10.4594
1.08483	10.6158
1.08617	10.7746
1.0875	10.9358
1.08883	11.0969
1.09017	11.2596
1.0915	11.4245
1.09283	11.59
1.09417	11.7545
1.0955	11.9195
1.09683	12.0864
1.09817	12.2552
1.0995	12.4259
1.10083	12.598
1.10217	12.7706
1.1035	12.9437
1.10483	13.1187
1.10617	13.2961
1.1075	13.4759
1.10883	13.6566
1.11017	13.8407
1.1115	14.0262
1.11283	14.2126
1.11417	14.3986
1.1155	14.585
1.11683	14.7734
1.11817	14.9627
1.1195	15.1539
1.12083	15.347
1.12217	15.543
1.1235	15.7414
1.12483	15.9416
1.12617	16.1433
1.1275	16.3479
1.12883	16.5553
1.13017	16.7646
1.1315	16.9749
1.13283	17.1857
1.13417	17.3988
1.1355	17.6139
1.13683	17.8304
1.13817	18.0488
1.1395	18.2705
1.14083	18.496
1.14217	18.7249
1.1435	18.9552
1.14483	19.1865
1.14617	19.4187
1.1475	19.6547
1.14883	19.8941
1.15017	20.1364
1.1515	20.3805
1.15283	20.6285
1.15417	20.8802
1.1555	21.1344
1.15683	21.3914
1.15817	21.6532
1.1595	21.9207
1.16083	22.1939
1.16217	22.4714
1.1635	22.7547
1.16483	23.0427
1.16617	23.3364
1.1675	23.6363
1.16883	23.9444
1.17017	24.2615
1.1715	24.5872
1.17283	24.9229
1.17417	25.2686
1.1755	25.6247
1.17683	25.9905
1.17817	26.3662
1.1795	26.7534
1.18083	27.154
1.18217	27.5693
1.1835	28.0018
1.18483	28.4534
1.18617	28.9249
1.1875	29.418
1.18883	29.9316
1.19017	30.4661
1.1915	31.0221
1.19283	31.601
1.19417	32.2046
1.1955	32.8336
1.19683	33.4902
1.19817	34.1759
1.1995	34.8926
1.20083	35.6426
1.20217	36.4275
1.2035	37.2472
1.20483	38.1026
1.20617	38.9957
1.2075	39.9275
1.20883	40.8974
1.21017	41.9059
1.2115	42.9559
1.21283	44.0459
1.21417	45.1765
1.2155	46.3462
1.21683	47.5564
1.21817	48.809
1.2195	50.1046
1.22083	51.4445
1.22217	52.8297
1.2235	54.2602
1.22483	55.7361
1.22617	57.2557
1.2275	58.8198
1.22883	60.4272
1.23017	62.0789
1.2315	63.7741
1.23283	65.5112
1.23417	67.2879
1.2355	69.1009
1.23683	70.9476
1.23817	72.8235
1.2395	74.7266
1.24083	76.6563
1.24217	78.6138
1.2435	80.5974
1.24483	82.6054
1.24617	84.6372
1.2475	86.6895
1.24883	88.7594
1.25017	90.8418
1.2515	92.9332
1.25283	95.0303
1.25417	97.1322
1.2555	99.2379
1.25683	101.344
1.25817	103.445
1.2595	105.542
1.26083	107.631
1.26217	109.707
1.2635	111.765
1.26483	113.803
1.26617	115.819
1.2675	117.81
1.26883	119.773
1.27017	121.702
1.2715	123.594
1.27283	125.447
1.27417	127.257
1.2755	129.023
1.27683	130.743
1.27817	132.416
1.2795	134.041
1.28083	135.616
1.28217	137.138
1.2835	138.605
1.28483	140.013
1.28617	141.361
1.2875	142.649
1.28883	143.873
1.29017	145.033
1.2915	146.128
1.29283	147.154
1.29417	148.112
1.2955	149
1.29683	149.818
1.29817	150.564
1.2995	151.238
1.30083	151.842
1.30217	152.375
1.3035	152.839
1.30483	153.234
1.30617	153.564
1.3075	153.826
1.30883	154.02
1.31017	154.147
1.3115	154.207
1.31283	154.198
1.31417	154.121
1.3155	153.978
1.31683	153.772
1.31817	153.504
1.3195	153.175
1.32083	152.785
1.32217	152.337
1.3235	151.828
1.32483	151.259
1.32617	150.632
1.3275	149.95
1.32883	149.216
1.33017	148.432
1.3315	147.6
1.33283	146.723
1.33417	145.804
1.3355	144.843
1.33683	143.839
1.33817	142.797
1.3395	141.716
1.34083	140.603
1.34217	139.457
1.3435	138.279
1.34483	137.07
1.34617	135.829
1.3475	134.56
1.34883	133.26
1.35017	131.933
1.3515	130.581
1.35283	129.21
1.35417	127.822
1.3555	126.419
1.35683	125
1.35817	123.568
1.3595	122.12
1.36083	120.66
1.36217	119.188
1.3635	117.711
1.36483	116.229
1.36617	114.744
1.3675	113.257
1.36883	111.766
1.37017	110.272
1.3715	108.771
1.37283	107.266
1.37417	105.757
1.3755	104.249
1.37683	102.744
1.37817	101.244
1.3795	99.75
1.38083	98.2618
1.38217	96.7798
1.3835	95.3035
1.38483	93.8334
1.38617	92.3696
1.3875	90.9147
1.38883	89.4699
1.39017	88.0351
1.3915	86.6113
1.39283	85.1989
1.39417	83.7979
1.3955	82.4084
1.39683	81.0294
1.39817	79.6623
1.3995	78.3062
1.40083	76.9625
1.40217	75.6316
1.4035	74.3146
1.40483	73.0123
1.40617	71.7258
1.4075	70.4556
1.40883	69.2029
1.41017	67.9679
1.4115	66.751
1.41283	65.5513
1.41417	64.3678
1.4155	63.1981
1.41683	62.0418
1.41817	60.8978
1.4195	59.7677
1.42083	58.6524
1.42217	57.5538
1.4235	56.4733
1.42483	55.4109
1.42617	54.3661
1.4275	53.3371
1.42883	52.3229
1.43017	51.3253
1.4315	50.3445
1.43283	49.3798
1.43417	48.4328
1.4355	47.5035
1.43683	46.5913
1.43817	45.6944
1.4395	44.8103
1.44083	43.9386
1.44217	43.0789
1.4435	42.2325
1.44483	41.4004
1.44617	40.5827
1.4475	39.7806
1.44883	38.9953
1.45017	38.2266
1.4515	37.4727
1.45283	36.7332
1.45417	36.0084
1.4555	35.2988
1.45683	34.6031
1.45817	33.9217
1.4595	33.2551
1.46083	32.6037
1.46217	31.9667
1.4635	31.3425
1.46483	30.7293
1.46617	30.1275
1.4675	29.5358
1.46883	28.954
1.47017	28.3837
1.4715	27.8235
1.47283	27.2736
1.47417	26.7348
1.4755	26.206
1.47683	25.6877
1.47817	25.1789
1.4795	24.683
1.48083	24.199
1.48217	23.7274
1.4835	23.2677
1.48483	22.8186
1.48617	22.3789
1.4875	21.9464
1.48883	21.5225
1.49017	21.1072
1.4915	20.7
1.49283	20.3013
1.49417	19.9122
1.4955	19.5327
1.49683	19.1612
1.49817	18.7979
1.4995	18.4431
1.50083	18.0965
1.50217	17.7588
1.5035	17.4289
1.50483	17.1075
1.50617	16.7942
1.5075	16.4876
1.50883	16.1867
1.51017	15.8925
1.5115	15.605
1.51283	15.3236
1.51417	15.049
1.5155	14.781
1.51683	14.5206
1.51817	14.266
1.5195	14.0166
1.52083	13.7739
1.52217	13.5369
1.5235	13.3061
1.52483	13.0816
1.52617	12.8636
1.5275	12.6514
1.52883	12.4435
1.53017	12.2399
1.5315	12.0406
1.53283	11.847
1.53417	11.6582
1.5355	11.4751
1.53683	11.2987
1.53817	11.1284
1.5395	10.9644
1.54083	10.8051
1.54217	10.6516
1.5435	10.5014
1.54483	10.3536
1.54617	10.2081
1.5475	10.0665
1.54883	9.92966
1.55017	9.79662
1.5515	9.66835
1.55283	9.54437
1.55417	9.42516
1.5555	9.30977
1.55683	9.19628
1.55817	9.08565
1.5595	8.97789
1.56083	8.87442
1.56217	8.77428
1.5635	8.67796
1.56483	8.58593
1.56617	8.49771
1.5675	8.41284
1.56883	8.33082
1.57017	8.25071
1.5715	8.17203
1.57283	8.09526
1.57417	8.02135
1.5755	7.95031
1.57683	7.88117
1.57817	7.81298
1.5795	7.74622
1.58083	7.68137
1.58217	7.61795
1.5835	7.55549
1.58483	7.49636
1.58617	7.44057
1.5875	7.38716
1.58883	7.33566
1.59017	7.28416
1.5915	7.23362
1.59283	7.18403
1.59417	7.13539
1.5955	7.08723
1.59683	7.03955
1.59817	6.99329
1.5995	6.94752
1.60083	6.90269
1.60217	6.85978
1.6035	6.81877
1.60483	6.77919
1.60617	6.74152
1.6075	6.70481
1.60883	6.66904
1.61017	6.63233
1.6115	6.59609
1.61283	6.56033
1.61417	6.52504
1.6155	6.48975
1.61683	6.4559
1.61817	6.42347
1.6195	6.39105
1.62083	6.3591
1.62217	6.32715
1.6235	6.29425
1.62483	6.26039
1.62617	6.22559
1.6275	6.19125
1.62883	6.15883
1.63017	6.12831
1.6315	6.09875
1.63283	6.06966
1.63417	6.04057
1.6355	6.01149
1.63683	5.98049
1.63817	5.94854
1.6395	5.91612
1.64083	5.88512
1.64217	5.85413
1.6435	5.82313
1.64483	5.79262
1.64617	5.76258
1.6475	5.73301
1.64883	5.7044
1.65017	5.67675
1.6515	5.65004
1.65283	5.62286
1.65417	5.59568
1.6555	5.56898
1.65683	5.5418
1.65817	5.51367
1.6595	5.48458
1.66083	5.45502
1.66217	5.42641
1.6635	5.3978
1.66483	5.37014
1.66617	5.34487
1.6675	5.32055
1.66883	5.29671
1.67017	5.27334
1.6715	5.25045
1.67283	5.22661
1.67417	5.20325
1.6755	5.18036
1.67683	5.1589
1.67817	5.13887
1.6795	5.11885
1.68083	5.09834
1.68217	5.07641
1.6835	5.05352
1.68483	5.02968
1.68617	5.00584
1.6875	4.98343
1.68883	4.96244
1.69017	4.94337
1.6915	4.92573
1.69283	4.90951
1.69417	4.8933
1.6955	4.87709
1.69683	4.85992
1.69817	4.84133
1.6995	4.82178
1.70083	4.80175
1.70217	4.78125
1.7035	4.76074
1.70483	4.74119
1.70617	4.72307
1.7075	4.70543
1.70883	4.68826
1.71017	4.6711
1.7115	4.65345
1.71283	4.63581
1.71417	4.61864
1.7155	4.60196
1.71683	4.58622
1.71817	4.57144
1.7195	4.55523
1.72083	4.53854
1.72217	4.52185
1.7235	4.50563
1.72483	4.48895
1.72617	4.47226
1.7275	4.45604
1.72883	4.43935
1.73017	4.42314
1.7315	4.40741
1.73283	4.39167
1.73417	4.37594
1.7355	4.35972
1.73683	4.34399
1.73817	4.32825
1.7395	4.31347
1.74083	4.29821
1.74217	4.28295
1.7435	4.26865
1.74483	4.25386
1.74617	4.23717
1.7475	4.21953
1.74883	4.20141
1.75017	4.18425
1.7515	4.16851
1.75283	4.15325
1.75417	4.13942
1.7555	4.12607
1.75683	4.11272
1.75817	4.09937
1.7595	4.08602
1.76083	4.07219
1.76217	4.05836
1.7635	4.04406
1.76483	4.02975
1.76617	4.01592
1.7675	4.00352
1.76883	3.9916
1.77017	3.98111
1.7715	3.96967
1.77283	3.95823
1.77417	3.94535
1.7755	3.93152
1.77683	3.91769
1.77817	3.90482
1.7795	3.89433
1.78083	3.88622
1.78217	3.87859
1.7835	3.87144
1.78483	3.86429
1.78617	3.85714
1.7875	3.84951
1.78883	3.84188
1.79017	3.8352
1.7915	3.82948
1.79283	3.82423
1.79417	3.81947
1.7955	3.8147
1.79683	3.80993
1.79817	3.80564
1.7995	3.80278
1.80083	3.80087
1.80217	3.79848
1.8035	3.79658
1.80483	3.79515
1.80617	3.79467
1.8075	3.79419
1.80883	3.79515
1.81017	3.79658
1.8115	3.79848
1.81283	3.80135
1.81417	3.80373
1.8155	3.80611
1.81683	3.8085
1.81817	3.81088
1.8195	3.81422
1.82083	3.81899
1.82217	3.82471
1.8235	3.83139
1.82483	3.83806
1.82617	3.84617
1.8275	3.85523
1.82883	3.86524
1.83017	3.87669
1.8315	3.88908
1.83283	3.90291
1.83417	3.91817
1.8355	3.93438
1.83683	3.9506
1.83817	3.96633
1.8395	3.98111
1.84083	3.99589
1.84217	4.01068
1.8435	4.02641
1.84483	4.04263
1.84617	4.06074
1.8475	4.08173
1.84883	4.10509
1.85017	4.12941
1.8515	4.15373
1.85283	4.17757
1.85417	4.20284
1.8555	4.22811
1.85683	4.25482
1.85817	4.282
1.8595	4.30965
1.86083	4.33826
1.86217	4.36783
1.8635	4.39835
1.86483	4.42886
1.86617	4.45986
1.8675	4.49133
1.86883	4.52423
1.87017	4.55809
1.8715	4.59242
1.87283	4.62818
1.87417	4.66585
1.8755	4.704
1.87683	4.74215
1.87817	4.78029
1.8795	4.81892
1.88083	4.85706
1.88217	4.89521
1.8835	4.93431
1.88483	4.97484
1.88617	5.01728
1.8875	5.0602
1.88883	5.10263
1.89017	5.14507
1.8915	5.18656
1.89283	5.22757
1.89417	5.26762
1.8955	5.30767
1.89683	5.34773
1.89817	5.38874
1.8995	5.43117
1.90083	5.47504
1.90217	5.51796
1.9035	5.56088
1.90483	5.60236
1.90617	5.64384
1.9075	5.68342
1.90883	5.72348
1.91017	5.76305
1.9115	5.80263
1.91283	5.84221
1.91417	5.88226
1.9155	5.92279
1.91683	5.96285
1.91817	6.00243
1.9195	6.042
1.92083	6.08206
1.92217	6.12164
1.9235	6.16074
1.92483	6.20031
1.92617	6.24132
1.9275	6.28328
1.92883	6.32334
1.93017	6.36244
1.9315	6.40059
1.93283	6.43682
1.93417	6.47211
1.9355	6.50835
1.93683	6.54602
1.93817	6.58369
1.9395	6.62136
1.94083	6.65903
1.94217	6.69622
1.9435	6.73342
1.94483	6.77061
1.94617	6.81019
1.9475	6.8512
1.94883	6.89268
1.95017	6.93369
1.9515	6.97517
1.95283	7.01714
1.95417	7.06005
1.9555	7.10344
1.95683	7.14827
1.95817	7.195
1.9595	7.24268
1.96083	7.29036
1.96217	7.339
1.9635	7.38955
1.96483	7.44152
1.96617	7.49493
1.9675	7.54976
1.96883	7.60794
1.97017	7.66754
1.9715	7.72858
1.97283	7.79009
1.97417	7.85351
1.9755	7.91979
1.97683	7.98702
1.97817	8.05569
1.9795	8.12674
1.98083	8.19922
1.98217	8.27313
1.9835	8.34846
1.98483	8.42619
1.98617	8.50725
1.9875	8.59117
1.98883	8.67891
1.99017	8.76999
1.9915	8.86249
1.99283	8.95643
1.99417	9.05132
1.9955	9.1486
1.99683	9.24778
1.99817	9.34982
1.9995	9.45616
2.00083	9.56726
2.00217	9.68075
2.0035	9.79471
2.00483	9.90915
2.00617	10.0245
2.0075	10.1414
2.00883	10.2596
2.01017	10.3798
2.0115	10.5033
2.01283	10.6292
2.01417	10.757
2.0155	10.8852
2.01683	11.0145
2.01817	11.1446
2.0195	11.2762
2.02083	11.4088
2.02217	11.5423
2.0235	11.6768
2.02483	11.8098
2.02617	11.9419
2.0275	12.0735
2.02883	12.2051
2.03017	12.3358
2.0315	12.4664
2.03283	12.598
2.03417	12.7306
2.0355	12.8632
2.03683	12.9948
2.03817	13.1254
2.0395	13.2551
2.04083	13.3824
2.04217	13.5074
2.0435	13.6304
2.04483	13.7525
2.04617	13.8731
2.0475	13.9928
2.04883	14.1125
2.05017	14.2312
2.0515	14.3485
2.05283	14.4639
2.05417	14.576
2.0555	14.6842
2.05683	14.7881
2.05817	14.8888
2.0595	14.9875
2.06083	15.0847
2.06217	15.1801
2.0635	15.2741
2.06483	15.3661
2.06617	15.4557
2.0675	15.543
2.06883	15.6274
2.07017	15.7099
2.0715	15.7905
2.07283	15.8696
2.07417	15.9469
2.0755	16.0222
2.07683	16.0937
2.07817	16.1619
2.0795	16.2273
2.08083	16.2897
2.08217	16.3503
2.0835	16.408
2.08483	16.4647
2.08617	16.5205
2.0875	16.5749
2.08883	16.6278
2.09017	16.6783
2.0915	16.727
2.09283	16.7727
2.09417	16.8171
2.0955	16.8605
2.09683	16.9029
2.09817	16.9439
2.0995	16.984
2.10083	17.0245
2.10217	17.0646
2.1035	17.1022
2.10483	17.137
2.10617	17.1714
2.1075	17.2033
2.10883	17.2348
2.11017	17.2648
2.1115	17.2958
2.11283	17.3278
2.11417	17.3593
2.1155	17.3917
2.11683	17.4236
2.11817	17.4561
2.1195	17.4875
2.12083	17.518
2.12217	17.5481
2.1235	17.5776
2.12483	17.6072
2.12617	17.6363
2.1275	17.6649
2.12883	17.6945
2.13017	17.7259
2.1315	17.7588
2.13283	17.7937
2.13417	17.8289
2.1355	17.8661
2.13683	17.9062
2.13817	17.9486
2.1395	17.9925
2.14083	18.0368
2.14217	18.0826
2.1435	18.1303
2.14483	18.1804
2.14617	18.2314
2.1475	18.2843
2.14883	18.3392
2.15017	18.3959
2.1515	18.4536
2.15283	18.5123
2.15417	18.5714
2.1555	18.6319
2.15683	18.6963
2.15817	18.764
2.1595	18.8346
2.16083	18.9085
2.16217	18.9857
2.1635	19.0668
2.16483	19.1512
2.16617	19.2375
2.1675	19.3272
2.16883	19.4201
2.17017	19.5169
2.1715	19.6137
2.17283	19.712
2.17417	19.8116
2.1755	19.9132
2.17683	20.0176
2.17817	20.1244
2.1795	20.237
2.18083	20.3538
2.18217	20.4744
2.1835	20.5975
2.18483	20.7238
2.18617	20.8526
2.1875	20.9832
2.18883	21.1163
2.19017	21.2541
2.1915	21.3957
2.19283	21.5397
2.19417	21.6861
2.1955	21.8368
2.19683	21.9917
2.19817	22.1496
2.1995	22.3117
2.20083	22.4781
2.20217	22.6502
2.2035	22.8262
2.20483	23.005
2.20617	23.1872
2.2075	23.3731
2.20883	23.5643
2.21017	23.7594
2.2115	23.9587
2.21283	24.1642
2.21417	24.3759
2.2155	24.5934
2.21683	24.8156
2.21817	25.0425
2.2195	25.2757
2.22083	25.516
2.22217	25.7645
2.2235	26.021
2.22483	26.2876
2.22617	26.5641
2.2275	26.8516
2.22883	27.1502
2.23017	27.4611
2.2315	27.7848
2.23283	28.1215
2.23417	28.4729
2.2355	28.8401
2.23683	29.2249
2.23817	29.6269
2.2395	30.0474
2.24083	30.488
2.24217	30.9515
2.2435	31.4388
2.24483	31.9495
2.24617	32.486
2.2475	33.0505
2.24883	33.6437
2.25017	34.2679
2.2515	34.9235
2.25283	35.6131
2.25417	36.3398
2.2555	37.1046
2.25683	37.9109
2.25817	38.7583
2.2595	39.6485
2.26083	40.5836
2.26217	41.5659
2.2635	42.5968
2.26483	43.6764
2.26617	44.8074
2.2675	45.9924
2.26883	47.2312
2.27017	48.5244
2.2715	49.8724
2.27283	51.2757
2.27417	52.7363
2.2755	54.2541
2.27683	55.8291
2.27817	57.4608
2.2795	59.1521
2.28083	60.904
2.28217	62.7193
2.2835	64.599
2.28483	66.5445
2.28617	68.5544
2.2875	70.6258
2.28883	72.7534
2.29017	74.934
2.2915	77.1646
2.29283	79.4425
2.29417	81.7661
2.2955	84.1346
2.29683	86.5478
2.29817	89.0017
2.2995	91.4926
2.30083	94.0165
2.30217	96.571
2.3035	99.154
2.30483	101.763
2.30617	104.396
2.3075	107.049
2.30883	109.719
2.31017	112.401
2.3115	115.093
2.31283	117.79
2.31417	120.487
2.3155	123.18
2.31683	125.864
2.31817	128.535
2.3195	131.19
2.32083	133.823
2.32217	136.43
2.3235	139.008
2.32483	141.556
2.32617	144.07
2.3275	146.543
2.32883	148.972
2.33017	151.356
2.3315	153.691
2.33283	155.973
2.33417	158.2
2.3355	160.37
2.33683	162.482
2.33817	164.534
2.3395	166.521
2.34083	168.444
2.34217	170.302
2.3435	172.094
2.34483	173.818
2.34617	175.472
2.3475	177.054
2.34883	178.562
2.35017	179.994
2.3515	181.348
2.35283	182.622
2.35417	183.816
2.3555	184.93
2.35683	185.961
2.35817	186.908
2.3595	187.769
2.36083	188.547
2.36217	189.241
2.3635	189.854
2.36483	190.384
2.36617	190.834
2.3675	191.204
2.36883	191.494
2.37017	191.703
2.3715	191.829
2.37283	191.875
2.37417	191.844
2.3755	191.737
2.37683	191.554
2.37817	191.298
2.3795	190.97
2.38083	190.572
2.38217	190.103
2.3835	189.563
2.38483	188.956
2.38617	188.283
2.3875	187.544
2.38883	186.743
2.39017	185.883
2.3915	184.963
2.39283	183.985
2.39417	182.95
2.3955	181.86
2.39683	180.715
2.39817	179.517
2.3995	178.269
2.40083	176.975
2.40217	175.635
2.4035	174.252
2.40483	172.829
2.40617	171.367
2.4075	169.867
2.40883	168.329
2.41017	166.757
2.4115	165.152
2.41283	163.518
2.41417	161.857
2.4155	160.17
2.41683	158.457
2.41817	156.722
2.4195	154.964
2.42083	153.184
2.42217	151.379
2.4235	149.554
2.42483	147.713
2.42617	145.858
2.4275	143.989
2.42883	142.109
2.43017	140.22
2.4315	138.324
2.43283	136.421
2.43417	134.512
2.4355	132.599
2.43683	130.685
2.43817	128.772
2.4395	126.859
2.44083	124.947
2.44217	123.036
2.4435	121.127
2.44483	119.219
2.44617	117.316
2.4475	115.419
2.44883	113.531
2.45017	111.655
2.4515	109.793
2.45283	107.945
2.45417	106.11
2.4555	104.287
2.45683	102.478
2.45817	100.684
2.4595	98.9056
2.46083	97.1422
2.46217	95.396
2.4635	93.667
2.46483	91.9557
2.46617	90.26
2.4675	88.5801
2.46883	86.9174
2.47017	85.2742
2.4715	83.6506
2.47283	82.0465
2.47417	80.4615
2.4755	78.8965
2.47683	77.3525
2.47817	75.8295
2.4795	74.327
2.48083	72.8464
2.48217	71.3897
2.4835	69.9582
2.48483	68.5506
2.48617	67.1663
2.4875	65.8045
2.48883	64.4646
2.49017	63.1442
2.4915	61.8429
2.49283	60.5617
2.49417	59.3009
2.4955	58.0621
2.49683	56.8457
2.49817	55.6536
2.4995	54.4848
2.50083	53.339
2.50217	52.2151
2.5035	51.1127
2.50483	50.0307
2.50617	48.9688
2.5075	47.926
2.50883	46.9027
2.51017	45.897
2.5115	44.909
2.51283	43.9386
2.51417	42.9869
2.5155	42.0537
2.51683	41.1396
2.51817	40.2451
2.5195	39.3686
2.52083	38.5108
2.52217	37.6706
2.5235	36.8476
2.52483	36.0417
2.52617	35.2535
2.5275	34.4839
2.52883	33.7334
2.53017	32.999
2.5315	32.28
2.53283	31.5752
2.53417	30.8847
2.5355	30.2062
2.53683	29.5391
2.53817	28.8849
2.5395	28.244
2.54083	27.617
2.54217	27.0038
2.5435	26.4049
2.54483	25.8212
2.54617	25.2504
2.5475	24.6916
2.54883	24.1446
2.55017	23.6096
2.5515	23.0856
2.55283	22.572
2.55417	22.0699
2.5555	21.5797
2.55683	21.1005
2.55817	20.6318
2.5595	20.1731
2.56083	19.7239
2.56217	19.2843
2.5635	18.8532
2.56483	18.4317
2.56617	18.0187
2.5675	17.6153
2.56883	17.2219
2.57017	16.8371
2.5715	16.4599
2.57283	16.0913
2.57417	15.7323
2.5755	15.3828
2.57683	15.0418
2.57817	14.709
2.5795	14.3843
2.58083	14.0677
2.58217	13.7568
2.5835	13.4511
2.58483	13.1517
2.58617	12.8593
2.5875	12.5737
2.58883	12.2952
2.59017	12.0239
2.5915	11.7593
2.59283	11.5004
2.59417	11.2486
2.5955	11.004
2.59683	10.767
2.59817	10.5367
2.5995	10.3116
2.60083	10.0923
2.60217	9.87768
2.6035	9.66787
2.60483	9.46093
2.60617	9.25875
2.6075	9.06181
2.60883	8.86917
2.61017	8.6813
2.6115	8.49724
2.61283	8.3189
2.61417	8.14533
2.6155	7.97653
2.61683	7.81202
2.61817	7.65276
2.6195	7.49779
2.62083	7.3452
2.62217	7.19595
2.6235	7.05004
2.62483	6.90842
2.62617	6.77109
2.6275	6.63805
2.62883	6.50978
2.63017	6.38485
2.6315	6.2623
2.63283	6.14166
2.63417	6.02293
2.6355	5.90611
2.63683	5.79166
2.63817	5.67913
2.6395	5.57041
2.64083	5.46503
2.64217	5.36346
2.6435	5.26476
2.64483	5.16939
2.64617	5.07688
2.6475	4.98724
2.64883	4.90046
2.65017	4.81558
2.6515	4.73165
2.65283	4.65012
2.65417	4.57048
2.6555	4.49228
2.65683	4.41551
2.65817	4.33922
2.6595	4.26579
2.66083	4.19331
2.66217	4.12273
2.6635	4.05407
2.66483	3.98731
[truncated: 1,001 more rows]

## Sheet: Supplementary Figure 3d
Raw data and fits with repeats
DMT1-Sb1
7.8125 nM_X	7.8125 nM_Y	Fitted 7.8125 _X	Fitted 7.8125 _Y	15.625 nM_X	15.625 nM_Y	Fitted 15.625 _X	Fitted 15.625 _Y	31.25 nM_X	31.25 nM_Y	Fitted 31.25 n_X	Fitted 31.25 n_Y	62.5 nM_X	62.5 nM_Y	Fitted 62.5 nM_X	Fitted 62.5 nM_Y	125 nM_X	125 nM_Y	Fitted 125 nM_X	Fitted 125 nM_Y	250 nM_X	250 nM_Y	Fitted 250 nM_X	Fitted 250 nM_Y	500 nM_X	500 nM_Y	Fitted 500 nM_X	Fitted 500 nM_Y	1000 nM_X	1000 nM_Y	Fitted 1000 nM_X	Fitted 1000 nM_Y	1000 nM_X	1000 nM_Y	Fitted 1000 nM_X	Fitted 1000 nM_Y	500 nM_X	500 nM_Y	Fitted 500 nM_X	Fitted 500 nM_Y	250 nM_X	250 nM_Y	Fitted 250 nM_X	Fitted 250 nM_Y	125 nM_X	125 nM_Y	Fitted 125 nM_X	Fitted 125 nM_Y	62.5 nM_X	62.5 nM_Y
-58.86	0.173798	-58.86	0	-58.86	-0.197174	-58.86	0	-58.86	-0.0793762	-58.86	0	-58.86	-0.0643616	-58.86	0	-58.86	-0.0993958	-58.86	0	-58.86	0.18576	-58.86	0	-58.86	-0.0606995	-58.86	0	-58.86	-0.025177	-58.86	0	-58.86	0.142059	-58.86	0	-58.86	0.117035	-58.86	0	-58.86	0.425751	-58.86	0	-58.86	0.172821	-58.86	0	-58.76	-0.0232236
-58.76	0.12558	-58.76	0	-58.76	-0.168854	-58.76	0	-58.76	-0.0354309	-58.76	0	-58.76	-0.00711	-58.76	0	-58.76	-0.125763	-58.76	0	-58.76	0.217987	-58.76	0	-58.76	0.0113223	-58.76	0	-58.76	0.019501	-58.76	0	-58.76	0.174286	-58.76	0	-58.76	0.168793	-58.76	0	-58.76	0.418915	-58.76	0	-58.76	0.158173	-58.76	0	-58.66	0.0609741
-58.66	0.0769653	-58.66	0	-58.66	-0.162048	-58.66	0	-58.66	-0.0325317	-58.66	0	-58.66	0.0387573	-58.66	0	-58.66	-0.115051	-58.66	0	-58.66	0.256042	-58.66	0	-58.66	0.0908813	-58.66	0	-58.66	0.0756226	-58.66	0	-58.66	0.136658	-58.66	0	-58.66	0.186584	-58.66	0	-58.66	0.381287	-58.66	0	-58.66	0.120544	-58.66	0	-58.56	0.0649736
-58.56	0.023958	-58.56	0	-58.56	-0.119719	-58.56	0	-58.56	-0.00656	-58.56	0	-58.56	-0.0220625	-58.56	0	-58.56	-0.121063	-58.56	0	-58.56	0.255402	-58.56	0	-58.56	0.0909746	-58.56	0	-58.56	0.0320146	-58.56	0	-58.56	0.0469055	-58.56	0	-58.56	0.138336	-58.56	0	-58.56	0.326691	-58.56	0	-58.56	0.0698564	-58.56	0	-58.46	0.0834351
-58.46	0.00958	-58.46	0	-58.46	-0.113708	-58.46	0	-58.46	0.00482	-58.46	0	-58.46	-0.055114	-58.46	0	-58.46	-0.0925903	-58.46	0	-58.46	0.222351	-58.46	0	-58.46	0.0859993	-58.46	0	-58.46	0.0512092	-58.46	0	-58.46	0.0575562	-58.46	0	-58.46	0.119202	-58.46	0	-58.46	0.267029	-58.46	0	-58.46	0.0546272	-58.46	0	-58.36	0.0726624
-58.36	0.00272	-58.36	0	-58.36	-0.108124	-58.36	0	-58.36	0.0323792	-58.36	0	-58.36	-0.0448914	-58.36	0	-58.36	-0.0774841	-58.36	0	-58.36	0.19986	-58.36	0	-58.36	0.0901184	-58.36	0	-58.36	0.0834045	-58.36	0	-58.36	0.0475159	-58.36	0	-58.36	0.139679	-58.36	0	-58.36	0.264069	-58.36	0	-58.36	0.0626526	-58.36	0	-58.26	0.104706
-58.26	0.00815	-58.26	0	-58.26	-0.0948792	-58.26	0	-58.26	0.0456238	-58.26	0	-58.26	-0.033844	-58.26	0	-58.26	-0.0752258	-58.26	0	-58.26	0.202118	-58.26	0	-58.26	0.108002	-58.26	0	-58.26	0.110809	-58.26	0	-58.26	0.0436707	-58.26	0	-58.26	0.160736	-58.26	0	-58.26	0.266327	-58.26	0	-58.26	0.0588074	-58.26	0	-58.16	0.102753
-58.16	0.00864	-58.16	0	-58.16	-0.0780334	-58.16	0	-58.16	0.0436707	-58.16	0	-58.16	-0.0514221	-58.16	0	-58.16	-0.0864563	-58.16	0	-58.16	0.1987	-58.16	0	-58.16	0.120209	-58.16	0	-58.16	0.0868835	-58.16	0	-58.16	0.058075	-58.16	0	-58.16	0.153412	-58.16	0	-58.16	0.251923	-58.16	0	-58.16	0.0536804	-58.16	0	-58.06	0.120697
-58.06	0.0140077	-58.06	0	-58.06	-0.0865782	-58.06	0	-58.06	0.0483093	-58.06	0	-58.06	-0.0624083	-58.06	0	-58.06	-0.0779114	-58.06	0	-58.06	0.19162	-58.06	0	-58.06	0.129486	-58.06	0	-58.06	0.117401	-58.06	0	-58.06	0.0588074	-58.06	0	-58.06	0.142426	-58.06	0	-58.06	0.240204	-58.06	0	-58.06	0.0334169	-58.06	0	-57.96	0.0950623
-57.96	0.0158386	-57.96	0	-57.96	-0.0903622	-57.96	0	-57.96	0.0469666	-57.96	0	-57.96	-0.0661923	-57.96	0	-57.96	-0.066803	-57.96	0	-57.96	0.183197	-57.96	0	-57.96	0.131317	-57.96	0	-57.96	0.132416	-57.96	0	-57.96	0.0457458	-57.96	0	-57.96	0.141815	-57.96	0	-57.96	0.234955	-57.96	0	-57.96	0.0342716	-57.96	0	-57.86	0.0835876
-57.86	0.00583	-57.86	0	-57.86	-0.0971985	-57.86	0	-57.86	0.0433044	-57.86	0	-57.86	-0.0627747	-57.86	0	-57.86	-0.0619202	-57.86	0	-57.86	0.181	-57.86	0	-57.86	0.125214	-57.86	0	-57.86	0.12558	-57.86	0	-57.86	0.0506287	-57.86	0	-57.86	0.142792	-57.86	0	-57.86	0.24057	-57.86	0	-57.86	0.0423279	-57.86	0	-57.76	0.0801088
-57.76	0.00552	-57.76	0	-57.76	-0.0811461	-57.76	0	-57.76	0.0522766	-57.76	0	-57.76	-0.0569762	-57.76	0	-57.76	-0.0505066	-57.76	0	-57.76	0.192413	-57.76	0	-57.76	0.148346	-57.76	0	-57.76	0.110382	-57.76	0	-57.76	0.0503235	-57.76	0	-57.76	0.151031	-57.76	0	-57.76	0.244171	-57.76	0	-57.76	0.0459291	-57.76	0	-57.66	0.0722961
-57.66	0.0101624	-57.66	0	-57.66	-0.0740662	-57.66	0	-57.66	0.0561829	-57.66	0	-57.66	-0.0592957	-57.66	0	-57.66	-0.0490417	-57.66	0	-57.66	0.191681	-57.66	0	-57.66	0.133453	-57.66	0	-57.66	0.110382	-57.66	0	-57.66	0.0556946	-57.66	0	-57.66	0.150299	-57.66	0	-57.66	0.245636	-57.66	0	-57.66	0.035675	-57.66	0	-57.56	0.0646669
-57.56	0.0235292	-57.56	0	-57.56	-0.0677794	-57.56	0	-57.56	0.0649109	-57.56	0	-57.56	-0.0560607	-57.56	0	-57.56	-0.0371399	-57.56	0	-57.56	0.201141	-57.56	0	-57.56	0.134369	-57.56	0	-57.56	0.135468	-57.56	0	-57.56	0.0558777	-57.56	0	-57.56	0.148041	-57.56	0	-57.56	0.249725	-57.56	0	-57.56	0.0234071	-57.56	0	-57.46	0.0788879
-57.46	0.0387268	-57.46	0	-57.46	-0.052582	-57.46	0	-57.46	0.0698547	-57.46	0	-57.46	-0.0362246	-57.46	0	-57.46	-0.025116	-57.46	0	-57.46	0.213165	-57.46	0	-57.46	0.147125	-57.46	0	-57.46	0.170196	-57.46	0	-57.46	0.0757141	-57.46	0	-57.46	0.16153	-57.46	0	-57.46	0.262482	-57.46	0	-57.46	0.0251768	-57.46	0	-57.36	0.070282
-57.36	0.033905	-57.36	0	-57.36	-0.0456848	-57.36	0	-57.36	0.0713806	-57.36	0	-57.36	-0.0471497	-57.36	0	-57.36	-0.0267639	-57.36	0	-57.36	0.204437	-57.36	0	-57.36	0.157196	-57.36	0	-57.36	0.180267	-57.36	0	-57.36	0.0740662	-57.36	0	-57.36	0.165497	-57.36	0	-57.36	0.267914	-57.36	0	-57.36	0.0220642	-57.36	0	-57.26	0.063324
-57.26	0.0434265	-57.26	0	-57.26	-0.0478821	-57.26	0	-57.26	0.0823669	-57.26	0	-57.26	-0.0432434	-57.26	0	-57.26	-0.0196838	-57.26	0	-57.26	0.213959	-57.26	0	-57.26	0.166718	-57.26	0	-57.26	0.179535	-57.26	0	-57.26	0.0733337	-57.26	0	-57.26	0.169403	-57.26	0	-57.26	0.262543	-57.26	0	-57.26	0.0306091	-57.26	0	-57.16	0.0677185
-57.16	0.040741	-57.16	0	-57.16	-0.0552063	-57.16	0	-57.16	0.0657654	-57.16	0	-57.16	-0.0473938	-57.16	0	-57.16	-0.0152893	-57.16	0	-57.16	0.203461	-57.16	0	-57.16	0.159393	-57.16	0	-57.16	0.162933	-57.16	0	-57.16	0.0684509	-57.16	0	-57.16	0.152802	-57.16	0	-57.16	0.255219	-57.16	0	-57.16	0.0289001	-57.16	0	-57.06	0.0727236
-57.06	0.0457461	-57.06	0	-57.06	-0.0604551	-57.06	0	-57.06	0.0768738	-57.06	0	-57.06	-0.0362852	-57.06	0	-57.06	-0.0228577	-57.06	0	-57.06	0.216278	-57.06	0	-57.06	0.161957	-57.06	0	-57.06	0.174774	-57.06	0	-57.06	0.0724792	-57.06	0	-57.06	0.145111	-57.06	0	-57.06	0.249969	-57.06	0	-57.06	0.0251162	-57.06	0	-56.96	0.0716858
-56.96	0.0478821	-56.96	0	-56.96	-0.0629575	-56.96	0	-56.96	0.0743713	-56.96	0	-56.96	-0.0317075	-56.96	0	-56.96	-0.0308533	-56.96	0	-56.96	0.223785	-56.96	0	-56.96	0.160187	-56.96	0	-56.96	0.17154	-56.96	0	-56.96	0.0738831	-56.96	0	-56.96	0.154327	-56.96	0	-56.96	0.252106	-56.96	0	-56.96	0.0296938	-56.96	0	-56.86	0.077179
-56.86	0.0509338	-56.86	0	-56.86	-0.0606384	-56.86	0	-56.86	0.0805969	-56.86	0	-56.86	-0.0379333	-56.86	0	-56.86	-0.0324402	-56.86	0	-56.86	0.216095	-56.86	0	-56.86	0.157135	-56.86	0	-56.86	0.174591	-56.86	0	-56.86	0.0708313	-56.86	0	-56.86	0.162994	-56.86	0	-56.86	0.257599	-56.86	0	-56.86	0.0281067	-56.86	0	-56.76	0.06601
-56.76	0.0422058	-56.76	0	-56.76	-0.0757136	-56.76	0	-56.76	0.0857849	-56.76	0	-56.76	-0.039825	-56.76	0	-56.76	-0.028717	-56.76	0	-56.76	0.224457	-56.76	0	-56.76	0.155243	-56.76	0	-56.76	0.173676	-56.76	0	-56.76	0.0643005	-56.76	0	-56.76	0.156464	-56.76	0	-56.76	0.249603	-56.76	0	-56.76	0.0247502	-56.76	0	-56.66	0.0652771
-56.66	0.0429382	-56.66	0	-56.66	-0.0679016	-56.66	0	-56.66	0.0874939	-56.66	0	-56.66	-0.0381165	-56.66	0	-56.66	-0.0301819	-56.66	0	-56.66	0.208832	-56.66	0	-56.66	0.156952	-56.66	0	-56.66	0.165131	-56.66	0	-56.66	0.0557556	-56.66	0	-56.66	0.147919	-56.66	0	-56.66	0.250336	-56.66	0	-56.66	0.0310974	-56.66	0	-56.56	0.0693057
-56.56	0.0455019	-56.56	0	-56.56	-0.0731504	-56.56	0	-56.56	0.0812683	-56.56	0	-56.56	-0.0365293	-56.56	0	-56.56	-0.0332336	-56.56	0	-56.56	0.208954	-56.56	0	-56.56	0.161713	-56.56	0	-56.56	0.169892	-56.56	0	-56.56	0.0597839	-56.56	0	-56.56	0.156586	-56.56	0	-56.56	0.245087	-56.56	0	-56.56	0.0326846	-56.56	0	-56.46	0.0538025
-56.46	0.0470886	-56.46	0	-56.46	-0.076202	-56.46	0	-56.46	0.080658	-56.46	0	-56.46	-0.0371395	-56.46	0	-56.46	-0.0394592	-56.46	0	-56.46	0.206635	-56.46	0	-56.46	0.162567	-56.46	0	-56.46	0.175385	-56.46	0	-56.46	0.0520935	-56.46	0	-56.46	0.155975	-56.46	0	-56.46	0.238861	-56.46	0	-56.46	0.021088	-56.46	0	-56.36	0.0540466
-56.36	0.0544128	-56.36	0	-56.36	-0.0759583	-56.36	0	-56.36	0.0809021	-56.36	0	-56.36	-0.0493469	-56.36	0	-56.36	-0.0499573	-56.36	0	-56.36	0.207855	-56.36	0	-56.36	0.177704	-56.36	0	-56.36	0.168793	-56.36	0	-56.36	0.0555115	-56.36	0	-56.36	0.146942	-56.36	0	-56.36	0.23764	-56.36	0	-56.36	0.0152283	-56.36	0	-56.26	0.0552676
-56.26	0.0509949	-56.26	0	-56.26	-0.0715635	-56.26	0	-56.26	0.0735779	-56.26	0	-56.26	-0.0591123	-56.26	0	-56.26	-0.0440979	-56.26	0	-56.26	0.211273	-56.26	0	-56.26	0.186005	-56.26	0	-56.26	0.172211	-56.26	0	-56.26	0.0535583	-56.26	0	-56.26	0.15036	-56.26	0	-56.26	0.235687	-56.26	0	-56.26	0.0186465	-56.26	0	-56.16	0.0635071
-56.16	0.0724182	-56.16	0	-56.16	-0.0618591	-56.16	0	-56.16	0.0818176	-56.16	0	-56.16	-0.0384216	-56.16	0	-56.16	-0.0343933	-56.16	0	-56.16	0.221954	-56.16	0	-56.16	0.179352	-56.16	0	-56.16	0.163361	-56.16	0	-56.16	0.0469055	-56.16	0	-56.16	0.149323	-56.16	0	-56.16	0.239288	-56.16	0	-56.16	0.0293274	-56.16	0	-56.06	0.0599673
-56.06	0.0752261	-56.06	0	-56.06	-0.0668638	-56.06	0	-56.06	0.0875549	-56.06	0	-56.06	-0.0473325	-56.06	0	-56.06	-0.0315857	-56.06	0	-56.06	0.227692	-56.06	0	-56.06	0.17508	-56.06	0	-56.06	0.153473	-56.06	0	-56.06	0.0497131	-56.06	0	-56.06	0.15506	-56.06	0	-56.06	0.229401	-56.06	0	-56.06	0.0233462	-56.06	0	-55.96	0.0492859
-55.96	0.0855408	-55.96	0	-55.96	-0.0597228	-55.96	0	-55.96	0.0956726	-55.96	0	-55.96	-0.0416564	-55.96	0	-55.96	-0.0244446	-55.96	0	-55.96	0.224091	-55.96	0	-55.96	0.169769	-55.96	0	-55.96	0.173309	-55.96	0	-55.96	0.0600281	-55.96	0	-55.96	0.163177	-55.96	0	-55.96	0.241425	-55.96	0	-55.96	0.0314637	-55.96	0	-55.86	0.0610046
-55.86	0.0972595	-55.86	0	-55.86	-0.049469	-55.86	0	-55.86	0.10495	-55.86	0	-55.86	-0.0323792	-55.86	0	-55.86	-0.0141907	-55.86	0	-55.86	0.228729	-55.86	0	-55.86	0.165863	-55.86	0	-55.86	0.182587	-55.86	0	-55.86	0.0749207	-55.86	0	-55.86	0.172455	-55.86	0	-55.86	0.250702	-55.86	0	-55.86	0.0392761	-55.86	0	-55.76	0.0489811
-55.76	0.0954895	-55.76	0	-55.76	-0.0497738	-55.76	0	-55.76	0.105621	-55.76	0	-55.76	-0.0317074	-55.76	0	-55.76	-0.0191345	-55.76	0	-55.76	0.226959	-55.76	0	-55.76	0.172638	-55.76	0	-55.76	0.163727	-55.76	0	-55.76	0.066803	-55.76	0	-55.76	0.161407	-55.76	0	-55.76	0.246613	-55.76	0	-55.76	0.0389713	-55.76	0	-55.66	0.0414734
-55.66	0.0926208	-55.66	0	-55.66	-0.0572815	-55.66	0	-55.66	0.100311	-55.66	0	-55.66	-0.0362854	-55.66	0	-55.66	-0.0205383	-55.66	0	-55.66	0.224091	-55.66	0	-55.66	0.161957	-55.66	0	-55.66	0.153778	-55.66	0	-55.66	0.0592957	-55.66	0	-55.66	0.152191	-55.66	0	-55.66	0.231171	-55.66	0	-55.66	0.0282898	-55.66	0	-55.56	0.0323795
-55.56	0.0913395	-55.56	0	-55.56	-0.0632015	-55.56	0	-55.56	0.10611	-55.56	0	-55.56	-0.0365902	-55.56	0	-55.56	-0.0325623	-55.56	0	-55.56	0.226715	-55.56	0	-55.56	0.166291	-55.56	0	-55.56	0.152497	-55.56	0	-55.56	0.0502014	-55.56	0	-55.56	0.133087	-55.56	0	-55.56	0.230865	-55.56	0	-55.56	0.0209049	-55.56	0	-55.46	0.0354309
-55.46	0.0865784	-55.46	0	-55.46	-0.0586851	-55.46	0	-55.46	0.105988	-55.46	0	-55.46	-0.0391538	-55.46	0	-55.46	-0.0280457	-55.46	0	-55.46	0.229767	-55.46	0	-55.46	0.168366	-55.46	0	-55.46	0.164093	-55.46	0	-55.46	0.0532532	-55.46	0	-55.46	0.135162	-55.46	0	-55.46	0.232941	-55.46	0	-55.46	0.0151675	-55.46	0	-55.36	0.0337524
-55.36	0.0848999	-55.36	0	-55.36	-0.0579224	-55.36	0	-55.36	0.0982056	-55.36	0	-55.36	-0.046936	-55.36	0	-55.36	-0.0265503	-55.36	0	-55.36	0.231262	-55.36	0	-55.36	0.159851	-55.36	0	-55.36	0.148499	-55.36	0	-55.36	0.039856	-55.36	0	-55.36	0.126648	-55.36	0	-55.36	0.232239	-55.36	0	-55.36	0.0144653	-55.36	0	-55.26	0.0362246
-55.26	0.0873718	-55.26	0	-55.26	-0.0578916	-55.26	0	-55.26	0.102142	-55.26	0	-55.26	-0.0337217	-55.26	0	-55.26	-0.0179749	-55.26	0	-55.26	0.235199	-55.26	0	-55.26	0.156708	-55.26	0	-55.26	0.149994	-55.26	0	-55.26	0.0423279	-55.26	0	-55.26	0.128143	-55.26	0	-55.26	0.233734	-55.26	0	-55.26	0.0262148	-55.26	0	-55.16	0.0349426
-55.16	0.0907288	-55.16	0	-55.16	-0.0489197	-55.16	0	-55.16	0.105499	-55.16	0	-55.16	-0.0247498	-55.16	0	-55.16	-0.0136414	-55.16	0	-55.16	0.222198	-55.16	0	-55.16	0.153961	-55.16	0	-55.16	0.149567	-55.16	0	-55.16	0.0495911	-55.16	0	-55.16	0.137115	-55.16	0	-55.16	0.238068	-55.16	0	-55.16	0.0178528	-55.16	0	-55.06	0.0326846
-55.06	0.0955508	-55.06	0	-55.06	-0.0333555	-55.06	0	-55.06	0.118134	-55.06	0	-55.06	-0.0152891	-55.06	0	-55.06	-0.0215149	-55.06	0	-55.06	0.238739	-55.06	0	-55.06	0.157807	-55.06	0	-55.06	0.141815	-55.06	0	-55.06	0.0544128	-55.06	0	-55.06	0.146576	-55.06	0	-55.06	0.245819	-55.06	0	-55.06	0.0226748	-55.06	0	-54.96	0.0245667
-54.96	0.0937805	-54.96	0	-54.96	-0.0280453	-54.96	0	-54.96	0.117828	-54.96	0	-54.96	-0.0155941	-54.96	0	-54.96	-0.0201111	-54.96	0	-54.96	0.236969	-54.96	0	-54.96	0.150666	-54.96	0	-54.96	0.136872	-54.96	0	-54.96	0.0526428	-54.96	0	-54.96	0.146271	-54.96	0	-54.96	0.24649	-54.96	0	-54.96	0.0145572	-54.96	0	-54.86	0.0213318
-54.86	0.0966492	-54.86	0	-54.86	-0.0282288	-54.86	0	-54.86	0.114594	-54.86	0	-54.86	-0.0156555	-54.86	0	-54.86	-0.0389709	-54.86	0	-54.86	0.228119	-54.86	0	-54.86	0.152802	-54.86	0	-54.86	0.156342	-54.86	0	-54.86	0.0516052	-54.86	0	-54.86	0.133636	-54.86	0	-54.86	0.243988	-54.86	0	-54.86	0.0144958	-54.86	0	-54.76	0.0308536
-54.76	0.0851746	-54.76	0	-54.76	-0.0476376	-54.76	0	-54.76	0.131195	-54.76	0	-54.76	-0.0163876	-54.76	0	-54.76	-0.0411682	-54.76	0	-54.76	0.228363	-54.76	0	-54.76	0.147431	-54.76	0	-54.76	0.155609	-54.76	0	-54.76	0.0486755	-54.76	0	-54.76	0.125946	-54.76	0	-54.76	0.243256	-54.76	0	-54.76	0.00913	-54.76	0	-54.66	0.0414734
-54.66	0.0901794	-54.66	0	-54.66	-0.049469	-54.66	0	-54.66	0.1362	-54.66	0	-54.66	-0.018219	-54.66	0	-54.66	-0.0361633	-54.66	0	-54.66	0.233368	-54.66	0	-54.66	0.157318	-54.66	0	-54.66	0.170135	-54.66	0	-54.66	0.0522156	-54.66	0	-54.66	0.131927	-54.66	0	-54.66	0.257782	-54.66	0	-54.66	0.0243835	-54.66	0	-54.56	0.049042
-54.56	0.0955508	-54.56	0	-54.56	-0.0450742	-54.56	0	-54.56	0.141571	-54.56	0	-54.56	-0.0138242	-54.56	0	-54.56	-0.0386047	-54.56	0	-54.56	0.243378	-54.56	0	-54.56	0.161713	-54.56	0	-54.56	0.175385	-54.56	0	-54.56	0.0622253	-54.56	0	-54.56	0.136322	-54.56	0	-54.56	0.256073	-54.56	0	-54.56	0.019501	-54.56	0	-54.46	0.0474548
-54.46	0.0954285	-54.46	0	-54.46	-0.0481257	-54.46	0	-54.46	0.137543	-54.46	0	-54.46	-0.0285945	-54.46	0	-54.46	-0.0426331	-54.46	0	-54.46	0.256683	-54.46	0	-54.46	0.158661	-54.46	0	-54.46	0.148041	-54.46	0	-54.46	0.0535583	-54.46	0	-54.46	0.13327	-54.46	0	-54.46	0.252045	-54.46	0	-54.46	0.0210881	-54.46	0	-54.36	0.052887
-54.36	0.0830383	-54.36	0	-54.36	-0.0497742	-54.36	0	-54.36	0.129059	-54.36	0	-54.36	-0.0278015	-54.36	0	-54.36	-0.0433044	-54.36	0	-54.36	0.255035	-54.36	0	-54.36	0.140656	-54.36	0	-54.36	0.148834	-54.36	0	-54.36	0.051178	-54.36	0	-54.36	0.126984	-54.36	0	-54.36	0.239655	-54.36	0	-54.36	0.0194397	-54.36	0	-54.26	0.0518498
-54.26	0.084198	-54.26	0	-54.26	-0.0617976	-54.26	0	-54.26	0.122406	-54.26	0	-54.26	-0.0415339	-54.26	0	-54.26	-0.0421448	-54.26	0	-54.26	0.265717	-54.26	0	-54.26	0.132538	-54.26	0	-54.26	0.118012	-54.26	0	-54.26	0.0384216	-54.26	0	-54.26	0.127411	-54.26	0	-54.26	0.241547	-54.26	0	-54.26	0.0184026	-54.26	0	-54.16	0.0447083
-54.16	0.0958557	-54.16	0	-54.16	-0.0704041	-54.16	0	-54.16	0.1138	-54.16	0	-54.16	-0.0508728	-54.16	0	-54.16	-0.0422058	-54.16	0	-54.16	0.261749	-54.16	0	-54.16	0.133942	-54.16	0	-54.16	0.0984192	-54.16	0	-54.16	0.0344543	-54.16	0	-54.16	0.12735	-54.16	0	-54.16	0.240021	-54.16	0	-54.16	0.0198059	-54.16	0	-54.06	0.0364079
-54.06	0.0875554	-54.06	0	-54.06	-0.0740657	-54.06	0	-54.06	0.111603	-54.06	0	-54.06	-0.0498958	-54.06	0	-54.06	-0.0451355	-54.06	0	-54.06	0.259552	-54.06	0	-54.06	0.13736	-54.06	0	-54.06	0.0901189	-54.06	0	-54.06	0.0322571	-54.06	0	-54.06	0.119049	-54.06	0	-54.06	0.233185	-54.06	0	-54.06	0.0263982	-54.06	0	-53.96	0.0489807
-53.96	0.0884094	-53.96	0	-53.96	-0.0732113	-53.96	0	-53.96	0.118073	-53.96	0	-53.96	-0.0419613	-53.96	0	-53.96	-0.0433044	-53.96	0	-53.96	0.261383	-53.96	0	-53.96	0.14383	-53.96	0	-53.96	0.0824283	-53.96	0	-53.96	0.0340881	-53.96	0	-53.96	0.119904	-53.96	0	-53.96	0.227936	-53.96	0	-53.96	0.0304264	-53.96	0	-53.86	0.0522156
-53.86	0.096283	-53.86	0	-53.86	-0.0731506	-53.86	0	-53.86	0.125946	-53.86	0	-53.86	-0.0340881	-53.86	0	-53.86	-0.042511	-53.86	0	-53.86	0.27536	-53.86	0	-53.86	0.146088	-53.86	0	-53.86	0.103485	-53.86	0	-53.86	0.0285339	-53.86	0	-53.86	0.127777	-53.86	0	-53.86	0.230194	-53.86	0	-53.86	0.0351257	-53.86	0	-53.76	0.0447087
-53.76	0.0990295	-53.76	0	-53.76	-0.0657649	-53.76	0	-53.76	0.115265	-53.76	0	-53.76	-0.0313411	-53.76	0	-53.76	-0.0500183	-53.76	0	-53.76	0.273468	-53.76	0	-53.76	0.139435	-53.76	0	-53.76	0.101593	-53.76	0	-53.76	0.0383606	-53.76	0	-53.76	0.130524	-53.76	0	-53.76	0.225128	-53.76	0	-53.76	0.0229802	-53.76	0	-53.66	0.0418396
-53.66	0.0851746	-53.66	0	-53.66	-0.061554	-53.66	0	-53.66	0.114838	-53.66	0	-53.66	-0.0405579	-53.66	0	-53.66	-0.0560608	-53.66	0	-53.66	0.272064	-53.66	0	-53.66	0.134247	-53.66	0	-53.66	0.0923767	-53.66	0	-53.66	0.0284119	-53.66	0	-53.66	0.1362	-53.66	0	-53.66	0.233978	-53.66	0	-53.66	0.028656	-53.66	0	-53.56	0.0404974
-53.56	0.0767523	-53.56	0	-53.56	-0.0653375	-53.56	0	-53.56	0.0993347	-53.56	0	-53.56	-0.0465387	-53.56	0	-53.56	-0.0503235	-53.56	0	-53.56	0.25827	-53.56	0	-53.56	0.126557	-53.56	0	-53.56	0.083222	-53.56	0	-53.56	0.0317078	-53.56	0	-53.56	0.132416	-53.56	0	-53.56	0.232635	-53.56	0	-53.56	0.0226752	-53.56	0	-53.46	0.0292664
-53.46	0.0804138	-53.46	0	-53.46	-0.0663142	-53.46	0	-53.46	0.105438	-53.46	0	-53.46	-0.0499568	-53.46	0	-53.46	-0.0537415	-53.46	0	-53.46	0.262665	-53.46	0	-53.46	0.124115	-53.46	0	-53.46	0.0689397	-53.46	0	-53.46	0.0275574	-53.46	0	-53.46	0.133881	-53.46	0	-53.46	0.224579	-53.46	0	-53.46	0.0177922	-53.46	0	-53.36	0.0418396
-53.36	0.0812683	-53.36	0	-53.36	-0.0593567	-53.36	0	-53.36	0.0935974	-53.36	0	-53.36	-0.061676	-53.36	0	-53.36	-0.0482483	-53.36	0	-53.36	0.255707	-53.36	0	-53.36	0.112274	-53.36	0	-53.36	0.0735779	-53.36	0	-53.36	0.0284119	-53.36	0	-53.36	0.136932	-53.36	0	-53.36	0.207367	-53.36	0	-53.36	0.0176697	-53.36	0	-53.26	0.0302433
-53.26	0.0767517	-53.26	0	-53.26	-0.0582577	-53.26	0	-53.26	0.094696	-53.26	0	-53.26	-0.0606991	-53.26	0	-53.26	-0.042511	-53.26	0	-53.26	0.254364	-53.26	0	-53.26	0.121918	-53.26	0	-53.26	0.0746769	-53.26	0	-53.26	0.0317078	-53.26	0	-53.26	0.127777	-53.26	0	-53.26	0.201385	-53.26	0	-53.26	0.00778	-53.26	0	-53.16	0.0340271
-53.16	0.0820007	-53.16	0	-53.16	-0.0554504	-53.16	0	-53.16	0.0896912	-53.16	0	-53.16	-0.0522766	-53.16	0	-53.16	-0.044342	-53.16	0	-53.16	0.257172	-53.16	0	-53.16	0.118622	-53.16	0	-53.16	0.0728455	-53.16	0	-53.16	0.0447693	-53.16	0	-53.16	0.147919	-53.16	0	-53.16	0.204193	-53.16	0	-53.16	0.00912	-53.16	0	-53.06	0.0320742
-53.06	0.078583	-53.06	0	-53.06	-0.0517881	-53.06	0	-53.06	0.0933533	-53.06	0	-53.06	-0.0471494	-53.06	0	-53.06	-0.0509338	-53.06	0	-53.06	0.265472	-53.06	0	-53.06	0.121308	-53.06	0	-53.06	0.0740664	-53.06	0	-53.06	0.0420837	-53.06	0	-53.06	0.145966	-53.06	0	-53.06	0.212494	-53.06	0	-53.06	0.0142519	-53.06	0	-52.96	0.0281067
-52.96	0.0682678	-52.96	0	-52.96	-0.0440364	-52.96	0	-52.96	0.0940247	-52.96	0	-52.96	-0.0518489	-52.96	0	-52.96	-0.047821	-52.96	0	-52.96	0.268585	-52.96	0	-52.96	0.116608	-52.96	0	-52.96	0.0661931	-52.96	0	-52.96	0.0334778	-52.96	0	-52.96	0.134186	-52.96	0	-52.96	0.227325	-52.96	0	-52.96	-0.00217	-52.96	0	-52.86	0.0404358
-52.86	0.0635071	-52.86	0	-52.86	-0.0473328	-52.86	0	-52.86	0.114166	-52.86	0	-52.86	-0.0473328	-52.86	0	-52.86	-0.0433044	-52.86	0	-52.86	0.262115	-52.86	0	-52.86	0.111847	-52.86	0	-52.86	0.0536194	-52.86	0	-52.86	0.0348206	-52.86	0	-52.86	0.13089	-52.86	0	-52.86	0.22403	-52.86	0	-52.86	-0.0140076	-52.86	0	-52.76	0.0451357
-52.76	0.0728455	-52.76	0	-52.76	-0.0560606	-52.76	0	-52.76	0.118866	-52.76	0	-52.76	-0.041168	-52.76	0	-52.76	-0.0325012	-52.76	0	-52.76	0.266815	-52.76	0	-52.76	0.118012	-52.76	0	-52.76	0.0487978	-52.76	0	-52.76	0.0395203	-52.76	0	-52.76	0.13559	-52.76	0	-52.76	0.211395	-52.76	0	-52.76	-0.0149229	-52.76	0	-52.66	0.0422668
-52.66	0.0589905	-52.66	0	-52.66	-0.056488	-52.66	0	-52.66	0.105743	-52.66	0	-52.66	-0.0486755	-52.66	0	-52.66	-0.0361023	-52.66	0	-52.66	0.265411	-52.66	0	-52.66	0.104889	-52.66	0	-52.66	0.0420227	-52.66	0	-52.66	0.030304	-52.66	0	-52.66	0.141266	-52.66	0	-52.66	0.206207	-52.66	0	-52.66	-0.00925	-52.66	0	-52.56	0.0406497
-52.56	0.0480959	-52.56	0	-52.56	-0.0502927	-52.56	0	-52.56	0.113647	-52.56	0	-52.56	-0.0456541	-52.56	0	-52.56	-0.0423584	-52.56	0	-52.56	0.274048	-52.56	0	-52.56	0.105713	-52.56	0	-52.56	0.0404055	-52.56	0	-52.56	0.0343018	-52.56	0	-52.56	0.13501	-52.56	0	-52.56	0.213989	-52.56	0	-52.56	-0.00842	-52.56	0	-52.46	0.0422058
-52.46	0.0393982	-52.46	0	-52.46	-0.0448301	-52.46	0	-52.46	0.103485	-52.46	0	-52.46	-0.0370176	-52.46	0	-52.46	-0.0290833	-52.46	0	-52.46	0.282684	-52.46	0	-52.46	0.111176	-52.46	0	-52.46	0.0396426	-52.46	0	-52.46	0.0326843	-52.46	0	-52.46	0.136566	-52.46	0	-52.46	0.217987	-52.46	0	-52.46	-0.0115049	-52.46	0	-52.36	0.0453186
-52.36	0.0378723	-52.36	0	-52.36	-0.0534363	-52.36	0	-52.36	0.104156	-52.36	0	-52.36	-0.0307312	-52.36	0	-52.36	-0.0423279	-52.36	0	-52.36	0.278717	-52.36	0	-52.36	0.105743	-52.36	0	-52.36	0.0333557	-52.36	0	-52.36	0.0116272	-52.36	0	-52.36	0.142853	-52.36	0	-52.36	0.206207	-52.36	0	-52.36	-0.00766	-52.36	0	-52.26	0.0470277
-52.26	0.0498352	-52.26	0	-52.26	-0.0641783	-52.26	0	-52.26	0.111481	-52.26	0	-52.26	-0.0212096	-52.26	0	-52.26	-0.0452576	-52.26	0	-52.26	0.282867	-52.26	0	-52.26	0.112091	-52.26	0	-52.26	0.0211488	-52.26	0	-52.26	-0.00156	-52.26	0	-52.26	0.1492	-52.26	0	-52.26	0.175934	-52.26	0	-52.26	0.012848	-52.26	0	-52.16	0.0451965
-52.16	0.0431213	-52.16	0	-52.16	-0.0652771	-52.16	0	-52.16	0.119659	-52.16	0	-52.16	-0.00522	-52.16	0	-52.16	-0.0370789	-52.16	0	-52.16	0.288727	-52.16	0	-52.16	0.122711	-52.16	0	-52.16	0.0293274	-52.16	0	-52.16	-0.00729	-52.16	0	-52.16	0.152008	-52.16	0	-52.16	0.163116	-52.16	0	-52.16	0.0249329	-52.16	0	-52.06	0.0511479
-52.06	0.0422368	-52.06	0	-52.06	-0.0671382	-52.06	0	-52.06	0.136597	-52.06	0	-52.06	-0.0209956	-52.06	0	-52.06	-0.0482178	-52.06	0	-52.06	0.322876	-52.06	0	-52.06	0.138184	-52.06	0	-52.06	0.0174565	-52.06	0	-52.06	-0.0137939	-52.06	0	-52.06	0.144043	-52.06	0	-52.06	0.161255	-52.06	0	-52.06	0.0123296	-52.06	0	-51.96	0.0737
-51.96	0.0520935	-51.96	0	-51.96	-0.071197	-51.96	0	-51.96	0.127899	-51.96	0	-51.96	-0.0321345	-51.96	0	-51.96	-0.054718	-51.96	0	-51.96	0.31015	-51.96	0	-51.96	0.131684	-51.96	0	-51.96	0.00388	-51.96	0	-51.96	-0.0249329	-51.96	0	-51.96	0.144623	-51.96	0	-51.96	0.16037	-51.96	0	-51.96	0.00192	-51.96	0	-51.86	0.0607605
-51.86	0.0643005	-51.86	0	-51.86	-0.0738831	-51.86	0	-51.86	0.123505	-51.86	0	-51.86	-0.0786438	-51.86	0	-51.86	-0.0746155	-51.86	0	-51.86	0.30661	-51.86	0	-51.86	0.125824	-51.86	0	-51.86	0.000458	-51.86	0	-51.86	-0.0158997	-51.86	0	-51.86	0.112152	-51.86	0	-51.86	0.155975	-51.86	0	-51.86	-0.0398254	-51.86	0	-51.76	0.0662229
-51.76	0.0907593	-51.76	0	-51.76	-0.063782	-51.76	0	-51.76	0.0875854	-51.76	0	-51.76	-0.122376	-51.76	0	-51.76	-0.109802	-51.76	0	-51.76	0.326233	-51.76	0	-51.76	0.131286	-51.76	0	-51.76	0.00665	-51.76	0	-51.76	-0.0175171	-51.76	0	-51.76	0.0661011	-51.76	0	-51.76	0.171692	-51.76	0	-51.76	-0.0531619	-51.76	0	-51.66	0.0709534
-51.66	0.0782776	-51.66	0	-51.66	-0.0785828	-51.66	0	-51.66	0.0509338	-51.66	0	-51.66	-0.105194	-51.66	0	-51.66	-0.118378	-51.66	0	-51.66	0.316071	-51.66	0	-51.66	0.107819	-51.66	0	-51.66	0.035553	-51.66	0	-51.66	0.0113831	-51.66	0	-51.66	0.0840149	-51.66	0	-51.66	0.201324	-51.66	0	-51.66	-0.0328064	-51.66	0	-51.56	0.0347588
-51.56	0.0249932	-51.56	0	-51.56	-0.134309	-51.56	0	-51.56	0.0326843	-51.56	0	-51.56	-0.0904853	-51.56	0	-51.56	-0.12088	-51.56	0	-51.56	0.280731	-51.56	0	-51.56	0.0538018	-51.56	0	-51.56	0.0744317	-51.56	0	-51.56	0.0385437	-51.56	0	-51.56	0.11972	-51.56	0	-51.56	0.224579	-51.56	0	-51.56	-0.00418	-51.56	0	-51.46	-0.0343933
-51.46	0.0394592	-51.46	0	-51.46	-0.140228	-51.46	0	-51.46	0.0542297	-51.46	0	-51.46	-0.0699159	-51.46	0	-51.46	-0.12912	-51.46	0	-51.46	0.230255	-51.46	0	-51.46	0.0470275	-51.46	0	-51.46	0.0700988	-51.46	0	-51.46	0.0491028	-51.46	0	-51.46	0.138092	-51.46	0	-51.46	0.23587	-51.46	0	-51.46	0.0134581	-51.46	0	-51.36	-0.0333557
-51.36	0.0490417	-51.36	0	-51.36	-0.117218	-51.36	0	-51.36	0.0716248	-51.36	0	-51.36	-0.054718	-51.36	0	-51.36	-0.124176	-51.36	0	-51.36	0.228119	-51.36	0	-51.36	0.0551453	-51.36	0	-51.36	0.0547791	-51.36	0	-51.36	0.0516052	-51.36	0	-51.36	0.138397	-51.36	0	-51.36	0.243988	-51.36	0	-51.36	0.011322	-51.36	0	-51.26	-0.0168457
-51.26	0.0655518	-51.26	0	-51.26	-0.0928955	-51.26	0	-51.26	0.0913086	-51.26	0	-51.26	-0.0545654	-51.26	0	-51.26	-0.0966797	-51.26	0	-51.26	0.243164	-51.26	0	-51.26	0.0623779	-51.26	0	-51.26	0.0563965	-51.26	0	-51.26	0.0620117	-51.26	0	-51.26	0.143188	-51.26	0	-51.26	0.237061	-51.26	0	-51.26	0.0114746	-51.26	0	-51.16	-0.0190735
-51.16	0.0679626	-51.16	0	-51.16	-0.0812073	-51.16	0	-51.16	0.0905457	-51.16	0	-51.16	-0.0812073	-51.16	0	-51.16	-0.0732727	-51.16	0	-51.16	0.245575	-51.16	0	-51.16	0.0584412	-51.16	0	-51.16	0.0666199	-51.16	0	-51.16	0.0666199	-51.16	0	-51.16	0.134613	-51.16	0	-51.16	0.23703	-51.16	0	-51.16	-0.00174	-51.16	0	-51.06	-0.0181578
-51.06	0.0596008	-51.06	0	-51.06	-0.0700377	-51.06	0	-51.06	0.0868225	-51.06	0	-51.06	-0.0668639	-51.06	0	-51.06	-0.0667419	-51.06	0	-51.06	0.234772	-51.06	0	-51.06	0.0742494	-51.06	0	-51.06	0.0895082	-51.06	0	-51.06	0.0653381	-51.06	0	-51.06	0.149689	-51.06	0	-51.06	0.235748	-51.06	0	-51.06	-0.000824	-51.06	0	-50.96	-0.0331726
-50.96	0.0602112	-50.96	0	-50.96	-0.0545349	-50.96	0	-50.96	0.0796204	-50.96	0	-50.96	-0.0530701	-50.96	0	-50.96	-0.0693054	-50.96	0	-50.96	0.222931	-50.96	0	-50.96	0.0709534	-50.96	0	-50.96	0.0947571	-50.96	0	-50.96	0.0674133	-50.96	0	-50.96	0.151764	-50.96	0	-50.96	0.237823	-50.96	0	-50.96	0.000519	-50.96	0	-50.86	-0.0316467
-50.86	0.0741882	-50.86	0	-50.86	-0.0398254	-50.86	0	-50.86	0.0843201	-50.86	0	-50.86	-0.0444641	-50.86	0	-50.86	-0.0646057	-50.86	0	-50.86	0.229095	-50.86	0	-50.86	0.0607605	-50.86	0	-50.86	0.108734	-50.86	0	-50.86	0.0627136	-50.86	0	-50.86	0.16037	-50.86	0	-50.86	0.249603	-50.86	0	-50.86	0.00058	-50.86	0	-50.76	-0.0454404
-50.76	0.0884707	-50.76	0	-50.76	-0.0543516	-50.76	0	-50.76	0.0915222	-50.76	0	-50.76	-0.0426328	-50.76	0	-50.76	-0.0652161	-50.76	0	-50.76	0.223846	-50.76	0	-50.76	0.050873	-50.76	0	-50.76	0.134003	-50.76	0	-50.76	0.0636902	-50.76	0	-50.76	0.146576	-50.76	0	-50.76	0.236542	-50.76	0	-50.76	0.00461	-50.76	0	-50.66	-0.0350037
-50.66	0.0903625	-50.66	0	-50.66	-0.0563657	-50.66	0	-50.66	0.0887756	-50.66	0	-50.66	-0.0400083	-50.66	0	-50.66	-0.0718689	-50.66	0	-50.66	0.232819	-50.66	0	-50.66	0.0613101	-50.66	0	-50.66	0.139069	-50.66	0	-50.66	0.0594788	-50.66	0	-50.66	0.139923	-50.66	0	-50.66	0.227448	-50.66	0	-50.66	0.000397	-50.66	0	-50.56	-0.0122674
-50.56	0.0747681	-50.56	0	-50.56	-0.0158074	-50.56	0	-50.56	0.074646	-50.56	0	-50.56	-0.0524285	-50.56	0	-50.56	-0.0187378	-50.56	0	-50.56	0.253845	-50.56	0	-50.56	0.108216	-50.56	0	-50.56	0.119569	-50.56	0	-50.56	0.0414429	-50.56	0	-50.56	0.138245	-50.56	0	-50.56	0.218933	-50.56	0	-50.56	-0.0105584	-50.56	0	-50.46	-0.0127258
-50.46	0.0728455	-50.46	0	-50.46	0.0643005	-50.46	0	-50.46	0.063446	-50.46	0	-50.46	-0.0458069	-50.46	0	-50.46	0.0363464	-50.46	0	-50.46	0.223114	-50.46	0	-50.46	0.18515	-50.46	0	-50.46	0.130829	-50.46	0	-50.46	0.0363464	-50.46	0	-50.46	0.148041	-50.46	0	-50.46	0.218475	-50.46	0	-50.46	-0.0227356	-50.46	0	-50.36	-0.0124817
-50.36	0.0652771	-50.36	0	-50.36	0.0762634	-50.36	0	-50.36	0.0612488	-50.36	0	-50.36	-0.0572815	-50.36	0	-50.36	0.0607605	-50.36	0	-50.36	0.220917	-50.36	0	-50.36	0.212738	-50.36	0	-50.36	0.142792	-50.36	0	-50.36	0.0241394	-50.36	0	-50.36	0.155365	-50.36	0	-50.36	0.210907	-50.36	0	-50.36	-0.0193176	-50.36	0	-50.26	-0.0235893
-50.26	0.0751656	-50.26	0	-50.26	0.0768746	-50.26	0	-50.26	0.0852966	-50.26	0	-50.26	-0.0348197	-50.26	0	-50.26	0.0613708	-50.26	0	-50.26	0.22226	-50.26	0	-50.26	0.185273	-50.26	0	-50.26	0.194184	-50.26	0	-50.26	0.0496521	-50.26	0	-50.26	0.132538	-50.26	0	-50.26	0.227142	-50.26	0	-50.26	-0.00857	-50.26	0	-50.16	-0.0275574
-50.16	0.0821838	-50.16	0	-50.16	0.0253011	-50.16	0	-50.16	0.0845032	-50.16	0	-50.16	-0.00278	-50.16	0	-50.16	0.0098	-50.16	0	-50.16	0.216095	-50.16	0	-50.16	0.131258	-50.16	0	-50.16	0.178499	-50.16	0	-50.16	0.0715637	-50.16	0	-50.16	0.12149	-50.16	0	-50.16	0.237335	-50.16	0	-50.16	0.000765	-50.16	0	-50.06	-0.0151656
-50.06	0.047699	-50.06	0	-50.06	-0.00455	-50.06	0	-50.06	0.0749207	-50.06	0	-50.06	-0.0265181	-50.06	0	-50.06	-0.0427551	-50.06	0	-50.06	0.211151	-50.06	0	-50.06	0.0967729	-50.06	0	-50.06	0.14792	-50.06	0	-50.06	0.0463562	-50.06	0	-50.06	0.127533	-50.06	0	-50.06	0.197235	-50.06	0	-50.06	-0.00882	-50.06	0	-49.96	-0.0320129
-49.96	0.0464783	-49.96	0	-49.96	-0.0292053	-49.96	0	-49.96	0.0502625	-49.96	0	-49.96	-0.0377502	-49.96	0	-49.96	-0.0493469	-49.96	0	-49.96	0.189667	-49.96	0	-49.96	0.0838318	-49.96	0	-49.96	0.138885	-49.96	0	-49.96	0.0490417	-49.96	0	-49.96	0.116302	-49.96	0	-49.96	0.183563	-49.96	0	-49.96	-0.0107727	-49.96	0	-49.86	-0.0437927
-49.86	0.0456848	-49.86	0	-49.86	-0.0502625	-49.86	0	-49.86	0.0370178	-49.86	0	-49.86	-0.0370789	-49.86	0	-49.86	-0.0611267	-49.86	0	-49.86	0.165436	-49.86	0	-49.86	0.072052	-49.86	0	-49.86	0.138824	-49.86	0	-49.86	0.0545959	-49.86	0	-49.86	0.109161	-49.86	0	-49.86	0.190582	-49.86	0	-49.86	-0.0201111	-49.86	0	-49.76	-0.0329278
-49.76	0.0267646	-49.76	0	-49.76	-0.080169	-49.76	0	-49.76	0.0376282	-49.76	0	-49.76	-0.0372002	-49.76	0	-49.76	-0.0846863	-49.76	0	-49.76	0.170685	-49.76	0	-49.76	0.0711982	-49.76	0	-49.76	0.122346	-49.76	0	-49.76	0.0520325	-49.76	0	-49.76	0.100494	-49.76	0	-49.76	0.163849	-49.76	0	-49.76	-0.0304863	-49.76	0	-49.66	-0.0279236
-49.66	0.0708313	-49.66	0	-49.66	-0.0563657	-49.66	0	-49.66	0.0567932	-49.66	0	-49.66	-0.0414732	-49.66	0	-49.66	-0.078949	-49.66	0	-49.66	0.193024	-49.66	0	-49.66	0.0879214	-49.66	0	-49.66	0.107819	-49.66	0	-49.66	0.0484924	-49.66	0	-49.66	0.105499	-49.66	0	-49.66	0.156403	-49.66	0	-49.66	-0.00668	-49.66	0	-49.56	-0.0105572
-49.56	0.178162	-49.56	0	-49.56	0.00946	-49.56	0	-49.56	0.0835571	-49.56	0	-49.56	-0.0741558	-49.56	0	-49.56	-0.0184937	-49.56	0	-49.56	0.179871	-49.56	0	-49.56	0.126406	-49.56	0	-49.56	0.125185	-49.56	0	-49.56	0.110413	-49.56	0	-49.56	0.0908813	-49.56	0	-49.56	0.18634	-49.56	0	-49.56	0.0349751	-49.56	0	-49.46	-0.0126648
-49.46	0.161896	-49.46	0	-49.46	0.0439758	-49.46	0	-49.46	0.110992	-49.46	0	-49.46	-0.123138	-49.46	0	-49.46	-0.00192	-49.46	0	-49.46	0.13089	-49.46	0	-49.46	0.1492	-49.46	0	-49.46	0.150421	-49.46	0	-49.46	0.120758	-49.46	0	-49.46	0.0543518	-49.46	0	-49.46	0.199005	-49.46	0	-49.46	0.0515442	-49.46	0	-49.36	-0.0291138
-49.36	0.048645	-49.36	0	-49.36	0.00421	-49.36	0	-49.36	0.0641479	-49.36	0	-49.36	-0.108337	-49.36	0	-49.36	-0.0549927	-49.36	0	-49.36	0.153503	-49.36	0	-49.36	0.128967	-49.36	0	-49.36	0.13324	-49.36	0	-49.36	0.0621948	-49.36	0	-49.36	0.0895386	-49.36	0	-49.36	0.166199	-49.36	0	-49.36	0.00311	-49.36	0	-49.26	-0.0503233
-49.26	0.0164492	-49.26	0	-49.26	-0.00845	-49.26	0	-49.26	0.0468445	-49.26	0	-49.26	-0.0467833	-49.26	0	-49.26	-0.0708313	-49.26	0	-49.26	0.210419	-49.26	0	-49.26	0.124115	-49.26	0	-49.26	0.121308	-49.26	0	-49.26	0.0346375	-49.26	0	-49.26	0.157318	-49.26	0	-49.26	0.153534	-49.26	0	-49.26	-0.00565	-49.26	0	-49.16	-0.0325623
-49.16	-0.00876	-49.16	0	-49.16	-0.0173055	-49.16	0	-49.16	0.0255432	-49.16	0	-49.16	-0.0188924	-49.16	0	-49.16	-0.0914001	-49.16	0	-49.16	0.22818	-49.16	0	-49.16	0.134062	-49.16	0	-49.16	0.0788859	-49.16	0	-49.16	0.0156555	-49.16	0	-49.16	0.198517	-49.16	0	-49.16	0.147858	-49.16	0	-49.16	-0.0308553	-49.16	0	-49.06	-0.0308258
-49.06	-0.0164185	-49.06	0	-49.06	-0.0374176	-49.06	0	-49.06	0.0139771	-49.06	0	-49.06	-0.00775	-49.06	0	-49.06	-0.0990601	-49.06	0	-49.06	0.246277	-49.06	0	-49.06	0.112363	-49.06	0	-49.06	0.0619476	-49.06	0	-49.06	-0.00909	-49.06	0	-49.06	0.200256	-49.06	0	-49.06	0.152649	-49.06	0	-49.06	-0.0534088	-49.06	0	-48.96	-0.0463257
-48.96	-0.0365601	-48.96	0	-48.96	-0.0419312	-48.96	0	-48.96	0.0133667	-48.96	0	-48.96	-0.00519	-48.96	0	-48.96	-0.105896	-48.96	0	-48.96	0.253479	-48.96	0	-48.96	0.128967	-48.96	0	-48.96	0.0542603	-48.96	0	-48.96	-0.0285034	-48.96	0	-48.96	0.189514	-48.96	0	-48.96	0.162292	-48.96	0	-48.96	-0.0680542	-48.96	0	-48.86	-0.0325623
-48.86	-0.025238	-48.86	0	-48.86	-0.0149841	-48.86	0	-48.86	0.0255432	-48.86	0	-48.86	-0.0133972	-48.86	0	-48.86	-0.0874939	-48.86	0	-48.86	0.266388	-48.86	0	-48.86	0.148834	-48.86	0	-48.86	0.0476379	-48.86	0	-48.86	-0.0468445	-48.86	0	-48.86	0.182892	-48.86	0	-48.86	0.166534	-48.86	0	-48.86	-0.0699158	-48.86	0	-48.76	0.00213
-48.76	-0.00214	-48.76	0	-48.76	0.00885	-48.76	0	-48.76	0.0321655	-48.76	0	-48.76	-0.0278964	-48.76	0	-48.76	-0.0737915	-48.76	0	-48.76	0.266785	-48.76	0	-48.76	0.15704	-48.76	0	-48.76	0.0394864	-48.76	0	-48.76	-0.050354	-48.76	0	-48.76	0.181702	-48.76	0	-48.76	0.166199	-48.76	0	-48.76	-0.051578	-48.76	0	-48.66	0.00308
-48.66	0.0238342	-48.66	0	-48.66	0.0136998	-48.66	0	-48.66	0.0229797	-48.66	0	-48.66	-0.0323207	-48.66	0	-48.66	-0.0595398	-48.66	0	-48.66	0.267731	-48.66	0	-48.66	0.143216	-48.66	0	-48.66	0.0552037	-48.66	0	-48.66	-0.025116	-48.66	0	-48.66	0.163849	-48.66	0	-48.66	0.172638	-48.66	0	-48.66	-0.0451381	-48.66	0	-48.56	-0.00803
-48.56	-0.0170593	-48.56	0	-48.56	-0.00205	-48.56	0	-48.56	0.0220032	-48.56	0	-48.56	-0.041109	-48.56	0	-48.56	-0.0574646	-48.56	0	-48.56	0.244171	-48.56	0	-48.56	0.134428	-48.56	0	-48.56	0.0831586	-48.56	0	-48.56	-0.0417175	-48.56	0	-48.56	0.152008	-48.56	0	-48.56	0.180206	-48.56	0	-48.56	-0.0422076	-48.56	0	-48.46	-0.0175781
-48.46	-0.122681	-48.46	0	-48.46	-0.0499268	-48.46	0	-48.46	-0.00635	-48.46	0	-48.46	-0.029541	-48.46	0	-48.46	-0.12085	-48.46	0	-48.46	0.244019	-48.46	0	-48.46	0.0897217	-48.46	0	-48.46	0.0595703	-48.46	0	-48.46	-0.0786133	-48.46	0	-48.46	0.159668	-48.46	0	-48.46	0.147217	-48.46	0	-48.46	-0.0744629	-48.46	0	-48.36	-0.0183105
-48.36	-0.0859375	-48.36	0	-48.36	-0.0772705	-48.36	0	-48.36	-0.0422363	-48.36	0	-48.36	0.0164795	-48.36	0	-48.36	-0.127075	-48.36	0	-48.36	0.277588	-48.36	0	-48.36	0.0513916	-48.36	0	-48.36	0.0283203	-48.36	0	-48.36	-0.0935059	-48.36	0	-48.36	0.204956	-48.36	0	-48.36	0.123779	-48.36	0	-48.36	-0.0861816	-48.36	0	-48.26	-0.00235
-48.26	0.0285288	-48.26	0	-48.26	-0.019811	-48.26	0	-48.26	-0.0152893	-48.26	0	-48.26	0.00753	-48.26	0	-48.26	-0.0743713	-48.26	0	-48.26	0.249847	-48.26	0	-48.26	0.0689341	-48.26	0	-48.26	0.0349985	-48.26	0	-48.26	-0.0470276	-48.26	0	-48.26	0.181122	-48.26	0	-48.26	0.162445	-48.26	0	-48.26	-0.0404409	-48.26	0	-48.16	0.00809
-48.16	0.084137	-48.16	0	-48.16	0.00455	-48.16	0	-48.16	0.0207825	-48.16	0	-48.16	-0.0281686	-48.16	0	-48.16	-0.0429382	-48.16	0	-48.16	0.223419	-48.16	0	-48.16	0.0824271	-48.16	0	-48.16	0.0554496	-48.16	0	-48.16	-0.0202332	-48.16	0	-48.16	0.125885	-48.16	0	-48.16	0.204132	-48.16	0	-48.16	0.00345	-48.16	0	-48.06	0.0111099
-48.06	0.140381	-48.06	0	-48.06	0.0256363	-48.06	0	-48.06	0.0489502	-48.06	0	-48.06	-0.0415024	-48.06	0	-48.06	-0.0328369	-48.06	0	-48.06	0.204712	-48.06	0	-48.06	0.0957047	-48.06	0	-48.06	0.087526	-48.06	0	-48.06	-0.0101318	-48.06	0	-48.06	0.09375	-48.06	0	-48.06	0.230591	-48.06	0	-48.06	0.0371109	-48.06	0	-47.96	0.0164795
-47.96	0.157471	-47.96	0	-47.96	0.0340576	-47.96	0	-47.96	0.065918	-47.96	0	-47.96	-0.0588379	-47.96	0	-47.96	-0.0400391	-47.96	0	-47.96	0.19043	-47.96	0	-47.96	0.103394	-47.96	0	-47.96	0.0936279	-47.96	0	-47.96	-0.00171	-47.96	0	-47.96	0.0865479	-47.96	0	-47.96	0.250732	-47.96	0	-47.96	0.0400391	-47.96	0	-47.86	0.0299377
-47.86	0.167755	-47.86	0	-47.86	0.0483704	-47.86	0	-47.86	0.0622864	-47.86	0	-47.86	-0.0805359	-47.86	0	-47.86	-0.0475769	-47.86	0	-47.86	0.181305	-47.86	0	-47.86	0.0926819	-47.86	0	-47.86	0.0992737	-47.86	0	-47.86	0.00162	-47.86	0	-47.86	0.0711975	-47.86	0	-47.86	0.25882	-47.86	0	-47.86	0.0488586	-47.86	0	-47.76	-0.0122328
-47.76	0.143529	-47.76	0	-47.76	0.0459948	-47.76	0	-47.76	0.0372009	-47.76	0	-47.76	-0.0875502	-47.76	0	-47.76	-0.0492249	-47.76	0	-47.76	0.169525	-47.76	0	-47.76	0.0558825	-47.76	0	-47.76	0.0922594	-47.76	0	-47.76	-0.0100403	-47.76	0	-47.76	0.0695496	-47.76	0	-47.76	0.225189	-47.76	0	-47.76	0.0472155	-47.76	0	-47.66	-0.0479431
-47.66	0.0976868	-47.66	0	-47.66	0.045445	-47.66	0	-47.66	0.00308	-47.66	0	-47.66	-0.0827289	-47.66	0	-47.66	-0.0426941	-47.66	0	-47.66	0.143951	-47.66	0	-47.66	0.00223	-47.66	0	-47.66	0.0931745	-47.66	0	-47.66	-0.00131	-47.66	0	-47.66	0.0869446	-47.66	0	-47.66	0.188629	-47.66	0	-47.66	0.0521588	-47.66	0	-47.56	-0.0666165
-47.56	0.049469	-47.56	0	-47.56	0.0487399	-47.56	0	-47.56	-0.0248718	-47.56	0	-47.56	-0.0677152	-47.56	0	-47.56	-0.0456238	-47.56	0	-47.56	0.132477	-47.56	0	-47.56	-0.0335355	-47.56	0	-47.56	0.0722995	-47.56	0	-47.56	-0.0151062	-47.56	0	-47.56	0.101959	-47.56	0	-47.56	0.172394	-47.56	0	-47.56	0.0522799	-47.56	0	-47.46	-0.0423889
-47.46	0.00412	-47.46	0	-47.46	0.033905	-47.46	0	-47.46	-0.0350647	-47.46	0	-47.46	-0.0434875	-47.46	0	-47.46	-0.0675354	-47.46	0	-47.46	0.155121	-47.46	0	-47.46	-0.0476379	-47.46	0	-47.46	0.0528259	-47.46	0	-47.46	-0.0284729	-47.46	0	-47.46	0.118378	-47.46	0	-47.46	0.167816	-47.46	0	-47.46	0.0523376	-47.46	0	-47.36	-0.0284729
-47.36	-0.0117493	-47.36	0	-47.36	0.00632	-47.36	0	-47.36	-0.0399475	-47.36	0	-47.36	-0.0343323	-47.36	0	-47.36	-0.0826721	-47.36	0	-47.36	0.197845	-47.36	0	-47.36	-0.0454407	-47.36	0	-47.36	0.0376892	-47.36	0	-47.36	-0.00284	-47.36	0	-47.36	0.132294	-47.36	0	-47.36	0.180023	-47.36	0	-47.36	0.0364685	-47.36	0	-47.26	-0.013702
-47.26	-0.0140682	-47.26	0	-47.26	-0.00772	-47.26	0	-47.26	-0.0351868	-47.26	0	-47.26	-0.0467831	-47.26	0	-47.26	-0.0942688	-47.26	0	-47.26	0.214325	-47.26	0	-47.26	-0.0306698	-47.26	0	-47.26	0.0400089	-47.26	0	-47.26	-0.00369	-47.26	0	-47.26	0.122162	-47.26	0	-47.26	0.201141	-47.26	0	-47.26	0.026337	-47.26	0	-47.16	0.013092
-47.16	0.00174	-47.16	0	-47.16	0.000275	-47.16	0	-47.16	-0.0296326	-47.16	0	-47.16	-0.058319	-47.16	0	-47.16	-0.0933533	-47.16	0	-47.16	0.212067	-47.16	0	-47.16	0.0188295	-47.16	0	-47.16	0.0582582	-47.16	0	-47.16	-0.000336	-47.16	0	-47.16	0.111359	-47.16	0	-47.16	0.205963	-47.16	0	-47.16	0.0148011	-47.16	0	-47.06	0.0179747
-47.06	0.00662	-47.06	0	-47.06	0.00906	-47.06	0	-47.06	-0.00204	-47.06	0	-47.06	-0.0534365	-47.06	0	-47.06	-0.0735779	-47.06	0	-47.06	0.215485	-47.06	0	-47.06	0.0674132	-47.06	0	-47.06	0.0646055	-47.06	0	-47.06	0.00772	-47.06	0	-47.06	0.124054	-47.06	0	-47.06	0.209381	-47.06	0	-47.06	0.0228575	-47.06	0	-46.96	0.0154724
-46.96	0.0119324	-46.96	0	-46.96	0.0112	-46.96	0	-46.96	0.0235291	-46.96	0	-46.96	-0.0434875	-46.96	0	-46.96	-0.0621643	-46.96	0	-46.96	0.22226	-46.96	0	-46.96	0.113251	-46.96	0	-46.96	0.0769958	-46.96	0	-46.96	0.0262146	-46.96	0	-46.96	0.130096	-46.96	0	-46.96	0.208344	-46.96	0	-46.96	0.0296326	-46.96	0	-46.86	0.019928
-46.86	0.00858	-46.86	0	-46.86	0.00247	-46.86	0	-46.86	0.0335999	-46.86	0	-46.86	-0.0561218	-46.86	0	-46.86	-0.0520935	-46.86	0	-46.86	0.212799	-46.86	0	-46.86	0.146759	-46.86	0	-46.86	0.0768127	-46.86	0	-46.86	0.0260315	-46.86	0	-46.86	0.125275	-46.86	0	-46.86	0.191803	-46.86	0	-46.86	0.0248108	-46.86	0	-46.76	0.00882
-46.76	0.00919	-46.76	0	-46.76	-9.12e-05	-46.76	0	-46.76	0.0254211	-46.76	0	-46.76	-0.065765	-46.76	0	-46.76	-0.0500183	-46.76	0	-46.76	0.212433	-46.76	0	-46.76	0.148835	-46.76	0	-46.76	0.0600895	-46.76	0	-46.76	0.0188293	-46.76	0	-46.76	0.110992	-46.76	0	-46.76	0.18924	-46.76	0	-46.76	0.00345	-46.76	0	-46.66	0.00278
-46.66	0.00778	-46.66	0	-46.66	0.00632	-46.66	0	-46.66	0.0296326	-46.66	0	-46.66	-0.0686339	-46.66	0	-46.66	-0.0379944	-46.66	0	-46.66	0.216644	-46.66	0	-46.66	0.14914	-46.66	0	-46.66	0.0713807	-46.66	0	-46.66	0.0237732	-46.66	0	-46.66	0.101044	-46.66	0	-46.66	0.183929	-46.66	0	-46.66	0.0122987	-46.66	0	-46.56	0.00742
-46.56	0.0148621	-46.56	0	-46.56	0.00168	-46.56	0	-46.56	0.0179138	-46.56	0	-46.56	-0.0522765	-46.56	0	-46.56	-0.0397034	-46.56	0	-46.56	0.216644	-46.56	0	-46.56	0.155243	-46.56	0	-46.56	0.0611268	-46.56	0	-46.56	0.0298767	-46.56	0	-46.56	0.102509	-46.56	0	-46.56	0.183197	-46.56	0	-46.56	0.0240175	-46.56	0	-46.46	0.0307312
-46.46	0.0279236	-46.46	0	-46.46	0.0154724	-46.46	0	-46.46	0.0387878	-46.46	0	-46.46	-0.0438538	-46.46	0	-46.46	-0.0281067	-46.46	0	-46.46	0.229706	-46.46	0	-46.46	0.162933	-46.46	0	-46.46	0.0649109	-46.46	0	-46.46	0.0336609	-46.46	0	-46.46	0.121918	-46.46	0	-46.46	0.181366	-46.46	0	-46.46	0.0299988	-46.46	0	-46.36	0.0284729
-46.36	0.0405579	-46.36	0	-46.36	0.0149231	-46.36	0	-46.36	0.0585022	-46.36	0	-46.36	-0.0404968	-46.36	0	-46.36	-0.00058	-46.36	0	-46.36	0.229889	-46.36	0	-46.36	0.16629	-46.36	0	-46.36	0.0548401	-46.36	0	-46.36	0.033844	-46.36	0	-46.36	0.113556	-46.36	0	-46.36	0.180084	-46.36	0	-46.36	0.0482483	-46.36	0	-46.26	0.0482485
-46.26	0.0556948	-46.26	0	-46.26	0.0393374	-46.26	0	-46.26	0.0829163	-46.26	0	-46.26	-0.00681	-46.26	0	-46.26	0.0160217	-46.26	0	-46.26	0.226227	-46.26	0	-46.26	0.157013	-46.26	0	-46.26	0.038727	-46.26	0	-46.26	0.0340881	-46.26	0	-46.26	0.111359	-46.26	0	-46.26	0.182526	-46.26	0	-46.26	0.0624087	-46.26	0	-46.16	0.0401306
-46.16	0.0693054	-46.16	0	-46.16	0.0390326	-46.16	0	-46.16	0.0794373	-46.16	0	-46.16	-0.0117487	-46.16	0	-46.16	0.0249939	-46.16	0	-46.16	0.212494	-46.16	0	-46.16	0.148896	-46.16	0	-46.16	0.032807	-46.16	0	-46.16	0.0313416	-46.16	0	-46.16	0.0961609	-46.16	0	-46.16	0.186127	-46.16	0	-46.16	0.0691839	-46.16	0	-46.06	0.0275583
-46.06	0.0662537	-46.06	0	-46.06	0.0232859	-46.06	0	-46.06	0.0590515	-46.06	0	-46.06	-0.0243216	-46.06	0	-46.06	0.0297546	-46.06	0	-46.06	0.197723	-46.06	0	-46.06	0.138764	-46.06	0	-46.06	0.00632	-46.06	0	-46.06	0.0141296	-46.06	0	-46.06	0.0757751	-46.06	0	-46.06	0.164276	-46.06	0	-46.06	0.0456247	-46.06	0	-45.96	0.0253601
-45.96	0.0452576	-45.96	0	-45.96	0.0196228	-45.96	0	-45.96	0.0507507	-45.96	0	-45.96	-0.0343323	-45.96	0	-45.96	0.0353699	-45.96	0	-45.96	0.19162	-45.96	0	-45.96	0.13266	-45.96	0	-45.96	-0.0076	-45.96	0	-45.96	0.0151062	-45.96	0	-45.96	0.0596619	-45.96	0	-45.96	0.158173	-45.96	0	-45.96	0.037323	-45.96	0	-45.86	0.0238342
-45.86	0.0476379	-45.86	0	-45.86	0.0220032	-45.86	0	-45.86	0.0357971	-45.86	0	-45.86	-0.0404968	-45.86	0	-45.86	0.0260315	-45.86	0	-45.86	0.175201	-45.86	0	-45.86	0.12796	-45.86	0	-45.86	-0.00766	-45.86	0	-45.86	0.00723	-45.86	0	-45.86	0.0556946	-45.86	0	-45.86	0.158112	-45.86	0	-45.86	0.0301819	-45.86	0	-45.76	0.0307315
-45.76	0.0545352	-45.76	0	-45.76	0.0147403	-45.76	0	-45.76	0.0497742	-45.76	0	-45.76	-0.036041	-45.76	0	-45.76	0.0187683	-45.76	0	-45.76	0.183563	-45.76	0	-45.76	0.127777	-45.76	0	-45.76	-0.000763	-45.76	0	-45.76	0.00949	-45.76	0	-45.76	0.0547791	-45.76	0	-45.76	0.16037	-45.76	0	-45.76	0.0207217	-45.76	0	-45.66	0.0142517
-45.66	0.0412292	-45.66	0	-45.66	0.00852	-45.66	0	-45.66	0.0396423	-45.66	0	-45.66	-0.0422662	-45.66	0	-45.66	0.0249939	-45.66	0	-45.66	0.16098	-45.66	0	-45.66	0.118378	-45.66	0	-45.66	-0.0116265	-45.66	0	-45.66	0.000824	-45.66	0	-45.66	0.0343933	-45.66	0	-45.66	0.154144	-45.66	0	-45.66	0.0159613	-45.66	0	-45.56	0.00546
-45.56	0.0331726	-45.56	0	-45.56	-0.000274	-45.56	0	-45.56	0.0447693	-45.56	0	-45.56	-0.0417784	-45.56	0	-45.56	0.0396423	-45.56	0	-45.56	0.16391	-45.56	0	-45.56	0.124481	-45.56	0	-45.56	0.00375	-45.56	0	-45.56	-0.000885	-45.56	0	-45.56	0.0326843	-45.56	0	-45.56	0.162445	-45.56	0	-45.56	0.0220644	-45.56	0	-45.46	0.00217
-45.46	0.033783	-45.46	0	-45.46	0.0127869	-45.46	0	-45.46	0.0517273	-45.46	0	-45.46	-0.0231018	-45.46	0	-45.46	0.0558777	-45.46	0	-45.46	0.161346	-45.46	0	-45.46	0.125824	-45.46	0	-45.46	0.00583	-45.46	0	-45.46	-0.00662	-45.46	0	-45.46	0.0418396	-45.46	0	-45.46	0.175507	-45.46	0	-45.46	0.0265808	-45.46	0	-45.36	0.00644
-45.36	0.0295105	-45.36	0	-45.36	0.00534	-45.36	0	-45.36	0.0567322	-45.36	0	-45.36	-0.0259094	-45.36	0	-45.36	0.0601501	-45.36	0	-45.36	0.162445	-45.36	0	-45.36	0.106659	-45.36	0	-45.36	0.0249939	-45.36	0	-45.36	0.004	-45.36	0	-45.36	0.0343933	-45.36	0	-45.36	0.171234	-45.36	0	-45.36	0.0237732	-45.36	0	-45.26	0.0229492
-45.26	0.027954	-45.26	0	-45.26	-0.000122	-45.26	0	-45.26	0.074707	-45.26	0	-45.26	-0.0289307	-45.26	0	-45.26	0.0617676	-45.26	0	-45.26	0.171143	-45.26	0	-45.26	0.127808	-45.26	0	-45.26	0.0415038	-45.26	0	-45.26	0.0219727	-45.26	0	-45.26	0.0406494	-45.26	0	-45.26	0.196289	-45.26	0	-45.26	0.0253906	-45.26	0	-45.16	0.026947
-45.16	0.0319519	-45.16	0	-45.16	-0.0015	-45.16	0	-45.16	0.0811462	-45.16	0	-45.16	-0.0249329	-45.16	0	-45.16	0.0728455	-45.16	0	-45.16	0.165863	-45.16	0	-45.16	0.158417	-45.16	0	-45.16	0.0501404	-45.16	0	-45.16	0.0455017	-45.16	0	-45.16	0.0619812	-45.16	0	-45.16	0.195648	-45.16	0	-45.16	0.0169373	-45.16	0	-45.06	0.0216982
-45.06	0.0369568	-45.06	0	-45.06	-0.00833	-45.06	0	-45.06	0.0712585	-45.06	0	-45.06	-0.0301817	-45.06	0	-45.06	0.0754089	-45.06	0	-45.06	0.168427	-45.06	0	-45.06	0.157807	-45.06	0	-45.06	0.0636904	-45.06	0	-45.06	0.0622253	-45.06	0	-45.06	0.0691833	-45.06	0	-45.06	0.198212	-45.06	0	-45.06	0.0116884	-45.06	0	-44.96	0.0187683
-44.96	0.0433044	-44.96	0	-44.96	-0.00894	-44.96	0	-44.96	0.0761414	-44.96	0	-44.96	-0.0362854	-44.96	0	-44.96	0.0920105	-44.96	0	-44.96	0.166229	-44.96	0	-44.96	0.169037	-44.96	0	-44.96	0.0639343	-44.96	0	-44.96	0.0607605	-44.96	0	-44.96	0.0826111	-44.96	0	-44.96	0.207001	-44.96	0	-44.96	0.0119324	-44.96	0	-44.86	0.0154724
-44.86	0.0392761	-44.86	0	-44.86	-0.00516	-44.86	0	-44.86	0.0821228	-44.86	0	-44.86	-0.0325012	-44.86	0	-44.86	0.0926208	-44.86	0	-44.86	0.176117	-44.86	0	-44.86	0.158661	-44.86	0	-44.86	0.0784607	-44.86	0	-44.86	0.0645447	-44.86	0	-44.86	0.0863953	-44.86	0	-44.86	0.220062	-44.86	0	-44.86	0.01474	-44.86	0	-44.76	0.00723
-44.76	0.0310369	-44.76	0	-44.76	-0.00876	-44.76	0	-44.76	0.0809631	-44.76	0	-44.76	-0.0524592	-44.76	0	-44.76	0.077301	-44.76	0	-44.76	0.185211	-44.76	0	-44.76	0.15506	-44.76	0	-44.76	0.0804753	-44.76	0	-44.76	0.0594788	-44.76	0	-44.76	0.0781555	-44.76	0	-44.76	0.207184	-44.76	0	-44.76	0.0167546	-44.76	0	-44.66	0.0189514
-44.66	0.0193176	-44.66	0	-44.66	-0.0141293	-44.66	0	-44.66	0.0809631	-44.66	0	-44.66	-0.0524594	-44.66	0	-44.66	0.0797424	-44.66	0	-44.66	0.18985	-44.66	0	-44.66	0.154328	-44.66	0	-44.66	0.0875552	-44.66	0	-44.66	0.0726624	-44.66	0	-44.66	0.0820618	-44.66	0	-44.66	0.218903	-44.66	0	-44.66	0.0284732	-44.66	0	-44.56	0.0283512
-44.56	0.028717	-44.56	0	-44.56	-0.0235287	-44.56	0	-44.56	0.0871887	-44.56	0	-44.56	-0.0430599	-44.56	0	-44.56	0.0781555	-44.56	0	-44.56	0.191437	-44.56	0	-44.56	0.159088	-44.56	0	-44.56	0.0867008	-44.56	0	-44.56	0.0657043	-44.56	0	-44.56	0.0797424	-44.56	0	-44.56	0.215851	-44.56	0	-44.56	0.0300602	-44.56	0	-44.46	0.0336609
-44.46	0.0308533	-44.46	0	-44.46	-0.00894	-44.46	0	-44.46	0.0917664	-44.46	0	-44.46	-0.0213928	-44.46	0	-44.46	0.068573	-44.46	0	-44.46	0.186493	-44.46	0	-44.46	0.158783	-44.46	0	-44.46	0.0747986	-44.46	0	-44.46	0.0710144	-44.46	0	-44.46	0.07724	-44.46	0	-44.46	0.218719	-44.46	0	-44.46	0.0400085	-44.46	0	-44.36	0.0431824
-44.36	0.0350037	-44.36	0	-44.36	0.00693	-44.36	0	-44.36	0.0863953	-44.36	0	-44.36	-0.0126038	-44.36	0	-44.36	0.0539246	-44.36	0	-44.36	0.190643	-44.36	0	-44.36	0.158295	-44.36	0	-44.36	0.0741882	-44.36	0	-44.36	0.0727234	-44.36	0	-44.36	0.0835876	-44.36	0	-44.36	0.21579	-44.36	0	-44.36	0.0566101	-44.36	0	-44.26	0.0500185
-44.26	0.0472109	-44.26	0	-44.26	0.0169374	-44.26	0	-44.26	0.0885925	-44.26	0	-44.26	-0.0143126	-44.26	0	-44.26	0.0522156	-44.26	0	-44.26	0.197479	-44.26	0	-44.26	0.165863	-44.26	0	-44.26	0.0678408	-44.26	0	-44.26	0.0873718	-44.26	0	-44.26	0.0889587	-44.26	0	-44.26	0.218719	-44.26	0	-44.26	0.0666201	-44.26	0	-44.16	0.0589905
-44.16	0.0586243	-44.16	0	-44.16	0.00784	-44.16	0	-44.16	0.0812073	-44.16	0	-44.16	-0.0202327	-44.16	0	-44.16	0.0541077	-44.16	0	-44.16	0.194733	-44.16	0	-44.16	0.174836	-44.16	0	-44.16	0.0704655	-44.16	0	-44.16	0.0931702	-44.16	0	-44.16	0.087677	-44.16	0	-44.16	0.219879	-44.16	0	-44.16	0.0606999	-44.16	0	-44.06	0.0630803
-44.06	0.063446	-44.06	0	-44.06	0.00583	-44.06	0	-44.06	0.0782166	-44.06	0	-44.06	-0.0161433	-44.06	0	-44.06	0.0574646	-44.06	0	-44.06	0.189545	-44.06	0	-44.06	0.162568	-44.06	0	-44.06	0.0684514	-44.06	0	-44.06	0.091156	-44.06	0	-44.06	0.0856628	-44.06	0	-44.06	0.222504	-44.06	0	-44.06	0.0484319	-44.06	0	-43.96	0.0658264
-43.96	0.0732727	-43.96	0	-43.96	0.00296	-43.96	0	-43.96	0.0958557	-43.96	0	-43.96	-0.0133972	-43.96	0	-43.96	0.0484924	-43.96	0	-43.96	0.178131	-43.96	0	-43.96	0.150421	-43.96	0	-43.96	0.0538635	-43.96	0	-43.96	0.0804749	-43.96	0	-43.96	0.0749817	-43.96	0	-43.96	0.214996	-43.96	0	-43.96	0.0526428	-43.96	0	-43.86	0.0621643
-43.86	0.0749817	-43.86	0	-43.86	0.00247	-43.86	0	-43.86	0.109283	-43.86	0	-43.86	-0.00461	-43.86	0	-43.86	0.0470276	-43.86	0	-43.86	0.179108	-43.86	0	-43.86	0.151398	-43.86	0	-43.86	0.0455627	-43.86	0	-43.86	0.0799866	-43.86	0	-43.86	0.0744934	-43.86	0	-43.86	0.208893	-43.86	0	-43.86	0.0521545	-43.86	0	-43.76	0.0595403
-43.76	0.0794377	-43.76	0	-43.76	-0.00162	-43.76	0	-43.76	0.121552	-43.76	0	-43.76	0.00302	-43.76	0	-43.76	0.0304871	-43.76	0	-43.76	0.164032	-43.76	0	-43.76	0.139496	-43.76	0	-43.76	0.0343938	-43.76	0	-43.76	0.0680847	-43.76	0	-43.76	0.0750427	-43.76	0	-43.76	0.204071	-43.76	0	-43.76	0.0527043	-43.76	0	-43.66	0.0640564
-43.66	0.0715027	-43.66	0	-43.66	-0.00272	-43.66	0	-43.66	0.117523	-43.66	0	-43.66	0.00754	-43.66	0	-43.66	0.0271912	-43.66	0	-43.66	0.168549	-43.66	0	-43.66	0.136933	-43.66	0	-43.66	0.0403752	-43.66	0	-43.66	0.0701599	-43.66	0	-43.66	0.0795593	-43.66	0	-43.66	0.208588	-43.66	0	-43.66	0.0494084	-43.66	0	-43.56	0.0549628
-43.56	0.0646057	-43.56	0	-43.56	-0.00864	-43.56	0	-43.56	0.0942688	-43.56	0	-43.56	0.00772	-43.56	0	-43.56	0.0156555	-43.56	0	-43.56	0.167267	-43.56	0	-43.56	0.132477	-43.56	0	-43.56	0.0383612	-43.56	0	-43.56	0.0539856	-43.56	0	-43.56	0.0726624	-43.56	0	-43.56	0.189972	-43.56	0	-43.56	0.0307928	-43.56	0	-43.46	0.0538635
-43.46	0.0644836	-43.46	0	-43.46	-0.00583	-43.46	0	-43.46	0.0714417	-43.46	0	-43.46	-0.00729	-43.46	0	-43.46	0.000641	-43.46	0	-43.46	0.164703	-43.46	0	-43.46	0.136993	-43.46	0	-43.46	0.028717	-43.46	0	-43.46	0.0482483	-43.46	0	-43.46	0.0647278	-43.46	0	-43.46	0.193756	-43.46	0	-43.46	0.0306702	-43.46	0	-43.36	0.0521545
-43.36	0.0556946	-43.36	0	-43.36	0.000275	-43.36	0	-43.36	0.0523987	-43.36	0	-43.36	-0.0231628	-43.36	0	-43.36	-0.0184021	-43.36	0	-43.36	0.157379	-43.36	0	-43.36	0.129669	-43.36	0	-43.36	0.0348206	-43.36	0	-43.36	0.0497131	-43.36	0	-43.36	0.0683899	-43.36	0	-43.36	0.185699	-43.36	0	-43.36	0.0233459	-43.36	0	-43.26	0.0427554
-43.26	0.045441	-43.26	0	-43.26	0.00736	-43.26	0	-43.26	0.0353088	-43.26	0	-43.26	-0.030975	-43.26	0	-43.26	-0.0276794	-43.26	0	-43.26	0.164459	-43.26	0	-43.26	0.120392	-43.26	0	-43.26	0.0394595	-43.26	0	-43.26	0.0504456	-43.26	0	-43.26	0.0769348	-43.26	0	-43.26	0.205963	-43.26	0	-43.26	0.0257877	-43.26	0	-43.16	0.0289001
-43.16	0.0558777	-43.16	0	-43.16	0.0121767	-43.16	0	-43.16	0.0120544	-43.16	0	-43.16	-0.0315245	-43.16	0	-43.16	-0.0353088	-43.16	0	-43.16	0.163177	-43.16	0	-43.16	0.125214	-43.16	0	-43.16	0.0545351	-43.16	0	-43.16	0.0506287	-43.16	0	-43.16	0.0749207	-43.16	0	-43.16	0.211761	-43.16	0	-43.16	0.0227968	-43.16	0	-43.06	0.0289006
-43.06	0.0519714	-43.06	0	-43.06	-0.000274	-43.06	0	-43.06	0.00888	-43.06	0	-43.06	-0.0425106	-43.06	0	-43.06	-0.0462952	-43.06	0	-43.06	0.153656	-43.06	0	-43.06	0.116669	-43.06	0	-43.06	0.0669865	-43.06	0	-43.06	0.0545349	-43.06	0	-43.06	0.0763855	-43.06	0	-43.06	0.210052	-43.06	0	-43.06	0.0149845	-43.06	0	-42.96	0.0150452
-42.96	0.0473938	-42.96	0	-42.96	0.00223	-42.96	0	-42.96	0.0255432	-42.96	0	-42.96	-0.0531921	-42.96	0	-42.96	-0.0523376	-42.96	0	-42.96	0.161774	-42.96	0	-42.96	0.119171	-42.96	0	-42.96	0.0694885	-42.96	0	-42.96	0.0719299	-42.96	0	-42.96	0.0820618	-42.96	0	-42.96	0.21817	-42.96	0	-42.96	0.0277405	-42.96	0	-42.86	0.0285339
-42.86	0.0484314	-42.86	0	-42.86	0.0188904	-42.86	0	-42.86	0.0365906	-42.86	0	-42.86	-0.0421448	-42.86	0	-42.86	-0.0310364	-42.86	0	-42.86	0.172821	-42.86	0	-42.86	0.128754	-42.86	0	-42.86	0.0861511	-42.86	0	-42.86	0.0885925	-42.86	0	-42.86	0.103363	-42.86	0	-42.86	0.227753	-42.86	0	-42.86	0.0387878	-42.86	0	-42.76	0.0202944
-42.76	0.0401919	-42.76	0	-42.76	0.0137026	-42.76	0	-42.76	0.0480042	-42.76	0	-42.76	-0.0299985	-42.76	0	-42.76	-0.0259705	-42.76	0	-42.76	0.16861	-42.76	0	-42.76	0.141632	-42.76	0	-42.76	0.0943911	-42.76	0	-42.76	0.0897522	-42.76	0	-42.76	0.108429	-42.76	0	-42.76	0.230377	-42.76	0	-42.76	0.0462954	-42.76	0	-42.66	0.0206604
-42.66	0.0281067	-42.66	0	-42.66	0.0266419	-42.66	0	-42.66	0.0585022	-42.66	0	-42.66	-0.0170593	-42.66	0	-42.66	-0.00839	-42.66	0	-42.66	0.183746	-42.66	0	-42.66	0.154572	-42.66	0	-42.66	0.105621	-42.66	0	-42.66	0.10025	-42.66	0	-42.66	0.122833	-42.66	0	-42.66	0.255035	-42.66	0	-42.66	0.0450745	-42.66	0	-42.56	0.0170596
-42.56	0.0267029	-42.56	0	-42.56	0.0205996	-42.56	0	-42.56	0.0798035	-42.56	0	-42.56	-0.0301816	-42.56	0	-42.56	-0.00272	-42.56	0	-42.56	0.204315	-42.56	0	-42.56	0.157807	-42.56	0	-42.56	0.122284	-42.56	0	-42.56	0.113739	-42.56	0	-42.56	0.127045	-42.56	0	-42.56	0.268524	-42.56	0	-42.56	0.0539248	-42.56	0	-42.46	0.0111389
-42.46	0.030304	-42.46	0	-42.46	0.00613	-42.46	0	-42.46	0.0965881	-42.46	0	-42.46	-0.0368347	-42.46	0	-42.46	0.0133362	-42.46	0	-42.46	0.209381	-42.46	0	-42.46	0.166046	-42.46	0	-42.46	0.122711	-42.46	0	-42.46	0.122711	-42.46	0	-42.46	0.125031	-42.46	0	-42.46	0.281403	-42.46	0	-42.46	0.0565491	-42.46	0	-42.36	0.0214539
-42.36	0.0249939	-42.36	0	-42.36	9.16e-05	-42.36	0	-42.36	0.110077	-42.36	0	-42.36	-0.0265198	-42.36	0	-42.36	0.0197449	-42.36	0	-42.36	0.218231	-42.36	0	-42.36	0.167084	-42.36	0	-42.36	0.12912	-42.36	0	-42.36	0.121307	-42.36	0	-42.36	0.135345	-42.36	0	-42.36	0.279266	-42.36	0	-42.36	0.0575867	-42.36	0	-42.26	0.0422059
-42.26	0.0393983	-42.26	0	-42.26	0.0130311	-42.26	0	-42.26	0.124481	-42.26	0	-42.26	-0.0221252	-42.26	0	-42.26	0.0263367	-42.26	0	-42.26	0.224091	-42.26	0	-42.26	0.177582	-42.26	0	-42.26	0.143524	-42.26	0	-42.26	0.129608	-42.26	0	-42.26	0.143646	-42.26	0	-42.26	0.268768	-42.26	0	-42.26	0.0627137	-42.26	0	-42.16	0.0652161
-42.16	0.0577698	-42.16	0	-42.16	0.00552	-42.16	0	-42.16	0.123322	-42.16	0	-42.16	-0.00937	-42.16	0	-42.16	0.0329895	-42.16	0	-42.16	0.232941	-42.16	0	-42.16	0.1857	-42.16	0	-42.16	0.145539	-42.16	0	-42.16	0.13382	-42.16	0	-42.16	0.147858	-42.16	0	-42.16	0.261993	-42.16	0	-42.16	0.0669253	-42.16	0	-42.06	0.0865787
-42.06	0.0549622	-42.06	0	-42.06	0.0151676	-42.06	0	-42.06	0.12442	-42.06	0	-42.06	0.0105289	-42.06	0	-42.06	0.0379944	-42.06	0	-42.06	0.245026	-42.06	0	-42.06	0.186066	-42.06	0	-42.06	0.14029	-42.06	0	-42.06	0.131744	-42.06	0	-42.06	0.152863	-42.06	0	-42.06	0.25528	-42.06	0	-42.06	0.0616764	-42.06	0	-41.96	0.0940857
-41.96	0.0312195	-41.96	0	-41.96	0.0148621	-41.96	0	-41.96	0.135834	-41.96	0	-41.96	0.0102234	-41.96	0	-41.96	0.0227966	-41.96	0	-41.96	0.23764	-41.96	0	-41.96	0.190399	-41.96	0	-41.96	0.128265	-41.96	0	-41.96	0.111176	-41.96	0	-41.96	0.137665	-41.96	0	-41.96	0.245697	-41.96	0	-41.96	0.0520935	-41.96	0	-41.86	0.0932312
-41.86	0.0208435	-41.86	0	-41.86	0.0101013	-41.86	0	-41.86	0.125458	-41.86	0	-41.86	0.01474	-41.86	0	-41.86	0.0148621	-41.86	0	-41.86	0.229706	-41.86	0	-41.86	0.17392	-41.86	0	-41.86	0.115692	-41.86	0	-41.86	0.0798035	-41.86	0	-41.86	0.132904	-41.86	0	-41.86	0.235321	-41.86	0	-41.86	0.0324402	-41.86	0	-41.76	0.0784612
-41.76	0.022675	-41.76	0	-41.76	0.0219426	-41.76	0	-41.76	0.128021	-41.76	0	-41.76	0.0148625	-41.76	0	-41.76	0.00571	-41.76	0	-41.76	0.220551	-41.76	0	-41.76	0.155243	-41.76	0	-41.76	0.115815	-41.76	0	-41.76	0.065033	-41.76	0	-41.76	0.129852	-41.76	0	-41.76	0.227631	-41.76	0	-41.76	0.0279241	-41.76	0	-41.66	0.101837
-41.66	0.0123596	-41.66	0	-41.66	0.0272524	-41.66	0	-41.66	0.152863	-41.66	0	-41.66	0.0350649	-41.66	0	-41.66	0.00858	-41.66	0	-41.66	0.227325	-41.66	0	-41.66	0.139557	-41.66	0	-41.66	0.11258	-41.66	0	-41.66	0.0610657	-41.66	0	-41.66	0.130524	-41.66	0	-41.66	0.231476	-41.66	0	-41.66	0.02298	-41.66	0	-41.56	0.107025
-41.56	0.0175476	-41.56	0	-41.56	0.0185243	-41.56	0	-41.56	0.148773	-41.56	0	-41.56	0.0380556	-41.56	0	-41.56	0.00998	-41.56	0	-41.56	0.238129	-41.56	0	-41.56	0.128388	-41.56	0	-41.56	0.124848	-41.56	0	-41.56	0.0545349	-41.56	0	-41.56	0.141327	-41.56	0	-41.56	0.232025	-41.56	0	-41.56	0.0337831	-41.56	0	-41.46	0.106293
-41.46	0.0168152	-41.46	0	-41.46	0.0278015	-41.46	0	-41.46	0.133148	-41.46	0	-41.46	0.0473328	-41.46	0	-41.46	0.00131	-41.46	0	-41.46	0.238129	-41.46	0	-41.46	0.120575	-41.46	0	-41.46	0.129486	-41.46	0	-41.46	0.061615	-41.46	0	-41.46	0.135712	-41.46	0	-41.46	0.224213	-41.46	0	-41.46	0.033783	-41.46	0	-41.36	0.094574
-41.36	0.0221863	-41.36	0	-41.36	0.0285339	-41.36	0	-41.36	0.117523	-41.36	0	-41.36	0.0629578	-41.36	0	-41.36	0.00766	-41.36	0	-41.36	0.238861	-41.36	0	-41.36	0.109589	-41.36	0	-41.36	0.137299	-41.36	0	-41.36	0.0545349	-41.36	0	-41.36	0.146698	-41.36	0	-41.36	0.217865	-41.36	0	-41.36	0.0391541	-41.36	0	-41.26	0.0693667
-41.26	0.0306704	-41.26	0	-41.26	0.0440981	-41.26	0	-41.26	0.104034	-41.26	0	-41.26	0.0604556	-41.26	0	-41.26	0.00198	-41.26	0	-41.26	0.22464	-41.26	0	-41.26	0.10318	-41.26	0	-41.26	0.147248	-41.26	0	-41.26	0.0481262	-41.26	0	-41.26	0.155182	-41.26	0	-41.26	0.213898	-41.26	0	-41.26	0.0398257	-41.26	0	-41.16	0.0640564
-41.16	0.0448914	-41.16	0	-41.16	0.0480654	-41.16	0	-41.16	0.0909119	-41.16	0	-41.16	0.0309755	-41.16	0	-41.16	0.00839	-41.16	0	-41.16	0.21933	-41.16	0	-41.16	0.109589	-41.16	0	-41.16	0.140473	-41.16	0	-41.16	0.0538025	-41.16	0	-41.16	0.166229	-41.16	0	-41.16	0.217865	-41.16	0	-41.16	0.0494081	-41.16	0	-41.06	0.0461124
-41.06	0.0496521	-41.06	0	-41.06	0.0403751	-41.06	0	-41.06	0.0768738	-41.06	0	-41.06	0.01059	-41.06	0	-41.06	0.0177917	-41.06	0	-41.06	0.209198	-41.06	0	-41.06	0.111176	-41.06	0	-41.06	0.127167	-41.06	0	-41.06	0.0646667	-41.06	0	-41.06	0.16391	-41.06	0	-41.06	0.217987	-41.06	0	-41.06	0.0485539	-41.06	0	-40.96	0.0457458
-40.96	0.0507507	-40.96	0	-40.96	0.0368347	-40.96	0	-40.96	0.07724	-40.96	0	-40.96	0.000946	-40.96	0	-40.96	0.0291443	-40.96	0	-40.96	0.201019	-40.96	0	-40.96	0.106171	-40.96	0	-40.96	0.126801	-40.96	0	-40.96	0.0635681	-40.96	0	-40.96	0.172089	-40.96	0	-40.96	0.219086	-40.96	0	-40.96	0.0552673	-40.96	0	-40.86	0.0453186
-40.86	0.0691223	-40.86	0	-40.86	0.035675	-40.86	0	-40.86	0.0792542	-40.86	0	-40.86	-0.0104675	-40.86	0	-40.86	0.037262	-40.86	0	-40.86	0.18338	-40.86	0	-40.86	0.0908508	-40.86	0	-40.86	0.122467	-40.86	0	-40.86	0.0585022	-40.86	0	-40.86	0.163116	-40.86	0	-40.86	0.217926	-40.86	0	-40.86	0.0541077	-40.86	0	-40.76	0.0586247
-40.76	0.0816959	-40.76	0	-40.76	0.00357	-40.76	0	-40.76	0.0769348	-40.76	0	-40.76	-0.020599	-40.76	0	-40.76	0.0342102	-40.76	0	-40.76	0.175568	-40.76	0	-40.76	0.0924381	-40.76	0	-40.76	0.112336	-40.76	0	-40.76	0.0647278	-40.76	0	-40.76	0.14444	-40.76	0	-40.76	0.222687	-40.76	0	-40.76	0.0415348	-40.76	0	-40.66	0.0545349
-40.66	0.0954285	-40.66	0	-40.66	-0.00516	-40.66	0	-40.66	0.0711365	-40.66	0	-40.66	-0.0200498	-40.66	0	-40.66	0.0301208	-40.66	0	-40.66	0.178558	-40.66	0	-40.66	0.0851748	-40.66	0	-40.66	0.0965274	-40.66	0	-40.66	0.073822	-40.66	0	-40.66	0.134003	-40.66	0	-40.66	0.215424	-40.66	0	-40.66	0.0289004	-40.66	0	-40.56	0.0459295
-40.56	0.0729065	-40.56	0	-40.56	-0.00595	-40.56	0	-40.56	0.0649719	-40.56	0	-40.56	-0.0137629	-40.56	0	-40.56	0.0332336	-40.56	0	-40.56	0.182404	-40.56	0	-40.56	0.0992742	-40.56	0	-40.56	0.0925603	-40.56	0	-40.56	0.0591125	-40.56	0	-40.56	0.123932	-40.56	0	-40.56	0.202911	-40.56	0	-40.56	0.00858	-40.56	0	-40.46	0.0326233
-40.46	0.0766907	-40.46	0	-40.46	0.0166321	-40.46	0	-40.46	0.0431213	-40.46	0	-40.46	0.000275	-40.46	0	-40.46	0.0277405	-40.46	0	-40.46	0.188629	-40.46	0	-40.46	0.121124	-40.46	0	-40.46	0.0895081	-40.46	0	-40.46	0.0738831	-40.46	0	-40.46	0.123077	-40.46	0	-40.46	0.213776	-40.46	0	-40.46	0.00626	-40.46	0	-40.36	0.0244446
-40.36	0.0748596	-40.36	0	-40.36	0.0272522	-40.36	0	-40.36	0.0317688	-40.36	0	-40.36	0.00308	-40.36	0	-40.36	0.0156555	-40.36	0	-40.36	0.214142	-40.36	0	-40.36	0.144928	-40.36	0	-40.36	0.0945129	-40.36	0	-40.36	0.100861	-40.36	0	-40.36	0.118805	-40.36	0	-40.36	0.216583	-40.36	0	-40.36	0.00345	-40.36	0	-40.26	0.0181583
-40.26	0.0693058	-40.26	0	-40.26	0.0397648	-40.26	0	-40.26	0.0457458	-40.26	0	-40.26	0.00217	-40.26	0	-40.26	0.00864	-40.26	0	-40.26	0.220306	-40.26	0	-40.26	0.144989	-40.26	0	-40.26	0.0945744	-40.26	0	-40.26	0.131317	-40.26	0	-40.26	0.120331	-40.26	0	-40.26	0.218109	-40.26	0	-40.26	-0.00357	-40.26	0	-40.16	0.0244446
-40.16	0.0631409	-40.16	0	-40.16	0.0514222	-40.16	0	-40.16	0.0661926	-40.16	0	-40.16	0.00381	-40.16	0	-40.16	0.00467	-40.16	0	-40.16	0.226593	-40.16	0	-40.16	0.155914	-40.16	0	-40.16	0.0976868	-40.16	0	-40.16	0.155548	-40.16	0	-40.16	0.11026	-40.16	0	-40.16	0.204865	-40.16	0	-40.16	0.00198	-40.16	0	-40.06	0.0334172
-40.06	0.0455017	-40.06	0	-40.06	0.0362248	-40.06	0	-40.06	0.0680847	-40.06	0	-40.06	0.000336	-40.06	0	-40.06	-0.00345	-40.06	0	-40.06	0.224579	-40.06	0	-40.06	0.161713	-40.06	0	-40.06	0.103486	-40.06	0	-40.06	0.143402	-40.06	0	-40.06	0.101166	-40.06	0	-40.06	0.209198	-40.06	0	-40.06	0.000702	-40.06	0	-39.96	0.0480042
-39.96	0.0405579	-39.96	0	-39.96	0.0415344	-39.96	0	-39.96	0.0702209	-39.96	0	-39.96	-0.00461	-39.96	0	-39.96	-0.00375	-39.96	0	-39.96	0.22525	-39.96	0	-39.96	0.178741	-39.96	0	-39.96	0.111969	-39.96	0	-39.96	0.136139	-39.96	0	-39.96	0.106476	-39.96	0	-39.96	0.196442	-39.96	0	-39.96	0.00137	-39.96	0	-39.86	0.0648804
-39.86	0.0410767	-39.86	0	-39.86	0.0247192	-39.86	0	-39.86	0.0651245	-39.86	0	-39.86	-0.00189	-39.86	0	-39.86	0.0014	-39.86	0	-39.86	0.227966	-39.86	0	-39.86	0.195618	-39.86	0	-39.86	0.126404	-39.86	0	-39.86	0.149109	-39.86	0	-39.86	0.111633	-39.86	0	-39.86	0.187439	-39.86	0	-39.86	0.00726	-39.86	0	-39.76	0.0743105
-39.76	0.0448916	-39.76	0	-39.76	0.0224306	-39.76	0	-39.76	0.0503845	-39.76	0	-39.76	-0.00186	-39.76	0	-39.76	0.00375	-39.76	0	-39.76	0.230316	-39.76	0	-39.76	0.175995	-39.76	0	-39.76	0.137299	-39.76	0	-39.76	0.147552	-39.76	0	-39.76	0.106903	-39.76	0	-39.76	0.189056	-39.76	0	-39.76	0.00327	-39.76	0	-39.66	0.049408
-39.66	0.0334167	-39.66	0	-39.66	0.0170597	-39.66	0	-39.66	0.0254822	-39.66	0	-39.66	-0.0141903	-39.66	0	-39.66	0.00864	-39.66	0	-39.66	0.227386	-39.66	0	-39.66	0.168427	-39.66	0	-39.66	0.130463	-39.66	0	-39.66	0.121185	-39.66	0	-39.66	0.116425	-39.66	0	-39.66	0.193939	-39.66	0	-39.66	0.00815	-39.66	0	-39.56	0.0180362
-39.56	0.042572	-39.56	0	-39.56	0.0144961	-39.56	0	-39.56	0.0136414	-39.56	0	-39.56	-0.0135801	-39.56	0	-39.56	-0.00565	-39.56	0	-39.56	0.217743	-39.56	0	-39.56	0.173676	-39.56	0	-39.56	0.13498	-39.56	0	-39.56	0.103729	-39.56	0	-39.56	0.117767	-39.56	0	-39.56	0.187469	-39.56	0	-39.56	0.00412	-39.56	0	-39.46	-0.00436
-39.46	0.046051	-39.46	0	-39.46	0.0204163	-39.46	0	-39.46	-0.0133972	-39.46	0	-39.46	-0.00937	-39.46	0	-39.46	0.00638	-39.46	0	-39.46	0.22049	-39.46	0	-39.46	0.173981	-39.46	0	-39.46	0.145538	-39.46	0	-39.46	0.101837	-39.46	0	-39.46	0.116608	-39.46	0	-39.46	0.194855	-39.46	0	-39.46	0.00443	-39.46	0	-39.36	-0.0292053
-39.36	0.0570984	-39.36	0	-39.36	0.0180359	-39.36	0	-39.36	-0.0375061	-39.36	0	-39.36	0.00168	-39.36	0	-39.36	0.00961	-39.36	0	-39.36	0.231537	-39.36	0	-39.36	0.172577	-39.36	0	-39.36	0.134613	-39.36	0	-39.36	0.0862732	-39.36	0	-39.36	0.124481	-39.36	0	-39.36	0.202728	-39.36	0	-39.36	0.0201111	-39.36	0	-39.26	-0.0443417
-39.26	0.0583194	-39.26	0	-39.26	0.00851	-39.26	0	-39.26	-0.0331116	-39.26	0	-39.26	0.0131534	-39.26	0	-39.26	0.016449	-39.26	0	-39.26	0.221039	-39.26	0	-39.26	0.169159	-39.26	0	-39.26	0.141449	-39.26	0	-39.26	0.063324	-39.26	0	-39.26	0.128143	-39.26	0	-39.26	0.202484	-39.26	0	-39.26	0.0237735	-39.26	0	-39.16	-0.0419006
-39.16	0.0646667	-39.16	0	-39.16	0.00461	-39.16	0	-39.16	-0.0252991	-39.16	0	-39.16	0.0241394	-39.16	0	-39.16	0.0281677	-39.16	0	-39.16	0.222748	-39.16	0	-39.16	0.187958	-39.16	0	-39.16	0.149994	-39.16	0	-39.16	0.0508728	-39.16	0	-39.16	0.146942	-39.16	0	-39.16	0.21347	-39.16	0	-39.16	0.0308533	-39.16	0	-39.06	-0.0506283
-39.06	0.0740051	-39.06	0	-39.06	-0.00558	-39.06	0	-39.06	-0.0323181	-39.06	0	-39.06	0.0217594	-39.06	0	-39.06	0.0328674	-39.06	0	-39.06	0.217194	-39.06	0	-39.06	0.194123	-39.06	0	-39.06	0.146881	-39.06	0	-39.06	0.0531311	-39.06	0	-39.06	0.139923	-39.06	0	-39.06	0.206451	-39.06	0	-39.06	0.0292057	-39.06	0	-38.96	-0.0470276
-38.96	0.079071	-38.96	0	-38.96	-0.02005	-38.96	0	-38.96	-0.0272522	-38.96	0	-38.96	0.026825	-38.96	0	-38.96	0.0354919	-38.96	0	-38.96	0.186371	-38.96	0	-38.96	0.186005	-38.96	0	-38.96	0.143402	-38.96	0	-38.96	0.0769958	-38.96	0	-38.96	0.137909	-38.96	0	-38.96	0.201263	-38.96	0	-38.96	0.0210876	-38.96	0	-38.86	-0.0503845
-38.86	0.0781555	-38.86	0	-38.86	-0.0358582	-38.86	0	-38.86	-0.00864	-38.86	0	-38.86	0.0344543	-38.86	0	-38.86	0.0384827	-38.86	0	-38.86	0.175201	-38.86	0	-38.86	0.178741	-38.86	0	-38.86	0.136139	-38.86	0	-38.86	0.0729065	-38.86	0	-38.86	0.150177	-38.86	0	-38.86	0.195709	-38.86	0	-38.86	0.0184631	-38.86	0	-38.76	-0.039459
-38.76	0.0773623	-38.76	0	-38.76	-0.0334776	-38.76	0	-38.76	0.00229	-38.76	0	-38.76	0.0243838	-38.76	0	-38.76	0.0479431	-38.76	0	-38.76	0.158051	-38.76	0	-38.76	0.165497	-38.76	0	-38.76	0.118988	-38.76	0	-38.76	0.0628357	-38.76	0	-38.76	0.14328	-38.76	0	-38.76	0.199554	-38.76	0	-38.76	0.0115664	-38.76	0	-38.66	-0.0171204
-38.66	0.0745544	-38.66	0	-38.66	-0.029205	-38.66	0	-38.66	0.00266	-38.66	0	-38.66	0.0144961	-38.66	0	-38.66	0.0419617	-38.66	0	-38.66	0.174774	-38.66	0	-38.66	0.149506	-38.66	0	-38.66	0.10373	-38.66	0	-38.66	0.0678406	-38.66	0	-38.66	0.13266	-38.66	0	-38.66	0.191376	-38.66	0	-38.66	0.000946	-38.66	0	-38.56	-0.00101
-38.56	0.072113	-38.56	0	-38.56	-0.0262755	-38.56	0	-38.56	0.0173035	-38.56	0	-38.56	0.0198671	-38.56	0	-38.56	0.0324402	-38.56	0	-38.56	0.180878	-38.56	0	-38.56	0.141449	-38.56	0	-38.56	0.0988466	-38.56	0	-38.56	0.0661316	-38.56	0	-38.56	0.123138	-38.56	0	-38.56	0.174774	-38.56	0	-38.56	-0.00858	-38.56	0	-38.46	0.00354
-38.46	0.0710449	-38.46	0	-38.46	-0.0249023	-38.46	0	-38.46	0.0186768	-38.46	0	-38.46	0.0187988	-38.46	0	-38.46	0.0220947	-38.46	0	-38.46	0.173706	-38.46	0	-38.46	0.127197	-38.46	0	-38.46	0.0963135	-38.46	0	-38.46	0.0604248	-38.46	0	-38.46	0.105713	-38.46	0	-38.46	0.179321	-38.46	0	-38.46	-0.0213623	-38.46	0	-38.36	0.0158386
-38.36	0.0623474	-38.36	0	-38.36	-0.00479	-38.36	0	-38.36	0.0270691	-38.36	0	-38.36	0.0218201	-38.36	0	-38.36	0.0375671	-38.36	0	-38.36	0.178925	-38.36	0	-38.36	0.136322	-38.36	0	-38.36	0.111786	-38.36	0	-38.36	0.0727234	-38.36	0	-38.36	0.103119	-38.36	0	-38.36	0.18454	-38.36	0	-38.36	-0.00589	-38.36	0	-38.26	0.00723
-38.26	0.050568	-38.26	0	-38.26	-0.00168	-38.26	0	-38.26	0.0301819	-38.26	0	-38.26	0.00931	-38.26	0	-38.26	0.0218811	-38.26	0	-38.26	0.174957	-38.26	0	-38.26	0.13797	-38.26	0	-38.26	0.107819	-38.26	0	-38.26	0.0687561	-38.26	0	-38.26	0.0930481	-38.26	0	-38.26	0.175934	-38.26	0	-38.26	-0.00278	-38.26	0	-38.16	3.05e-05
-38.16	0.0394592	-38.16	0	-38.16	-0.00107	-38.16	0	-38.16	0.042511	-38.16	0	-38.16	0.00674	-38.16	0	-38.16	0.014679	-38.16	0	-38.16	0.170197	-38.16	0	-38.16	0.126862	-38.16	0	-38.16	0.108429	-38.16	0	-38.16	0.0639954	-38.16	0	-38.16	0.0873108	-38.16	0	-38.16	0.171906	-38.16	0	-38.16	-0.00681	-38.16	0	-38.06	0.0140688
-38.06	0.0410461	-38.06	0	-38.06	0.00516	-38.06	0	-38.06	0.0487366	-38.06	0	-38.06	0.0176089	-38.06	0	-38.06	0.0209045	-38.06	0	-38.06	0.172516	-38.06	0	-38.06	0.115021	-38.06	0	-38.06	0.114655	-38.06	0	-38.06	0.0677795	-38.06	0	-38.06	0.0920715	-38.06	0	-38.06	0.167877	-38.06	0	-38.06	-0.0108335	-38.06	0	-37.96	0.0248718
-37.96	0.0345154	-37.96	0	-37.96	0.0205994	-37.96	0	-37.96	0.0492859	-37.96	0	-37.96	0.0237732	-37.96	0	-37.96	0.019989	-37.96	0	-37.96	0.158173	-37.96	0	-37.96	0.101654	-37.96	0	-37.96	0.126923	-37.96	0	-37.96	0.0739441	-37.96	0	-37.96	0.0926208	-37.96	0	-37.96	0.170868	-37.96	0	-37.96	-0.00467	-37.96	0	-37.86	0.0314026
-37.86	0.0310364	-37.86	0	-37.86	0.0100403	-37.86	0	-37.86	0.0458069	-37.86	0	-37.86	0.0256653	-37.86	0	-37.86	0.0108948	-37.86	0	-37.86	0.146149	-37.86	0	-37.86	0.0793762	-37.86	0	-37.86	0.118805	-37.86	0	-37.86	0.0758362	-37.86	0	-37.86	0.0867004	-37.86	0	-37.86	0.163483	-37.86	0	-37.86	-0.00278	-37.86	0	-37.76	0.0498355
-37.76	0.0306705	-37.76	0	-37.76	0.00967	-37.76	0	-37.76	0.0571594	-37.76	0	-37.76	0.0292056	-37.76	0	-37.76	0.00589	-37.76	0	-37.76	0.151154	-37.76	0	-37.76	0.0531314	-37.76	0	-37.76	0.111359	-37.76	0	-37.76	0.0871887	-37.76	0	-37.76	0.0856018	-37.76	0	-37.76	0.156769	-37.76	0	-37.76	0.00858	-37.76	0	-37.66	0.0502014
-37.66	0.0310364	-37.66	0	-37.66	0.0100407	-37.66	0	-37.66	0.0606995	-37.66	0	-37.66	0.0178532	-37.66	0	-37.66	0.00626	-37.66	0	-37.66	0.138336	-37.66	0	-37.66	0.0285954	-37.66	0	-37.66	0.116364	-37.66	0	-37.66	0.0829163	-37.66	0	-37.66	0.0891418	-37.66	0	-37.66	0.14859	-37.66	0	-37.66	0.00577	-37.66	0	-37.56	0.0578313
-37.56	0.0223083	-37.56	0	-37.56	0.0130315	-37.56	0	-37.56	0.0534363	-37.56	0	-37.56	0.01059	-37.56	0	-37.56	0.00217	-37.56	0	-37.56	0.131073	-37.56	0	-37.56	0.0337834	-37.56	0	-37.56	0.111542	-37.56	0	-37.56	0.068573	-37.56	0	-37.56	0.0779724	-37.56	0	-37.56	0.156219	-37.56	0	-37.56	-0.0107723	-37.56	0	-37.46	0.0527649
-37.46	0.00626	-37.46	0	-37.46	0.0087	-37.46	0	-37.46	0.0522766	-37.46	0	-37.46	0.0087	-37.46	0	-37.46	0.000275	-37.46	0	-37.46	0.129913	-37.46	0	-37.46	0.0389709	-37.46	0	-37.46	0.122101	-37.46	0	-37.46	0.0588684	-37.46	0	-37.46	0.080719	-37.46	0	-37.46	0.154327	-37.46	0	-37.46	-0.000214	-37.46	0	-37.36	0.0457458
-37.36	0.00461	-37.36	0	-37.36	0.00314	-37.36	0	-37.36	0.0584412	-37.36	0	-37.36	0.0133972	-37.36	0	-37.36	0.00253	-37.36	0	-37.36	0.128265	-37.36	0	-37.36	0.021698	-37.36	0	-37.36	0.123627	-37.36	0	-37.36	0.0518494	-37.36	0	-37.36	0.0900574	-37.36	0	-37.36	0.144867	-37.36	0	-37.36	-0.00259	-37.36	0	-37.26	0.022736
-37.26	0.00357	-37.26	0	-37.26	-0.0127864	-37.26	0	-37.26	0.0574036	-37.26	0	-37.26	-0.00497	-37.26	0	-37.26	0.00296	-37.26	0	-37.26	0.120148	-37.26	0	-37.26	0.00259	-37.26	0	-37.26	0.120148	-37.26	0	-37.26	0.0256653	-37.26	0	-37.26	0.0858459	-37.26	0	-37.26	0.14212	-37.26	0	-37.26	-0.0068	-37.26	0	-37.16	0.00211
-37.16	-0.00217	-37.16	0	-37.16	-0.0160824	-37.16	0	-37.16	0.0516663	-37.16	0	-37.16	0.00418	-37.16	0	-37.16	0.000397	-37.16	0	-37.16	0.113678	-37.16	0	-37.16	-0.00461	-37.16	0	-37.16	0.116852	-37.16	0	-37.16	0.0121155	-37.16	0	-37.16	0.0762024	-37.16	0	-37.16	0.141998	-37.16	0	-37.16	-0.0157162	-37.16	0	-37.06	-0.00272
-37.06	-0.00235	-37.06	0	-37.06	-0.0233456	-37.06	0	-37.06	0.0632019	-37.06	0	-37.06	-0.00381	-37.06	0	-37.06	0.000946	-37.06	0	-37.06	0.0971375	-37.06	0	-37.06	-0.0150449	-37.06	0	-37.06	0.106415	-37.06	0	-37.06	0.0143738	-37.06	0	-37.06	0.0845642	-37.06	0	-37.06	0.130829	-37.06	0	-37.06	-0.0283505	-37.06	0	-36.96	0.00198
-36.96	0.00235	-36.96	0	-36.96	-0.0186462	-36.96	0	-36.96	0.0639954	-36.96	0	-36.96	0.00552	-36.96	0	-36.96	-0.0029	-36.96	0	-36.96	0.0869446	-36.96	0	-36.96	0.00919	-36.96	0	-36.96	0.101837	-36.96	0	-36.96	0.00809	-36.96	0	-36.96	0.0682678	-36.96	0	-36.96	0.115265	-36.96	0	-36.96	-0.0275574	-36.96	0	-36.86	0.0111389
-36.86	0.0115051	-36.86	0	-36.86	-0.0173035	-36.86	0	-36.86	0.0575256	-36.86	0	-36.86	0.0054	-36.86	0	-36.86	-0.0062	-36.86	0	-36.86	0.0719299	-36.86	0	-36.86	0.01297	-36.86	0	-36.86	0.0797424	-36.86	0	-36.86	0.00943	-36.86	0	-36.86	0.0593567	-36.86	0	-36.86	0.109528	-36.86	0	-36.86	-0.0184021	-36.86	0	-36.76	0.00162
-36.76	0.0112612	-36.76	0	-36.76	-0.0143736	-36.76	0	-36.76	0.0558167	-36.76	0	-36.76	0.0129701	-36.76	0	-36.76	0.00137	-36.76	0	-36.76	0.059967	-36.76	0	-36.76	0.00101	-36.76	0	-36.76	0.0724184	-36.76	0	-36.76	0.0240784	-36.76	0	-36.76	0.053009	-36.76	0	-36.76	0.121002	-36.76	0	-36.76	-0.011566	-36.76	0	-36.66	-0.00491
-36.66	0.0103455	-36.66	0	-36.66	-0.0106503	-36.66	0	-36.66	0.0492859	-36.66	0	-36.66	0.0166934	-36.66	0	-36.66	0.0051	-36.66	0	-36.66	0.0566101	-36.66	0	-36.66	0.012543	-36.66	0	-36.66	0.071503	-36.66	0	-36.66	0.0238953	-36.66	0	-36.66	0.0464783	-36.66	0	-36.66	0.111542	-36.66	0	-36.66	-0.0163876	-36.66	0	-36.56	-0.0076
-36.56	0.0193787	-36.56	0	-36.56	-0.0118711	-36.56	0	-36.56	0.0419617	-36.56	0	-36.56	0.0147402	-36.56	0	-36.56	0.00705	-36.56	0	-36.56	0.0610046	-36.56	0	-36.56	0.0184023	-36.56	0	-36.56	0.0688174	-36.56	0	-36.56	0.0297546	-36.56	0	-36.56	0.0437927	-36.56	0	-36.56	0.107147	-36.56	0	-36.56	-0.0176084	-36.56	0	-36.46	-0.00638
-36.46	0.0259705	-36.46	0	-36.46	-0.0152893	-36.46	0	-36.46	0.0375671	-36.46	0	-36.46	0.00497	-36.46	0	-36.46	0.0129089	-36.46	0	-36.46	0.0793152	-36.46	0	-36.46	0.0203552	-36.46	0	-36.46	0.0675964	-36.46	0	-36.46	0.035614	-36.46	0	-36.46	0.0450134	-36.46	0	-36.46	0.11618	-36.46	0	-36.46	-0.00858	-36.46	0	-36.36	-0.0193787
-36.36	0.0349426	-36.36	0	-36.36	-0.0297546	-36.36	0	-36.36	0.0301819	-36.36	0	-36.36	0.0139465	-36.36	0	-36.36	0.00699	-36.36	0	-36.36	0.077301	-36.36	0	-36.36	0.0293274	-36.36	0	-36.36	0.0687561	-36.36	0	-36.36	0.0328674	-36.36	0	-36.36	0.039093	-36.36	0	-36.36	0.112701	-36.36	0	-36.36	-0.0176697	-36.36	0	-36.26	-0.0200499
-36.26	0.0357362	-36.26	0	-36.26	-0.0314025	-36.26	0	-36.26	0.0341492	-36.26	0	-36.26	0.0225526	-36.26	0	-36.26	0.00632	-36.26	0	-36.26	0.0773621	-36.26	0	-36.26	0.0379335	-36.26	0	-36.26	0.0734559	-36.26	0	-36.26	0.0414734	-36.26	0	-36.26	0.0391541	-36.26	0	-36.26	0.110321	-36.26	0	-36.26	-0.0144347	-36.26	0	-36.16	-0.0195007
-36.16	0.0270081	-36.16	0	-36.16	-0.0284114	-36.16	0	-36.16	0.0346985	-36.16	0	-36.16	0.0270085	-36.16	0	-36.16	0.00369	-36.16	0	-36.16	0.0849915	-36.16	0	-36.16	0.0338444	-36.16	0	-36.16	0.0700993	-36.16	0	-36.16	0.037384	-36.16	0	-36.16	0.0318909	-36.16	0	-36.16	0.110138	-36.16	0	-36.16	-0.0131526	-36.16	0	-36.06	-0.0121153
-36.06	0.0241394	-36.06	0	-36.06	-0.0132139	-36.06	0	-36.06	0.0389099	-36.06	0	-36.06	0.0258486	-36.06	0	-36.06	0.00961	-36.06	0	-36.06	0.0923767	-36.06	0	-36.06	0.0412294	-36.06	0	-36.06	0.0611269	-36.06	0	-36.06	0.0479431	-36.06	0	-36.06	0.0353699	-36.06	0	-36.06	0.113617	-36.06	0	-36.06	-0.0143126	-36.06	0	-35.96	0.00687
-35.96	0.033844	-35.96	0	-35.96	0.00113	-35.96	0	-35.96	0.0415344	-35.96	0	-35.96	0.0323792	-35.96	0	-35.96	0.0137024	-35.96	0	-35.96	0.0996399	-35.96	0	-35.96	0.0406799	-35.96	0	-35.96	0.0683899	-35.96	0	-35.96	0.0488586	-35.96	0	-35.96	0.0433655	-35.96	0	-35.96	0.124786	-35.96	0	-35.96	-0.00778	-35.96	0	-35.86	0.00937
-35.86	0.0260925	-35.86	0	-35.86	0.000458	-35.86	0	-35.86	0.0511169	-35.86	0	-35.86	0.0395203	-35.86	0	-35.86	0.0162048	-35.86	0	-35.86	0.113861	-35.86	0	-35.86	0.0549011	-35.86	0	-35.86	0.0747986	-35.86	0	-35.86	0.0467224	-35.86	0	-35.86	0.0412292	-35.86	0	-35.86	0.131195	-35.86	0	-35.86	-0.000641	-35.86	0	-35.76	0.0134584
-35.76	0.0287172	-35.76	0	-35.76	0.000641	-35.76	0	-35.76	0.0481262	-35.76	0	-35.76	0.0467836	-35.76	0	-35.76	0.0312805	-35.76	0	-35.76	0.121124	-35.76	0	-35.76	0.0458071	-35.76	0	-35.76	0.073517	-35.76	0	-35.76	0.0539856	-35.76	0	-35.76	0.0484924	-35.76	0	-35.76	0.134552	-35.76	0	-35.76	0.00345	-35.76	0	-35.66	0.0168762
-35.66	0.0296936	-35.66	0	-35.66	-0.00375	-35.66	0	-35.66	0.0398254	-35.66	0	-35.66	0.0431216	-35.66	0	-35.66	0.0283508	-35.66	0	-35.66	0.121368	-35.66	0	-35.66	0.0404361	-35.66	0	-35.66	0.0759585	-35.66	0	-35.66	0.0588684	-35.66	0	-35.66	0.0611877	-35.66	0	-35.66	0.136261	-35.66	0	-35.66	-0.000213	-35.66	0	-35.56	0.0051
-35.56	0.0359802	-35.56	0	-35.56	-0.00381	-35.56	0	-35.56	0.0436707	-35.56	0	-35.56	0.0320745	-35.56	0	-35.56	0.0119324	-35.56	0	-35.56	0.109589	-35.56	0	-35.56	0.0310979	-35.56	0	-35.56	0.0854192	-35.56	0	-35.56	0.0541687	-35.56	0	-35.56	0.0557556	-35.56	0	-35.56	0.126923	-35.56	0	-35.56	-0.00101	-35.56	0	-35.46	0.0122986
-35.46	0.032196	-35.46	0	-35.46	0.00339	-35.46	0	-35.46	0.0423279	-35.46	0	-35.46	0.0378113	-35.46	0	-35.46	0.0144958	-35.46	0	-35.46	0.119965	-35.46	0	-35.46	0.0461121	-35.46	0	-35.46	0.0823669	-35.46	0	-35.46	0.0691833	-35.46	0	-35.46	0.0519714	-35.46	0	-35.46	0.134125	-35.46	0	-35.46	0.00229	-35.46	0	-35.36	0.0246277
-35.36	0.0367126	-35.36	0	-35.36	0.0125427	-35.36	0	-35.36	0.0444031	-35.36	0	-35.36	0.032074	-35.36	0	-35.36	0.00803	-35.36	0	-35.36	0.117401	-35.36	0	-35.36	0.0342712	-35.36	0	-35.36	0.0783386	-35.36	0	-35.36	0.0737	-35.36	0	-35.36	0.056488	-35.36	0	-35.36	0.130096	-35.36	0	-35.36	0.00217	-35.36	0	-35.26	0.0219425
-35.26	0.0315861	-35.26	0	-35.26	0.00595	-35.26	0	-35.26	0.033905	-35.26	0	-35.26	0.0208439	-35.26	0	-35.26	0.00998	-35.26	0	-35.26	0.104462	-35.26	0	-35.26	0.0291447	-35.26	0	-35.26	0.0834659	-35.26	0	-35.26	0.0834656	-35.26	0	-35.26	0.0435486	-35.26	0	-35.26	0.124969	-35.26	0	-35.26	0.00168	-35.26	0	-35.16	0.0148621
-35.16	0.0386658	-35.16	0	-35.16	0.00522	-35.16	0	-35.16	0.0175476	-35.16	0	-35.16	0.00986	-35.16	0	-35.16	0.021698	-35.16	0	-35.16	0.111542	-35.16	0	-35.16	0.0291446	-35.16	0	-35.16	0.0771182	-35.16	0	-35.16	0.0827332	-35.16	0	-35.16	0.0506287	-35.16	0	-35.16	0.117157	-35.16	0	-35.16	-0.0076	-35.16	0	-35.06	0.0124821
-35.06	0.0348206	-35.06	0	-35.06	-0.00497	-35.06	0	-35.06	0.011261	-35.06	0	-35.06	-0.00815	-35.06	0	-35.06	0.0193176	-35.06	0	-35.06	0.108429	-35.06	0	-35.06	0.0299382	-35.06	0	-35.06	0.0647282	-35.06	0	-35.06	0.0693665	-35.06	0	-35.06	0.0624084	-35.06	0	-35.06	0.121124	-35.06	0	-35.06	-0.0138851	-35.06	0	-34.96	0.0154724
-34.96	0.0282898	-34.96	0	-34.96	-0.000519	-34.96	0	-34.96	0.0157166	-34.96	0	-34.96	-0.01297	-34.96	0	-34.96	0.0105896	-34.96	0	-34.96	0.112885	-34.96	0	-34.96	0.0422058	-34.96	0	-34.96	0.0691833	-34.96	0	-34.96	0.0528259	-34.96	0	-34.96	0.0597839	-34.96	0	-34.96	0.115326	-34.96	0	-34.96	-0.0126038	-34.96	0	-34.86	0.0051
-34.86	0.0484314	-34.86	0	-34.86	0.00327	-34.86	0	-34.86	0.0124207	-34.86	0	-34.86	-0.0201721	-34.86	0	-34.86	0.00876	-34.86	0	-34.86	0.121307	-34.86	0	-34.86	0.0506287	-34.86	0	-34.86	0.0751648	-34.86	0	-34.86	0.0541687	-34.86	0	-34.86	0.0728455	-34.86	0	-34.86	0.115204	-34.86	0	-34.86	-0.00565	-34.86	0	-34.76	-0.00748
-34.76	0.0422062	-34.76	0	-34.76	0.00314	-34.76	0	-34.76	0.0062	-34.76	0	-34.76	-0.0202938	-34.76	0	-34.76	-0.00211	-34.76	0	-34.76	0.11972	-34.76	0	-34.76	0.0458683	-34.76	0	-34.76	0.0806583	-34.76	0	-34.76	0.0447693	-34.76	0	-34.76	0.0705261	-34.76	0	-34.76	0.112885	-34.76	0	-34.76	-0.0189511	-34.76	0	-34.66	-0.0132141
-34.66	0.0433044	-34.66	0	-34.66	-0.0065	-34.66	0	-34.66	0.00729	-34.66	0	-34.66	-0.029205	-34.66	0	-34.66	-0.0134583	-34.66	0	-34.66	0.115448	-34.66	0	-34.66	0.0401309	-34.66	0	-34.66	0.0802921	-34.66	0	-34.66	0.0444031	-34.66	0	-34.66	0.0655212	-34.66	0	-34.66	0.102264	-34.66	0	-34.66	-0.025665	-34.66	0	-34.56	-0.0189513
-34.56	0.0502625	-34.56	0	-34.56	-0.000519	-34.56	0	-34.56	-0.00528	-34.56	0	-34.56	-0.0325011	-34.56	0	-34.56	-0.0213928	-34.56	0	-34.56	0.108246	-34.56	0	-34.56	0.0343934	-34.56	0	-34.56	0.0887147	-34.56	0	-34.56	0.0528259	-34.56	0	-34.56	0.0636902	-34.56	0	-34.56	0.10141	-34.56	0	-34.56	-0.0304259	-34.56	0	-34.46	-0.0146179
-34.46	0.0575256	-34.46	0	-34.46	-0.004	-34.46	0	-34.46	-0.00974	-34.46	0	-34.46	-0.0352478	-34.46	0	-34.46	-0.0180359	-34.46	0	-34.46	0.109406	-34.46	0	-34.46	0.035553	-34.46	0	-34.46	0.0976868	-34.46	0	-34.46	0.0515442	-34.46	0	-34.46	0.0484924	-34.46	0	-34.46	0.0962219	-34.46	0	-34.46	-0.0270691	-34.46	0	-34.36	-0.0163879
-34.36	0.0613708	-34.36	0	-34.36	-0.00113	-34.36	0	-34.36	-0.0176086	-34.36	0	-34.36	-0.0323792	-34.36	0	-34.36	-0.0212708	-34.36	0	-34.36	0.115448	-34.36	0	-34.36	0.0369568	-34.36	0	-34.36	0.0927429	-34.36	0	-34.36	0.0475769	-34.36	0	-34.36	0.0545349	-34.36	0	-34.36	0.101532	-34.36	0	-34.36	-0.0310364	-34.36	0	-34.26	-0.0135803
-34.26	0.0585632	-34.26	0	-34.26	0.00558	-34.26	0	-34.26	-0.01651	-34.26	0	-34.26	-0.0256653	-34.26	0	-34.26	-0.0145569	-34.26	0	-34.26	0.126801	-34.26	0	-34.26	0.0436707	-34.26	0	-34.26	0.0955506	-34.26	0	-34.26	0.0596619	-34.26	0	-34.26	0.0588074	-34.26	0	-34.26	0.105804	-34.26	0	-34.26	-0.0267639	-34.26	0	-34.16	-0.0160828
-34.16	0.0570374	-34.16	0	-34.16	0.00479	-34.16	0	-34.16	-0.0102234	-34.16	0	-34.16	-0.0264586	-34.16	0	-34.16	-0.00607	-34.16	0	-34.16	0.127472	-34.16	0	-34.16	0.0521547	-34.16	0	-34.16	0.114288	-34.16	0	-34.16	0.0674133	-34.16	0	-34.16	0.0619202	-34.16	0	-34.16	0.108917	-34.16	0	-34.16	-0.0260924	-34.16	0	-34.06	-0.0196226
-34.06	0.0486145	-34.06	0	-34.06	0.000275	-34.06	0	-34.06	-0.01474	-34.06	0	-34.06	-0.0231626	-34.06	0	-34.06	-0.0120544	-34.06	0	-34.06	0.128571	-34.06	0	-34.06	0.0500796	-34.06	0	-34.06	0.121491	-34.06	0	-34.06	0.0646057	-34.06	0	-34.06	0.0630188	-34.06	0	-34.06	0.117828	-34.06	0	-34.06	-0.0296323	-34.06	0	-33.96	-0.0257874
-33.96	0.0597839	-33.96	0	-33.96	0.00668	-33.96	0	-33.96	-0.0152893	-33.96	0	-33.96	-0.00809	-33.96	0	-33.96	-0.0143127	-33.96	0	-33.96	0.144379	-33.96	0	-33.96	0.0588074	-33.96	0	-33.96	0.12558	-33.96	0	-33.96	0.0701599	-33.96	0	-33.96	0.0646667	-33.96	0	-33.96	0.123383	-33.96	0	-33.96	-0.0311584	-33.96	0	-33.86	-0.0201721
-33.86	0.0607605	-33.86	0	-33.86	-0.00174	-33.86	0	-33.86	-0.0065	-33.86	0	-33.86	-0.0141907	-33.86	0	-33.86	-0.00308	-33.86	0	-33.86	0.146088	-33.86	0	-33.86	0.0551453	-33.86	0	-33.86	0.133636	-33.86	0	-33.86	0.0757751	-33.86	0	-33.86	0.0851746	-33.86	0	-33.86	0.132172	-33.86	0	-33.86	-0.0277405	-33.86	0	-33.76	-0.0202331
-33.76	0.0675355	-33.76	0	-33.76	-0.0018	-33.76	0	-33.76	-0.00754	-33.76	0	-33.76	-0.016693	-33.76	0	-33.76	-0.00876	-33.76	0	-33.76	0.155304	-33.76	0	-33.76	0.0650941	-33.76	0	-33.76	0.143585	-33.76	0	-33.76	0.0803528	-33.76	0	-33.76	0.0826721	-33.76	0	-33.76	0.141388	-33.76	0	-33.76	-0.0341491	-33.76	0	-33.66	-0.0259705
-33.66	0.0517883	-33.66	0	-33.66	0.00101	-33.66	0	-33.66	-0.00375	-33.66	0	-33.66	-0.0278013	-33.66	0	-33.66	-0.0237732	-33.66	0	-33.66	0.165192	-33.66	0	-33.66	0.0586245	-33.66	0	-33.66	0.145661	-33.66	0	-33.66	0.0816956	-33.66	0	-33.66	0.0832825	-33.66	0	-33.66	0.142731	-33.66	0	-33.66	-0.0391538	-33.66	0	-33.56	-0.0182801
-33.56	0.0538635	-33.56	0	-33.56	0.00406	-33.56	0	-33.56	-0.00168	-33.56	0	-33.56	-0.0179138	-33.56	0	-33.56	-0.0138855	-33.56	0	-33.56	0.172882	-33.56	0	-33.56	0.0670471	-33.56	0	-33.56	0.144806	-33.56	0	-33.56	0.089386	-33.56	0	-33.56	0.0846252	-33.56	0	-33.56	0.163605	-33.56	0	-33.56	-0.0361023	-33.56	0	-33.46	-0.0190125
-33.46	0.0541077	-33.46	0	-33.46	0.00333	-33.46	0	-33.46	-0.00143	-33.46	0	-33.46	-0.00595	-33.46	0	-33.46	-0.0051	-33.46	0	-33.46	0.182404	-33.46	0	-33.46	0.0921936	-33.46	0	-33.46	0.14798	-33.46	0	-33.46	0.0925598	-33.46	0	-33.46	0.098053	-33.46	0	-33.46	0.163849	-33.46	0	-33.46	-0.0368347	-33.46	0	-33.36	-0.0235901
-33.36	0.0517273	-33.36	0	-33.36	0.00192	-33.36	0	-33.36	-0.00381	-33.36	0	-33.36	-0.01297	-33.36	0	-33.36	0.00595	-33.36	0	-33.36	0.193451	-33.36	0	-33.36	0.0929871	-33.36	0	-33.36	0.14267	-33.36	0	-33.36	0.0918884	-33.36	0	-33.36	0.110565	-33.36	0	-33.36	0.164642	-33.36	0	-33.36	-0.0382385	-33.36	0	-33.26	-0.0209046
-33.26	0.0529479	-33.26	0	-33.26	0.00217	-33.26	0	-33.26	-0.00259	-33.26	0	-33.26	-0.00247	-33.26	0	-33.26	0.0101013	-33.26	0	-33.26	0.200775	-33.26	0	-33.26	0.0910338	-33.26	0	-33.26	0.149994	-33.26	0	-33.26	0.109467	-33.26	0	-33.26	0.123505	-33.26	0	-33.26	0.170502	-33.26	0	-33.26	-0.0426332	-33.26	0	-33.16	-0.0192566
-33.16	0.0482483	-33.16	0	-33.16	-0.00864	-33.16	0	-33.16	-0.00266	-33.16	0	-33.16	-0.004	-33.16	0	-33.16	0.00394	-33.16	0	-33.16	0.202423	-33.16	0	-33.16	0.101227	-33.16	0	-33.16	0.163361	-33.16	0	-33.16	0.0976868	-33.16	0	-33.16	0.123444	-33.16	0	-33.16	0.170441	-33.16	0	-33.16	-0.0441589	-33.16	0	-33.06	-0.00729
-33.06	0.0423889	-33.06	0	-33.06	-0.00595	-33.06	0	-33.06	0.0102844	-33.06	0	-33.06	-0.00131	-33.06	0	-33.06	0.00198	-33.06	0	-33.06	0.206573	-33.06	0	-33.06	0.0921935	-33.06	0	-33.06	0.175323	-33.06	0	-33.06	0.102814	-33.06	0	-33.06	0.12149	-33.06	0	-33.06	0.171661	-33.06	0	-33.06	-0.0414735	-33.06	0	-32.96	-0.0054
-32.96	0.0433044	-32.96	0	-32.96	-0.00894	-32.96	0	-32.96	0.00266	-32.96	0	-32.96	0.00986	-32.96	0	-32.96	-0.00247	-32.96	0	-32.96	0.209198	-32.96	0	-32.96	0.0987244	-32.96	0	-32.96	0.165497	-32.96	0	-32.96	0.110077	-32.96	0	-32.96	0.124115	-32.96	0	-32.96	0.172577	-32.96	0	-32.96	-0.0342102	-32.96	0	-32.86	-0.0152283
-32.86	0.0476379	-32.86	0	-32.86	-0.00925	-32.86	0	-32.86	-0.00473	-32.86	0	-32.86	-0.00925	-32.86	0	-32.86	-0.00375	-32.86	0	-32.86	0.22525	-32.86	0	-32.86	0.105255	-32.86	0	-32.86	0.183746	-32.86	0	-32.86	0.116608	-32.86	0	-32.86	0.122833	-32.86	0	-32.86	0.173004	-32.86	0	-32.86	-0.0298767	-32.86	0	-32.76	-0.0198669
-32.76	0.0476379	-32.76	0	-32.76	3.05e-05	-32.76	0	-32.76	0.00455	-32.76	0	-32.76	0.0032	-32.76	0	-32.76	0.00333	-32.76	0	-32.76	0.214996	-32.76	0	-32.76	0.10379	-32.76	0	-32.76	0.182281	-32.76	0	-32.76	0.119049	-32.76	0	-32.76	0.133087	-32.76	0	-32.76	0.180084	-32.76	0	-32.76	-0.0205994	-32.76	0	-32.66	-0.0279236
-32.66	0.037384	-32.66	0	-32.66	-0.00314	-32.66	0	-32.66	0.00137	-32.66	0	-32.66	0.0015	-32.66	0	-32.66	-0.0186462	-32.66	0	-32.66	0.207916	-32.66	0	-32.66	0.102814	-32.66	0	-32.66	0.178131	-32.66	0	-32.66	0.110992	-32.66	0	-32.66	0.124298	-32.66	0	-32.66	0.171295	-32.66	0	-32.66	-0.023773	-32.66	0	-32.56	-0.0292662
-32.56	0.0311584	-32.56	0	-32.56	-0.00937	-32.56	0	-32.56	-0.00949	-32.56	0	-32.56	-0.0108336	-32.56	0	-32.56	-0.0209656	-32.56	0	-32.56	0.205597	-32.56	0	-32.56	0.118561	-32.56	0	-32.56	0.184601	-32.56	0	-32.56	0.10965	-32.56	0	-32.56	0.111969	-32.56	0	-32.56	0.158966	-32.56	0	-32.56	-0.0299986	-32.56	0	-32.46	-0.0206604
-32.46	0.0375671	-32.46	0	-32.46	-0.00772	-32.46	0	-32.46	-0.0101624	-32.46	0	-32.46	-0.0054	-32.46	0	-32.46	-0.0184631	-32.46	0	-32.46	0.212738	-32.46	0	-32.46	0.129608	-32.46	0	-32.46	0.196381	-32.46	0	-32.46	0.106537	-32.46	0	-32.46	0.125214	-32.46	0	-32.46	0.152679	-32.46	0	-32.46	-0.0235901	-32.46	0	-32.36	-0.026825
-32.36	0.0274963	-32.36	0	-32.36	-0.0279236	-32.36	0	-32.36	-0.023407	-32.36	0	-32.36	-0.013031	-32.36	0	-32.36	-0.0246277	-32.36	0	-32.36	0.216827	-32.36	0	-32.36	0.119537	-32.36	0	-32.36	0.202667	-32.36	0	-32.36	0.103546	-32.36	0	-32.36	0.124664	-32.36	0	-32.36	0.159943	-32.36	0	-32.36	-0.0336609	-32.36	0	-32.26	-0.0301818
-32.26	0.0177918	-32.26	0	-32.26	-0.0195617	-32.26	0	-32.26	-0.0150452	-32.26	0	-32.26	-0.0195617	-32.26	0	-32.26	-0.0382385	-32.26	0	-32.26	0.212494	-32.26	0	-32.26	0.114472	-32.26	0	-32.26	0.203217	-32.26	0	-32.26	0.113373	-32.26	0	-32.26	0.13205	-32.26	0	-32.26	0.15097	-32.26	0	-32.26	-0.0355529	-32.26	0	-32.16	-0.0256348
-32.16	0.0162354	-32.16	0	-32.16	-0.018921	-32.16	0	-32.16	-0.010498	-32.16	0	-32.16	-0.0267335	-32.16	0	-32.16	-0.0397949	-32.16	0	-32.16	0.218018	-32.16	0	-32.16	0.116089	-32.16	0	-32.16	0.215576	-32.16	0	-32.16	0.111816	-32.16	0	-32.16	0.133667	-32.16	0	-32.16	0.162598	-32.16	0	-32.16	-0.029297	-32.16	0	-32.06	-0.0192564
-32.06	0.00992	-32.06	0	-32.06	-0.0203551	-32.06	0	-32.06	-0.0112	-32.06	0	-32.06	-0.0203551	-32.06	0	-32.06	-0.039032	-32.06	0	-32.06	0.218781	-32.06	0	-32.06	0.113678	-32.06	0	-32.06	0.221954	-32.06	0	-32.06	0.0976868	-32.06	0	-32.06	0.131256	-32.06	0	-32.06	0.157257	-32.06	0	-32.06	-0.0317076	-32.06	0	-31.96	-0.033783
-31.96	0.00955	-31.96	0	-31.96	-0.0185242	-31.96	0	-31.96	-0.00375	-31.96	0	-31.96	-0.0231628	-31.96	0	-31.96	-0.0457458	-31.96	0	-31.96	0.202789	-31.96	0	-31.96	0.124298	-31.96	0	-31.96	0.219147	-31.96	0	-31.96	0.0965881	-31.96	0	-31.96	0.141876	-31.96	0	-31.96	0.162262	-31.96	0	-31.96	-0.0437927	-31.96	0	-31.86	-0.0368347
-31.86	0.00259	-31.86	0	-31.86	-0.0184021	-31.86	0	-31.86	-0.00925	-31.86	0	-31.86	-0.0301209	-31.86	0	-31.86	-0.0299988	-31.86	0	-31.86	0.213654	-31.86	0	-31.86	0.12735	-31.86	0	-31.86	0.213654	-31.86	0	-31.86	0.0996399	-31.86	0	-31.86	0.136383	-31.86	0	-31.86	0.175568	-31.86	0	-31.86	-0.039032	-31.86	0	-31.76	-0.0406799
-31.76	0.00119	-31.76	0	-31.76	-0.018341	-31.76	0	-31.76	-0.0138245	-31.76	0	-31.76	-0.0300598	-31.76	0	-31.76	-0.0353088	-31.76	0	-31.76	0.214691	-31.76	0	-31.76	0.124481	-31.76	0	-31.76	0.222504	-31.76	0	-31.76	0.0967712	-31.76	0	-31.76	0.142059	-31.76	0	-31.76	0.17099	-31.76	0	-31.76	-0.0389709	-31.76	0	-31.66	-0.0337219
-31.66	0.00327	-31.66	0	-31.66	-0.0152894	-31.66	0	-31.66	-0.0107727	-31.66	0	-31.66	-0.0270081	-31.66	0	-31.66	-0.0293274	-31.66	0	-31.66	0.216766	-31.66	0	-31.66	0.128998	-31.66	0	-31.66	0.212128	-31.66	0	-31.66	0.102753	-31.66	0	-31.66	0.144135	-31.66	0	-31.66	0.174042	-31.66	0	-31.66	-0.0390931	-31.66	0	-31.56	-0.0326844
-31.56	0.00919	-31.56	0	-31.56	-0.0149842	-31.56	0	-31.56	-0.00729	-31.56	0	-31.56	-0.0267029	-31.56	0	-31.56	-0.0304871	-31.56	0	-31.56	0.206207	-31.56	0	-31.56	0.130035	-31.56	0	-31.56	0.215607	-31.56	0	-31.56	0.116486	-31.56	0	-31.56	0.146881	-31.56	0	-31.56	0.185333	-31.56	0	-31.56	-0.0402528	-31.56	0	-31.46	-0.0260926
-31.46	0.00626	-31.46	0	-31.46	-0.0193787	-31.46	0	-31.46	-0.00558	-31.46	0	-31.46	-0.0264588	-31.46	0	-31.46	-0.0309753	-31.46	0	-31.46	0.212677	-31.46	0	-31.46	0.141266	-31.46	0	-31.46	0.211945	-31.46	0	-31.46	0.113556	-31.46	0	-31.46	0.147125	-31.46	0	-31.46	0.190948	-31.46	0	-31.46	-0.0400086	-31.46	0	-31.36	-0.0298768
-31.36	0.00638	-31.36	0	-31.36	-0.014618	-31.36	0	-31.36	0.000153	-31.36	0	-31.36	-0.00754	-31.36	0	-31.36	-0.0379333	-31.36	0	-31.36	0.218414	-31.36	0	-31.36	0.144562	-31.36	0	-31.36	0.211334	-31.36	0	-31.36	0.116852	-31.36	0	-31.36	0.157501	-31.36	0	-31.36	0.19278	-31.36	0	-31.36	-0.0352479	-31.36	0	-31.26	-0.0307923
-31.26	0.0203552	-31.26	0	-31.26	-0.000641	-31.26	0	-31.26	0.00534	-31.26	0	-31.26	-0.0123598	-31.26	0	-31.26	-0.0239563	-31.26	0	-31.26	0.231415	-31.26	0	-31.26	0.163177	-31.26	0	-31.26	0.222137	-31.26	0	-31.26	0.132294	-31.26	0	-31.26	0.170502	-31.26	0	-31.26	0.209686	-31.26	0	-31.26	-0.0244447	-31.26	0	-31.16	-0.0262146
-31.16	0.0171204	-31.16	0	-31.16	-0.00851	-31.16	0	-31.16	0.00381	-31.16	0	-31.16	-0.00778	-31.16	0	-31.16	-0.0435486	-31.16	0	-31.16	0.233795	-31.16	0	-31.16	0.159943	-31.16	0	-31.16	0.218903	-31.16	0	-31.16	0.127594	-31.16	0	-31.16	0.156525	-31.16	0	-31.16	0.203522	-31.16	0	-31.16	-0.0291442	-31.16	0	-31.06	-0.0202942
-31.06	0.00974	-31.06	0	-31.06	-0.0167541	-31.06	0	-31.06	0.0143738	-31.06	0	-31.06	-0.0065	-31.06	0	-31.06	-0.0415344	-31.06	0	-31.06	0.244354	-31.06	0	-31.06	0.157318	-31.06	0	-31.06	0.216278	-31.06	0	-31.06	0.129608	-31.06	0	-31.06	0.152191	-31.06	0	-31.06	0.211639	-31.06	0	-31.06	-0.0271301	-31.06	0	-30.96	-0.0241394
-30.96	0.00504	-30.96	0	-30.96	-0.0205994	-30.96	0	-30.96	0.0105286	-30.96	0	-30.96	-0.00815	-30.96	0	-30.96	-0.0392761	-30.96	0	-30.96	0.236603	-30.96	0	-30.96	0.16275	-30.96	0	-30.96	0.218536	-30.96	0	-30.96	0.120148	-30.96	0	-30.96	0.149078	-30.96	0	-30.96	0.203156	-30.96	0	-30.96	-0.0412293	-30.96	0	-30.86	-0.0179444
-30.86	0.00195	-30.86	0	-30.86	-0.0119629	-30.86	0	-30.86	0.005	-30.86	0	-30.86	-0.00415	-30.86	0	-30.86	-0.0423584	-30.86	0	-30.86	0.247437	-30.86	0	-30.86	0.176025	-30.86	0	-30.86	0.218628	-30.86	0	-30.86	0.124146	-30.86	0	-30.86	0.154541	-30.86	0	-30.86	0.206177	-30.86	0	-30.86	-0.0443116	-30.86	0	-30.76	-0.0310365
-30.76	0.00375	-30.76	0	-30.76	-0.012604	-30.76	0	-30.76	0.00363	-30.76	0	-30.76	-0.000153	-30.76	0	-30.76	-0.0359192	-30.76	0	-30.76	0.256317	-30.76	0	-30.76	0.170746	-30.76	0	-30.76	0.213348	-30.76	0	-30.76	0.128143	-30.76	0	-30.76	0.16098	-30.76	0	-30.76	0.211151	-30.76	0	-30.76	-0.040314	-30.76	0	-30.66	-0.0339661
-30.66	-0.00235	-30.66	0	-30.66	-0.0162659	-30.66	0	-30.66	-0.00394	-30.66	0	-30.66	0.00327	-30.66	0	-30.66	-0.0349426	-30.66	0	-30.66	0.261932	-30.66	0	-30.66	0.171722	-30.66	0	-30.66	0.211151	-30.66	0	-30.66	0.131561	-30.66	0	-30.66	0.153412	-30.66	0	-30.66	0.212128	-30.66	0	-30.66	-0.0400696	-30.66	0	-30.56	-0.0248109
-30.56	-0.00491	-30.56	0	-30.56	-0.0134584	-30.56	0	-30.56	-0.00186	-30.56	0	-30.56	0.00534	-30.56	0	-30.56	-0.0343323	-30.56	0	-30.56	0.262543	-30.56	0	-30.56	0.172333	-30.56	0	-30.56	0.20932	-30.56	0	-30.56	0.13681	-30.56	0	-30.56	0.155487	-30.56	0	-30.56	0.226654	-30.56	0	-30.56	-0.0433656	-30.56	0	-30.46	-0.0179139
-30.46	-0.00583	-30.46	0	-30.46	-0.0104676	-30.46	0	-30.46	0.0065	-30.46	0	-30.46	0.000519	-30.46	0	-30.46	-0.0259705	-30.46	0	-30.46	0.275543	-30.46	0	-30.46	0.185333	-30.46	0	-30.46	0.215485	-30.46	0	-30.46	0.138092	-30.46	0	-30.46	0.163849	-30.46	0	-30.46	0.237457	-30.46	0	-30.46	-0.0381776	-30.46	0	-30.36	-0.0117494
-30.36	-0.00357	-30.36	0	-30.36	-0.0104066	-30.36	0	-30.36	0.0136414	-30.36	0	-30.36	-0.00504	-30.36	0	-30.36	-0.0376282	-30.36	0	-30.36	0.275604	-30.36	0	-30.36	0.180756	-30.36	0	-30.36	0.217743	-30.36	0	-30.36	0.145233	-30.36	0	-30.36	0.17099	-30.36	0	-30.36	0.242157	-30.36	0	-30.36	-0.023224	-30.36	0	-30.26	-0.0157775
-30.26	-0.00369	-30.26	0	-30.26	-0.0168761	-30.26	0	-30.26	0.004	-30.26	0	-30.26	-0.00833	-30.26	0	-30.26	-0.0309143	-30.26	0	-30.26	0.268402	-30.26	0	-30.26	0.175018	-30.26	0	-30.26	0.21286	-30.26	0	-30.26	0.140228	-30.26	0	-30.26	0.161346	-30.26	0	-30.26	0.234955	-30.26	0	-30.26	-0.0289611	-30.26	0	-30.16	-0.0128479
-30.16	-0.00467	-30.16	0	-30.16	-0.00931	-30.16	0	-30.16	0.00546	-30.16	0	-30.16	-0.0107728	-30.16	0	-30.16	-0.0223694	-30.16	0	-30.16	0.279144	-30.16	0	-30.16	0.172577	-30.16	0	-30.16	0.21347	-30.16	0	-30.16	0.148773	-30.16	0	-30.16	0.159637	-30.16	0	-30.16	0.230804	-30.16	0	-30.16	-0.0345765	-30.16	0	-30.06	-0.021637
-30.06	-0.0127258	-30.06	0	-30.06	-0.0110168	-30.06	0	-30.06	0.00986	-30.06	0	-30.06	-0.0259094	-30.06	0	-30.06	-0.0250549	-30.06	0	-30.06	0.274261	-30.06	0	-30.06	0.173798	-30.06	0	-30.06	0.220306	-30.06	0	-30.06	0.141449	-30.06	0	-30.06	0.162567	-30.06	0	-30.06	0.224335	-30.06	0	-30.06	-0.0348206	-30.06	0	-29.96	-0.0138856
-29.96	-0.0103455	-29.96	0	-29.96	-0.0149843	-29.96	0	-29.96	0.01297	-29.96	0	-29.96	-0.0227968	-29.96	0	-29.96	-0.0280457	-29.96	0	-29.96	0.278107	-29.96	0	-29.96	0.170807	-29.96	0	-29.96	0.218048	-29.96	0	-29.96	0.144562	-29.96	0	-29.96	0.166412	-29.96	0	-29.96	0.225128	-29.96	0	-29.96	-0.0285341	-29.96	0	-29.86	-0.0207215
-29.86	-0.000824	-29.86	0	-29.86	-0.00693	-29.86	0	-29.86	0.0171204	-29.86	0	-29.86	-0.0312196	-29.86	0	-29.86	-0.0256042	-29.86	0	-29.86	0.271271	-29.86	0	-29.86	0.181061	-29.86	0	-29.86	0.220489	-29.86	0	-29.86	0.153351	-29.86	0	-29.86	0.169708	-29.86	0	-29.86	0.229279	-29.86	0	-29.86	-0.019745	-29.86	0	-29.76	-0.0288391
-29.76	-0.00504	-29.76	0	-29.76	-0.0135803	-29.76	0	-29.76	0.0143738	-29.76	0	-29.76	-0.0284729	-29.76	0	-29.76	-0.0337219	-29.76	0	-29.76	0.267059	-29.76	0	-29.76	0.169769	-29.76	0	-29.76	0.220917	-29.76	0	-29.76	0.156097	-29.76	0	-29.76	0.164642	-29.76	0	-29.76	0.231171	-29.76	0	-29.76	-0.0224915	-29.76	0	-29.66	-0.0223083
-29.66	-0.00241	-29.66	0	-29.66	-0.0116883	-29.66	0	-29.66	0.0108948	-29.66	0	-29.66	-0.0280458	-29.66	0	-29.66	-0.0271912	-29.66	0	-29.66	0.261871	-29.66	0	-29.66	0.178741	-29.66	0	-29.66	0.206451	-29.66	0	-29.66	0.15567	-29.66	0	-29.66	0.168243	-29.66	0	-29.66	0.234772	-29.66	0	-29.66	-0.012787	-29.66	0	-29.56	-0.0179139
-29.56	-0.00119	-29.56	0	-29.56	-0.0112	-29.56	0	-29.56	0.0143127	-29.56	0	-29.56	-0.0307312	-29.56	0	-29.56	-0.0220642	-29.56	0	-29.56	0.269318	-29.56	0	-29.56	0.176788	-29.56	0	-29.56	0.19986	-29.56	0	-29.56	0.156158	-29.56	0	-29.56	0.171661	-29.56	0	-29.56	0.233551	-29.56	0	-29.56	-0.0201111	-29.56	0	-29.46	-0.0287171
-29.46	-0.00565	-29.46	0	-29.46	-0.0102845	-29.46	0	-29.46	0.0137634	-29.46	0	-29.46	-0.0251771	-29.46	0	-29.46	-0.0140686	-29.46	0	-29.46	0.264008	-29.46	0	-29.46	0.189423	-29.46	0	-29.46	0.200775	-29.46	0	-29.46	0.161713	-29.46	0	-29.46	0.171112	-29.46	0	-29.46	0.234467	-29.46	0	-29.46	-0.0113831	-29.46	0	-29.36	-0.0321351
-29.36	0.000946	-29.36	0	-29.36	-0.0098	-29.36	0	-29.36	0.0142517	-29.36	0	-29.36	-0.021515	-29.36	0	-29.36	-0.0135803	-29.36	0	-29.36	0.268402	-29.36	0	-29.36	0.204803	-29.36	0	-29.36	0.202728	-29.36	0	-29.36	0.165375	-29.36	0	-29.36	0.159882	-29.36	0	-29.36	0.249847	-29.36	0	-29.36	-0.0226136	-29.36	0	-29.26	-0.0177308
-29.26	-0.00638	-29.26	0	-29.26	-0.0102845	-29.26	0	-29.26	0.00131	-29.26	0	-29.26	-0.0344544	-29.26	0	-29.26	-0.0140686	-29.26	0	-29.26	0.265717	-29.26	0	-29.26	0.199676	-29.26	0	-29.26	0.195404	-29.26	0	-29.26	0.164154	-29.26	0	-29.26	0.1633	-29.26	0	-29.26	0.236908	-29.26	0	-29.26	-0.0191956	-29.26	0	-29.16	-0.00516
-29.16	0.00229	-29.16	0	-29.16	-0.0108948	-29.16	0	-29.16	-0.00174	-29.16	0	-29.16	-0.0350648	-29.16	0	-29.16	-0.0076	-29.16	0	-29.16	0.267303	-29.16	0	-29.16	0.199066	-29.16	0	-29.16	0.192352	-29.16	0	-29.16	0.15329	-29.16	0	-29.16	0.165863	-29.16	0	-29.16	0.232391	-29.16	0	-29.16	-0.00491	-29.16	0	-29.06	-0.0152283
-29.06	-0.00388	-29.06	0	-29.06	-0.00143	-29.06	0	-29.06	-0.00168	-29.06	0	-29.06	-0.0351258	-29.06	0	-29.06	-0.0122986	-29.06	0	-29.06	0.276764	-29.06	0	-29.06	0.206085	-29.06	0	-29.06	0.18692	-29.06	0	-29.06	0.161163	-29.06	0	-29.06	0.16507	-29.06	0	-29.06	0.236237	-29.06	0	-29.06	-0.00571	-29.06	0	-28.96	-0.00912
-28.96	0.000519	-28.96	0	-28.96	-0.00558	-28.96	0	-28.96	-0.00888	-28.96	0	-28.96	-0.0297547	-28.96	0	-28.96	-0.0140076	-28.96	0	-28.96	0.275055	-28.96	0	-28.96	0.209015	-28.96	0	-28.96	0.181305	-28.96	0	-28.96	0.146881	-28.96	0	-28.96	0.167999	-28.96	0	-28.96	0.237701	-28.96	0	-28.96	-0.0113221	-28.96	0	-28.86	-0.0148011
-28.86	0.00436	-28.86	0	-28.86	-0.00418	-28.86	0	-28.86	-0.0145569	-28.86	0	-28.86	-0.0432434	-28.86	0	-28.86	-0.0274963	-28.86	0	-28.86	0.269379	-28.86	0	-28.86	0.222137	-28.86	0	-28.86	0.184174	-28.86	0	-28.86	0.14682	-28.86	0	-28.86	0.153046	-28.86	0	-28.86	0.24057	-28.86	0	-28.86	-0.0130921	-28.86	0	-28.76	-0.02182
-28.76	-0.0051	-28.76	0	-28.76	0.00516	-28.76	0	-28.76	-0.0144958	-28.76	0	-28.76	-0.040985	-28.76	0	-28.76	-0.0369568	-28.76	0	-28.76	0.26236	-28.76	0	-28.76	0.212677	-28.76	0	-28.76	0.172516	-28.76	0	-28.76	0.141266	-28.76	0	-28.76	0.15213	-28.76	0	-28.76	0.228912	-28.76	0	-28.76	-0.0225524	-28.76	0	-28.66	-0.0301208
-28.66	-0.00778	-28.66	0	-28.66	-0.00143	-28.66	0	-28.66	-0.0196228	-28.66	0	-28.66	-0.0530701	-28.66	0	-28.66	-0.0325623	-28.66	0	-28.66	0.28067	-28.66	0	-28.66	0.217072	-28.66	0	-28.66	0.183746	-28.66	0	-28.66	0.140045	-28.66	0	-28.66	0.152618	-28.66	0	-28.66	0.240143	-28.66	0	-28.66	-0.018158	-28.66	0	-28.56	-0.0247498
-28.56	-0.00729	-28.56	0	-28.56	0.00296	-28.56	0	-28.56	-0.0213318	-28.56	0	-28.56	-0.0478211	-28.56	0	-28.56	-0.0445251	-28.56	0	-28.56	0.27652	-28.56	0	-28.56	0.216095	-28.56	0	-28.56	0.177399	-28.56	0	-28.56	0.14151	-28.56	0	-28.56	0.164825	-28.56	0	-28.56	0.245514	-28.56	0	-28.56	-0.0254822	-28.56	0	-28.46	-0.0271606
-28.46	-0.008	-28.46	0	-28.46	-0.00946	-28.46	0	-28.46	-0.0315552	-28.46	0	-28.46	-0.0453491	-28.46	0	-28.46	-0.0484009	-28.46	0	-28.46	0.28363	-28.46	0	-28.46	0.21759	-28.46	0	-28.46	0.162537	-28.46	0	-28.46	0.141541	-28.46	0	-28.46	0.167297	-28.46	0	-28.46	0.238464	-28.46	0	-28.46	-0.0269165	-28.46	0	-28.36	-0.0230409
-28.36	-0.00705	-28.36	0	-28.36	-0.00461	-28.36	0	-28.36	-0.0281677	-28.36	0	-28.36	-0.0429383	-28.36	0	-28.36	-0.0364685	-28.36	0	-28.36	0.283844	-28.36	0	-28.36	0.217804	-28.36	0	-28.36	0.159576	-28.36	0	-28.36	0.143951	-28.36	0	-28.36	0.16507	-28.36	0	-28.36	0.226959	-28.36	0	-28.36	-0.0252381	-28.36	0	-28.26	-0.0257264
-28.26	0.00589	-28.26	0	-28.26	0.00442	-28.26	0	-28.26	-0.0208435	-28.26	0	-28.26	-0.0346377	-28.26	0	-28.26	-0.0291443	-28.26	0	-28.26	0.294342	-28.26	0	-28.26	0.219024	-28.26	0	-28.26	0.156891	-28.26	0	-28.26	0.152252	-28.26	0	-28.26	0.16629	-28.26	0	-28.26	0.234283	-28.26	0	-28.26	-0.0310976	-28.26	0	-28.16	-0.021698
-28.16	0.00137	-28.16	0	-28.16	0.00845	-28.16	0	-28.16	-0.0197449	-28.16	0	-28.16	-0.0469666	-28.16	0	-28.16	-0.0312195	-28.16	0	-28.16	0.292267	-28.16	0	-28.16	0.223053	-28.16	0	-28.16	0.164093	-28.16	0	-28.16	0.147736	-28.16	0	-28.16	0.16568	-28.16	0	-28.16	0.235382	-28.16	0	-28.16	-0.0363465	-28.16	0	-28.06	-0.0296936
-28.06	-0.00357	-28.06	0	-28.06	0.000458	-28.06	0	-28.06	-0.0246887	-28.06	0	-28.06	-0.0526428	-28.06	0	-28.06	-0.0447083	-28.06	0	-28.06	0.288055	-28.06	0	-28.06	0.219818	-28.06	0	-28.06	0.14743	-28.06	0	-28.06	0.145966	-28.06	0	-28.06	0.160004	-28.06	0	-28.06	0.230438	-28.06	0	-28.06	-0.0427551	-28.06	0	-27.96	-0.0333863
-27.96	0.00531	-27.96	0	-27.96	-0.0103151	-27.96	0	-27.96	-0.0136108	-27.96	0	-27.96	-0.0376588	-27.96	0	-27.96	-0.0265503	-27.96	0	-27.96	0.304749	-27.96	0	-27.96	0.214538	-27.96	0	-27.96	0.156311	-27.96	0	-27.96	0.156311	-27.96	0	-27.96	0.170349	-27.96	0	-27.96	0.240051	-27.96	0	-27.96	-0.0355836	-27.96	0	-27.86	-0.0402528
-27.86	0.00626	-27.86	0	-27.86	0.000152	-27.86	0	-27.86	-0.00314	-27.86	0	-27.86	-0.0310976	-27.86	0	-27.86	-0.0348816	-27.86	0	-27.86	0.297882	-27.86	0	-27.86	0.224029	-27.86	0	-27.86	0.152618	-27.86	0	-27.86	0.160431	-27.86	0	-27.86	0.158844	-27.86	0	-27.86	0.249542	-27.86	0	-27.86	-0.0236513	-27.86	0	-27.76	-0.024933
-27.76	-0.00504	-27.76	0	-27.76	-0.00504	-27.76	0	-27.76	-0.00198	-27.76	0	-27.76	-0.0292055	-27.76	0	-27.76	-0.0283508	-27.76	0	-27.76	0.298309	-27.76	0	-27.76	0.219818	-27.76	0	-27.76	0.150604	-27.76	0	-27.76	0.157684	-27.76	0	-27.76	0.152191	-27.76	0	-27.76	0.249969	-27.76	0	-27.76	-0.0256655	-27.76	0	-27.66	-0.028717
-27.66	0.0029	-27.66	0	-27.66	-0.0032	-27.66	0	-27.66	-0.00894	-27.66	0	-27.66	-0.0305482	-27.66	0	-27.66	-0.014801	-27.66	0	-27.66	0.294525	-27.66	0	-27.66	0.220673	-27.66	0	-27.66	0.150726	-27.66	0	-27.66	0.156342	-27.66	0	-27.66	0.150848	-27.66	0	-27.66	0.248627	-27.66	0	-27.66	-0.019928	-27.66	0	-27.56	-0.0228577
-27.56	-0.0100403	-27.56	0	-27.56	0.000214	-27.56	0	-27.56	-0.00455	-27.56	0	-27.56	-0.0388489	-27.56	0	-27.56	-0.0245667	-27.56	0	-27.56	0.293304	-27.56	0	-27.56	0.225067	-27.56	0	-27.56	0.143402	-27.56	0	-27.56	0.155853	-27.56	0	-27.56	0.142548	-27.56	0	-27.56	0.2435	-27.56	0	-27.56	-0.0101624	-27.56	0	-27.46	-0.0252992
-27.46	-0.00467	-27.46	0	-27.46	0.00876	-27.46	0	-27.46	-0.000885	-27.46	0	-27.46	-0.0373842	-27.46	0	-27.46	-0.00919	-27.46	0	-27.46	0.290131	-27.46	0	-27.46	0.216278	-27.46	0	-27.46	0.142425	-27.46	0	-27.46	0.161224	-27.46	0	-27.46	0.147186	-27.46	0	-27.46	0.246429	-27.46	0	-27.46	-0.0065	-27.46	0	-27.36	-0.0248718
-27.36	-0.0142517	-27.36	0	-27.36	0.000641	-27.36	0	-27.36	-0.0112	-27.36	0	-27.36	-0.0430603	-27.36	0	-27.36	-0.0195007	-27.36	0	-27.36	0.282013	-27.36	0	-27.36	0.20816	-27.36	0	-27.36	0.138214	-27.36	0	-27.36	0.151642	-27.36	0	-27.36	0.142975	-27.36	0	-27.36	0.239166	-27.36	0	-27.36	-0.0051	-27.36	0	-27.26	-0.0224306
-27.26	-0.00717	-27.26	0	-27.26	0.00308	-27.26	0	-27.26	-0.00266	-27.26	0	-27.26	-0.0398867	-27.26	0	-27.26	-0.0109558	-27.26	0	-27.26	0.281281	-27.26	0	-27.26	0.217682	-27.26	0	-27.26	0.155548	-27.26	0	-27.26	0.155548	-27.26	0	-27.26	0.146149	-27.26	0	-27.26	0.240753	-27.26	0	-27.26	0.00345	-27.26	0	-27.16	-0.0298157
-27.16	-0.00845	-27.16	0	-27.16	-0.00211	-27.16	0	-27.16	-0.014679	-27.16	0	-27.16	-0.0411682	-27.16	0	-27.16	-0.0151672	-27.16	0	-27.16	0.273895	-27.16	0	-27.16	0.200043	-27.16	0	-27.16	0.152802	-27.16	0	-27.16	0.141083	-27.16	0	-27.16	0.147308	-27.16	0	-27.16	0.225555	-27.16	0	-27.16	-0.000763	-27.16	0	-27.06	-0.0271913
-27.06	-0.00485	-27.06	0	-27.06	-0.00632	-27.06	0	-27.06	-0.0127869	-27.06	0	-27.06	-0.0453797	-27.06	0	-27.06	-0.00864	-27.06	0	-27.06	0.27652	-27.06	0	-27.06	0.20047	-27.06	0	-27.06	0.155426	-27.06	0	-27.06	0.146149	-27.06	0	-27.06	0.147736	-27.06	0	-27.06	0.238434	-27.06	0	-27.06	0.00113	-27.06	0	-26.96	-0.0285339
-26.96	-0.004	-26.96	0	-26.96	-0.00546	-26.96	0	-26.96	-0.025116	-26.96	0	-26.96	-0.0484314	-26.96	0	-26.96	-0.0185242	-26.96	0	-26.96	0.263458	-26.96	0	-26.96	0.197418	-26.96	0	-26.96	0.157257	-26.96	0	-26.96	0.145538	-26.96	0	-26.96	0.144684	-26.96	0	-26.96	0.230011	-26.96	0	-26.96	-0.0111999	-26.96	0	-26.86	-0.0299988
-26.86	-0.00546	-26.86	0	-26.86	-0.00375	-26.86	0	-26.86	-0.0219421	-26.86	0	-26.86	-0.0428162	-26.86	0	-26.86	-0.0177917	-26.86	0	-26.86	0.261993	-26.86	0	-26.86	0.19986	-26.86	0	-26.86	0.169708	-26.86	0	-26.86	0.152618	-26.86	0	-26.86	0.150299	-26.86	0	-26.86	0.228546	-26.86	0	-26.86	-0.0126648	-26.86	0	-26.76	-0.0343324
-26.76	-0.0190735	-26.76	0	-26.76	-0.0112611	-26.76	0	-26.76	-0.0191956	-26.76	0	-26.76	-0.0425111	-26.76	0	-26.76	-0.0126038	-26.76	0	-26.76	0.265472	-26.76	0	-26.76	0.194061	-26.76	0	-26.76	0.163177	-26.76	0	-26.76	0.14682	-26.76	0	-26.76	0.150604	-26.76	0	-26.76	0.224213	-26.76	0	-26.76	-0.0123597	-26.76	0	-26.66	-0.0439453
-26.66	-0.0201416	-26.66	0	-26.66	-0.00671	-26.66	0	-26.66	-0.013916	-26.66	0	-26.66	-0.0379639	-26.66	0	-26.66	-0.0175781	-26.66	0	-26.66	0.271484	-26.66	0	-26.66	0.192993	-26.66	0	-26.66	0.162842	-26.66	0	-26.66	0.138672	-26.66	0	-26.66	0.140259	-26.66	0	-26.66	0.22168	-26.66	0	-26.66	-0.00781	-26.66	0	-26.56	-0.0382386
-26.56	-0.0222474	-26.56	0	-26.56	-0.0151673	-26.56	0	-26.56	-0.0152893	-26.56	0	-26.56	-0.0393372	-26.56	0	-26.56	-0.0157776	-26.56	0	-26.56	0.258392	-26.56	0	-26.56	0.186249	-26.56	0	-26.56	0.167084	-26.56	0	-26.56	0.150726	-26.56	0	-26.56	0.137421	-26.56	0	-26.56	0.221039	-26.56	0	-26.56	-0.00919	-26.56	0	-26.46	-0.0452576
-26.46	-0.0168152	-26.46	0	-26.46	-0.019867	-26.46	0	-26.46	-0.0176697	-26.46	0	-26.46	-0.0299988	-26.46	0	-26.46	-0.0103455	-26.46	0	-26.46	0.258453	-26.46	0	-26.46	0.189239	-26.46	0	-26.46	0.165436	-26.46	0	-26.46	0.141998	-26.46	0	-26.46	0.131866	-26.46	0	-26.46	0.221832	-26.46	0	-26.46	-0.0115662	-26.46	0	-26.36	-0.0383606
-26.36	-0.0277405	-26.36	0	-26.36	-0.019928	-26.36	0	-26.36	-0.00833	-26.36	0	-26.36	-0.0245667	-26.36	0	-26.36	-0.0134583	-26.36	0	-26.36	0.260712	-26.36	0	-26.36	0.190033	-26.36	0	-26.36	0.166962	-26.36	0	-26.36	0.149872	-26.36	0	-26.36	0.137299	-26.36	0	-26.36	0.218719	-26.36	0	-26.36	0.00241	-26.36	0	-26.26	-0.0489196
-26.26	-0.0314636	-26.26	0	-26.26	-0.030487	-26.26	0	-26.26	-0.0213318	-26.26	0	-26.26	-0.0422058	-26.26	0	-26.26	-0.0249939	-26.26	0	-26.26	0.250885	-26.26	0	-26.26	0.195831	-26.26	0	-26.26	0.169586	-26.26	0	-26.26	0.156403	-26.26	0	-26.26	0.139923	-26.26	0	-26.26	0.218903	-26.26	0	-26.26	-0.000336	-26.26	0	-26.16	-0.0414124
-26.16	-0.0261536	-26.16	0	-26.16	-0.0378723	-26.16	0	-26.16	-0.0152893	-26.16	0	-26.16	-0.0378723	-26.16	0	-26.16	-0.0196838	-26.16	0	-26.16	0.255219	-26.16	0	-26.16	0.196259	-26.16	0	-26.16	0.16391	-26.16	0	-26.16	0.152191	-26.16	0	-26.16	0.134247	-26.16	0	-26.16	0.212494	-26.16	0	-26.16	-0.000641	-26.16	0	-26.06	-0.0591125
-26.06	-0.0260314	-26.06	0	-26.06	-0.0367736	-26.06	0	-26.06	-0.0151672	-26.06	0	-26.06	-0.0406799	-26.06	0	-26.06	-0.0281067	-26.06	0	-26.06	0.244598	-26.06	0	-26.06	0.197357	-26.06	0	-26.06	0.164032	-26.06	0	-26.06	0.147675	-26.06	0	-26.06	0.118011	-26.06	0	-26.06	0.211151	-26.06	0	-26.06	-0.0105285	-26.06	0	-25.96	-0.0451355
-25.96	-0.0227966	-25.96	0	-25.96	-0.0313417	-25.96	0	-25.96	-0.00803	-25.96	0	-25.96	-0.0345156	-25.96	0	-25.96	-0.0397644	-25.96	0	-25.96	0.250763	-25.96	0	-25.96	0.190338	-25.96	0	-25.96	0.159454	-25.96	0	-25.96	0.151642	-25.96	0	-25.96	0.130524	-25.96	0	-25.96	0.208771	-25.96	0	-25.96	-0.00436	-25.96	0	-25.86	-0.046051
-25.86	-0.0144348	-25.86	0	-25.86	-0.0190735	-25.86	0	-25.86	-0.00211	-25.86	0	-25.86	-0.0158997	-25.86	0	-25.86	-0.0299377	-25.86	0	-25.86	0.25766	-25.86	0	-25.86	0.196259	-25.86	0	-25.86	0.165375	-25.86	0	-25.86	0.156097	-25.86	0	-25.86	0.131073	-25.86	0	-25.86	0.224945	-25.86	0	-25.86	0.00253	-25.86	0	-25.76	-0.0371399
-25.76	-0.0172424	-25.76	0	-25.76	-0.0279846	-25.76	0	-25.76	-0.0117493	-25.76	0	-25.76	-0.0265198	-25.76	0	-25.76	-0.0317688	-25.76	0	-25.76	0.257294	-25.76	0	-25.76	0.198334	-25.76	0	-25.76	0.16745	-25.76	0	-25.76	0.162811	-25.76	0	-25.76	0.130707	-25.76	0	-25.76	0.228485	-25.76	0	-25.76	0.00363	-25.76	0	-25.66	-0.0489807
-25.66	-0.0322571	-25.66	0	-25.66	-0.040802	-25.66	0	-25.66	-0.0174866	-25.66	0	-25.66	-0.0266418	-25.66	0	-25.66	-0.0445862	-25.66	0	-25.66	0.24765	-25.66	0	-25.66	0.185516	-25.66	0	-25.66	0.153168	-25.66	0	-25.66	0.145355	-25.66	0	-25.66	0.120331	-25.66	0	-25.66	0.218842	-25.66	0	-25.66	-0.00821	-25.66	0	-25.56	-0.0400087
-25.56	-0.0325624	-25.56	0	-25.56	-0.0372011	-25.56	0	-25.56	-0.0202332	-25.56	0	-25.56	-0.0262148	-25.56	0	-25.56	-0.0409851	-25.56	0	-25.56	0.237091	-25.56	0	-25.56	0.188385	-25.56	0	-25.56	0.16214	-25.56	0	-25.56	0.141144	-25.56	0	-25.56	0.116119	-25.56	0	-25.56	0.222443	-25.56	0	-25.56	-0.00241	-25.56	0	-25.46	-0.0530701
-25.46	-0.0317078	-25.46	0	-25.46	-0.0378114	-25.46	0	-25.46	-0.0144958	-25.46	0	-25.46	-0.021454	-25.46	0	-25.46	-0.0540466	-25.46	0	-25.46	0.242828	-25.46	0	-25.46	0.193146	-25.46	0	-25.46	0.170074	-25.46	0	-25.46	0.134186	-25.46	0	-25.46	0.124054	-25.46	0	-25.46	0.209381	-25.46	0	-25.46	-0.00058	-25.46	0	-25.36	-0.0478821
-25.36	-0.0255432	-25.36	0	-25.36	-0.0301819	-25.36	0	-25.36	-0.0224915	-25.36	0	-25.36	-0.0270081	-25.36	0	-25.36	-0.0456848	-25.36	0	-25.36	0.24411	-25.36	0	-25.36	0.195404	-25.36	0	-25.36	0.16452	-25.36	0	-25.36	0.14035	-25.36	0	-25.36	0.139496	-25.36	0	-25.36	0.213837	-25.36	0	-25.36	-3.05e-05	-25.36	0	-25.26	-0.0533142
-25.26	-0.0334167	-25.26	0	-25.26	-0.0473327	-25.26	0	-25.26	-0.0335388	-25.26	0	-25.26	-0.0302429	-25.26	0	-25.26	-0.0628357	-25.26	0	-25.26	0.245758	-25.26	0	-25.26	0.196075	-25.26	0	-25.26	0.160553	-25.26	0	-25.26	0.137115	-25.26	0	-25.26	0.135529	-25.26	0	-25.26	0.220123	-25.26	0	-25.26	-0.00473	-25.26	0	-25.16	-0.0630188
-25.16	-0.0314026	-25.16	0	-25.16	-0.0431213	-25.16	0	-25.16	-0.0283508	-25.16	0	-25.16	-0.0211487	-25.16	0	-25.16	-0.054718	-25.16	0	-25.16	0.261688	-25.16	0	-25.16	0.20517	-25.16	0	-25.16	0.1633	-25.16	0	-25.16	0.14621	-25.16	0	-25.16	0.140717	-25.16	0	-25.16	0.223602	-25.16	0	-25.16	-0.00589	-25.16	0	-25.06	-0.0621643
-25.06	-0.0469055	-25.06	0	-25.06	-0.0412903	-25.06	0	-25.06	-0.0274963	-25.06	0	-25.06	-0.0242004	-25.06	0	-25.06	-0.0567932	-25.06	0	-25.06	0.251801	-25.06	0	-25.06	0.200653	-25.06	0	-25.06	0.166595	-25.06	0	-25.06	0.130707	-25.06	0	-25.06	0.140106	-25.06	0	-25.06	0.215912	-25.06	0	-25.06	-0.0111389	-25.06	0	-24.96	-0.070282
-24.96	-0.0457458	-24.96	0	-24.96	-0.036957	-24.96	0	-24.96	-0.0324402	-24.96	0	-24.96	-0.0221864	-24.96	0	-24.96	-0.0556335	-24.96	0	-24.96	0.25296	-24.96	0	-24.96	0.194733	-24.96	0	-24.96	0.156036	-24.96	0	-24.96	0.139679	-24.96	0	-24.96	0.141998	-24.96	0	-24.96	0.210968	-24.96	0	-24.96	-0.00925	-24.96	0	-24.86	-0.0680237
-24.86	-0.0433655	-24.86	0	-24.86	-0.035553	-24.86	0	-24.86	-0.0310364	-24.86	0	-24.86	-0.0238342	-24.86	0	-24.86	-0.0635071	-24.86	0	-24.86	0.24826	-24.86	0	-24.86	0.205658	-24.86	0	-24.86	0.170135	-24.86	0	-24.86	0.134247	-24.86	0	-24.86	0.145111	-24.86	0	-24.86	0.211639	-24.86	0	-24.86	-0.014679	-24.86	0	-24.76	-0.080475
-24.76	-0.0371399	-24.76	0	-24.76	-0.0400698	-24.76	0	-24.76	-0.0238342	-24.76	0	-24.76	-0.0205385	-24.76	0	-24.76	-0.063385	-24.76	0	-24.76	0.242767	-24.76	0	-24.76	0.1987	-24.76	0	-24.76	0.163177	-24.76	0	-24.76	0.131927	-24.76	0	-24.76	0.133514	-24.76	0	-24.76	0.20932	-24.76	0	-24.76	-0.00992	-24.76	0	-24.66	-0.0735779
-24.66	-0.0341492	-24.66	0	-24.66	-0.0387878	-24.66	0	-24.66	-0.0296326	-24.66	0	-24.66	-0.0263367	-24.66	0	-24.66	-0.0691833	-24.66	0	-24.66	0.249664	-24.66	0	-24.66	0.207062	-24.66	0	-24.66	0.165192	-24.66	0	-24.66	0.143463	-24.66	0	-24.66	0.138702	-24.66	0	-24.66	0.204498	-24.66	0	-24.66	-0.0079	-24.66	0	-24.56	-0.0695498
-24.56	-0.0308535	-24.56	0	-24.56	-0.0472109	-24.56	0	-24.56	-0.0207214	-24.56	0	-24.56	-0.0174258	-24.56	0	-24.56	-0.0524597	-24.56	0	-24.56	0.253693	-24.56	0	-24.56	0.197174	-24.56	0	-24.56	0.170929	-24.56	0	-24.56	0.147491	-24.56	0	-24.56	0.149078	-24.56	0	-24.56	0.210968	-24.56	0	-24.56	0.00101	-24.56	0	-24.46	-0.0665588
-24.46	-0.0388489	-24.46	0	-24.46	-0.0481262	-24.46	0	-24.46	-0.0272522	-24.46	0	-24.46	-0.0193176	-24.46	0	-24.46	-0.0621643	-24.46	0	-24.46	0.256683	-24.46	0	-24.46	0.195282	-24.46	0	-24.46	0.15976	-24.46	0	-24.46	0.150482	-24.46	0	-24.46	0.134735	-24.46	0	-24.46	0.209076	-24.46	0	-24.46	0.00302	-24.46	0	-24.36	-0.0636597
-24.36	-0.0274048	-24.36	0	-24.36	-0.0335083	-24.36	0	-24.36	-0.0172729	-24.36	0	-24.36	-0.0186157	-24.36	0	-24.36	-0.0497437	-24.36	0	-24.36	0.256409	-24.36	0	-24.36	0.207703	-24.36	0	-24.36	0.176819	-24.36	0	-24.36	0.150208	-24.36	0	-24.36	0.14325	-24.36	0	-24.36	0.221497	-24.36	0	-24.36	0.0115356	-24.36	0	-24.26	-0.059723
-24.26	-0.0327454	-24.26	0	-24.26	-0.0327455	-24.26	0	-24.26	-0.0133362	-24.26	0	-24.26	-0.0178529	-24.26	0	-24.26	-0.052887	-24.26	0	-24.26	0.258881	-24.26	0	-24.26	0.196747	-24.26	0	-24.26	0.173675	-24.26	0	-24.26	0.164398	-24.26	0	-24.26	0.144012	-24.26	0	-24.26	0.218353	-24.26	0	-24.26	0.0122984	-24.26	0	-24.16	-0.063324
-24.16	-0.0363464	-24.16	0	-24.16	-0.0346375	-24.16	0	-24.16	-0.0254822	-24.16	0	-24.16	-0.0221863	-24.16	0	-24.16	-0.0579529	-24.16	0	-24.16	0.25528	-24.16	0	-24.16	0.191681	-24.16	0	-24.16	0.156891	-24.16	0	-24.16	0.153717	-24.16	0	-24.16	0.138947	-24.16	0	-24.16	0.203033	-24.16	0	-24.16	0.00479	-24.16	0	-24.06	-0.0583193
-24.06	-0.0337832	-24.06	0	-24.06	-0.028168	-24.06	0	-24.06	-0.0119324	-24.06	0	-24.06	-0.0118106	-24.06	0	-24.06	-0.0617371	-24.06	0	-24.06	0.245392	-24.06	0	-24.06	0.19107	-24.06	0	-24.06	0.164825	-24.06	0	-24.06	0.158722	-24.06	0	-24.06	0.135162	-24.06	0	-24.06	0.211945	-24.06	0	-24.06	0.0137021	-24.06	0	-23.96	-0.0626526
-23.96	-0.0412903	-23.96	0	-23.96	-0.0473936	-23.96	0	-23.96	-0.0187073	-23.96	0	-23.96	-0.0246886	-23.96	0	-23.96	-0.0675354	-23.96	0	-23.96	0.242523	-23.96	0	-23.96	0.183563	-23.96	0	-23.96	0.159027	-23.96	0	-23.96	0.154388	-23.96	0	-23.96	0.129364	-23.96	0	-23.96	0.204437	-23.96	0	-23.96	-0.00235	-23.96	0	-23.86	-0.0545349
-23.86	-0.032196	-23.86	0	-23.86	-0.0361023	-23.86	0	-23.86	-0.00961	-23.86	0	-23.86	-0.016571	-23.86	0	-23.86	-0.0594177	-23.86	0	-23.86	0.247711	-23.86	0	-23.86	0.188751	-23.86	0	-23.86	0.167145	-23.86	0	-23.86	0.150787	-23.86	0	-23.86	0.137482	-23.86	0	-23.86	0.202545	-23.86	0	-23.86	0.0167542	-23.86	0	-23.76	-0.0553894
-23.76	-0.0354919	-23.76	0	-23.76	-0.0447693	-23.76	0	-23.76	-0.009	-23.76	0	-23.76	-0.0252381	-23.76	0	-23.76	-0.0680847	-23.76	0	-23.76	0.245148	-23.76	0	-23.76	0.174469	-23.76	0	-23.76	0.16629	-23.76	0	-23.76	0.138947	-23.76	0	-23.76	0.136627	-23.76	0	-23.76	0.192902	-23.76	0	-23.76	0.0141906	-23.76	0	-23.66	-0.0545349
-23.66	-0.0346375	-23.66	0	-23.66	-0.040741	-23.66	0	-23.66	-0.0120544	-23.66	0	-23.66	-0.0243835	-23.66	0	-23.66	-0.0711365	-23.66	0	-23.66	0.235992	-23.66	0	-23.66	0.166046	-23.66	0	-23.66	0.167145	-23.66	0	-23.66	0.133698	-23.66	0	-23.66	0.136017	-23.66	0	-23.66	0.194733	-23.66	0	-23.66	0.0160217	-23.66	0	-23.56	-0.0592958
-23.56	-0.0425722	-23.56	0	-23.56	-0.0315859	-23.56	0	-23.56	-0.0121765	-23.56	0	-23.56	-0.0291445	-23.56	0	-23.56	-0.0641785	-23.56	0	-23.56	0.230255	-23.56	0	-23.56	0.162018	-23.56	0	-23.56	0.170196	-23.56	0	-23.56	0.135773	-23.56	0	-23.56	0.125641	-23.56	0	-23.56	0.196808	-23.56	0	-23.56	0.0180967	-23.56	0	-23.46	-0.0480652
-23.46	-0.0406189	-23.46	0	-23.46	-0.0303654	-23.46	0	-23.46	0.00223	-23.46	0	-23.46	-0.021088	-23.46	0	-23.46	-0.0639343	-23.46	0	-23.46	0.247833	-23.46	0	-23.46	0.162262	-23.46	0	-23.46	0.17752	-23.46	0	-23.46	0.136993	-23.46	0	-23.46	0.129059	-23.46	0	-23.46	0.198029	-23.46	0	-23.46	0.031036	-23.46	0	-23.36	-0.0392761
-23.36	-0.0357361	-23.36	0	-23.36	-0.0301208	-23.36	0	-23.36	-0.00143	-23.36	0	-23.36	-0.0184021	-23.36	0	-23.36	-0.0534363	-23.36	0	-23.36	0.248077	-23.36	0	-23.36	0.164948	-23.36	0	-23.36	0.169952	-23.36	0	-23.36	0.134064	-23.36	0	-23.36	0.131744	-23.36	0	-23.36	0.199738	-23.36	0	-23.36	0.0288391	-23.36	0	-23.26	-0.0433046
-23.26	-0.0336609	-23.26	0	-23.26	-0.0273134	-23.26	0	-23.26	-0.000824	-23.26	0	-23.26	-0.0170595	-23.26	0	-23.26	-0.0630798	-23.26	0	-23.26	0.248688	-23.26	0	-23.26	0.155304	-23.26	0	-23.26	0.158844	-23.26	0	-23.26	0.122955	-23.26	0	-23.26	0.12674	-23.26	0	-23.26	0.203522	-23.26	0	-23.26	0.0365293	-23.26	0	-23.16	-0.0497742
-23.16	-0.0298767	-23.16	0	-23.16	-0.0242615	-23.16	0	-23.16	0.00125	-23.16	0	-23.16	-0.0267029	-23.16	0	-23.16	-0.0624695	-23.16	0	-23.16	0.246857	-23.16	0	-23.16	0.147369	-23.16	0	-23.16	0.157013	-23.16	0	-23.16	0.121124	-23.16	0	-23.16	0.137604	-23.16	0	-23.16	0.200958	-23.16	0	-23.16	0.0346985	-23.16	0	-23.06	-0.0540466
-23.06	-0.0224304	-23.06	0	-23.06	-0.0263367	-23.06	0	-23.06	-0.00766	-23.06	0	-23.06	-0.0238953	-23.06	0	-23.06	-0.0589294	-23.06	0	-23.06	0.249664	-23.06	0	-23.06	0.1492	-23.06	0	-23.06	0.148102	-23.06	0	-23.06	0.112213	-23.06	0	-23.06	0.123077	-23.06	0	-23.06	0.184967	-23.06	0	-23.06	0.0375061	-23.06	0	-22.96	-0.0639343
-22.96	-0.0205994	-22.96	0	-22.96	-0.0235291	-22.96	0	-22.96	-0.0143738	-22.96	0	-22.96	-0.033783	-22.96	0	-22.96	-0.0688171	-22.96	0	-22.96	0.246857	-22.96	0	-22.96	0.152008	-22.96	0	-22.96	0.145294	-22.96	0	-22.96	0.114044	-22.96	0	-22.96	0.118805	-22.96	0	-22.96	0.182159	-22.96	0	-22.96	0.0386047	-22.96	0	-22.86	-0.0571594
-22.86	-0.0138245	-22.86	0	-22.86	-0.0255432	-22.86	0	-22.86	-0.0224915	-22.86	0	-22.86	-0.0270081	-22.86	0	-22.86	-0.058136	-22.86	0	-22.86	0.246552	-22.86	0	-22.86	0.157806	-22.86	0	-22.86	0.146454	-22.86	0	-22.86	0.113007	-22.86	0	-22.86	0.124603	-22.86	0	-22.86	0.186493	-22.86	0	-22.86	0.0507507	-22.86	0	-22.76	-0.0627138
-22.76	-0.0208435	-22.76	0	-22.76	-0.0184023	-22.76	0	-22.76	-0.0280457	-22.76	0	-22.76	-0.0176699	-22.76	0	-22.76	-0.0605164	-22.76	0	-22.76	0.240997	-22.76	0	-22.76	0.164947	-22.76	0	-22.76	0.148834	-22.76	0	-22.76	0.115265	-22.76	0	-22.76	0.136383	-22.76	0	-22.76	0.188019	-22.76	0	-22.76	0.0437315	-22.76	0	-22.66	-0.0579529
-22.66	-0.0170593	-22.66	0	-22.66	-0.0153503	-22.66	0	-22.66	-0.0186462	-22.66	0	-22.66	-0.0185242	-22.66	0	-22.66	-0.0699158	-22.66	0	-22.66	0.245758	-22.66	0	-22.66	0.164825	-22.66	0	-22.66	0.141754	-22.66	0	-22.66	0.120026	-22.66	0	-22.66	0.138702	-22.66	0	-22.66	0.19278	-22.66	0	-22.66	0.0414124	-22.66	0	-22.56	-0.0553285
-22.56	-0.0134584	-22.56	0	-22.56	-0.0102846	-22.56	0	-22.56	-0.018219	-22.56	0	-22.56	-0.011017	-22.56	0	-22.56	-0.0726624	-22.56	0	-22.56	0.248383	-22.56	0	-22.56	0.172333	-22.56	0	-22.56	0.149261	-22.56	0	-22.56	0.12265	-22.56	0	-22.56	0.135956	-22.56	0	-22.56	0.190765	-22.56	0	-22.56	0.0479429	-22.56	0	-22.46	-0.042511
-22.46	-0.0250549	-22.46	0	-22.46	0.00473	-22.46	0	-22.46	-0.0188293	-22.46	0	-22.46	-0.0162658	-22.46	0	-22.46	-0.0740051	-22.46	0	-22.46	0.249481	-22.46	0	-22.46	0.168549	-22.46	0	-22.46	0.137665	-22.46	0	-22.46	0.123749	-22.46	0	-22.46	0.126068	-22.46	0	-22.46	0.184784	-22.46	0	-22.46	0.0497742	-22.46	0	-22.36	-0.040802
-22.36	-0.028717	-22.36	0	-22.36	-0.00357	-22.36	0	-22.36	-0.00613	-22.36	0	-22.36	-0.0223694	-22.36	0	-22.36	-0.0730286	-22.36	0	-22.36	0.235565	-22.36	0	-22.36	0.171967	-22.36	0	-22.36	0.141083	-22.36	0	-22.36	0.113007	-22.36	0	-22.36	0.12851	-22.36	0	-22.36	0.175507	-22.36	0	-22.36	0.0507507	-22.36	0	-22.26	-0.037079
-22.26	-0.0132751	-22.26	0	-22.26	0.00479	-22.26	0	-22.26	0.00613	-22.26	0	-22.26	-0.00693	-22.26	0	-22.26	-0.0614929	-22.26	0	-22.26	0.224396	-22.26	0	-22.26	0.160797	-22.26	0	-22.26	0.142364	-22.26	0	-22.26	0.118195	-22.26	0	-22.26	0.134674	-22.26	0	-22.26	0.177765	-22.26	0	-22.26	0.074005	-22.26	0	-22.16	-0.0263367
-22.16	-0.0142517	-22.16	0	-22.16	-0.000824	-22.16	0	-22.16	0.00833	-22.16	0	-22.16	-0.00327	-22.16	0	-22.16	-0.0624695	-22.16	0	-22.16	0.221954	-22.16	0	-22.16	0.162994	-22.16	0	-22.16	0.132111	-22.16	0	-22.16	0.120392	-22.16	0	-22.16	0.13443	-22.16	0	-22.16	0.178253	-22.16	0	-22.16	0.0730286	-22.16	0	-22.06	-0.0207213
-22.06	-0.0164489	-22.06	0	-22.06	-0.00229	-22.06	0	-22.06	0.0178528	-22.06	0	-22.06	-0.0101012	-22.06	0	-22.06	-0.0575867	-22.06	0	-22.06	0.216583	-22.06	0	-22.06	0.145905	-22.06	0	-22.06	0.118195	-22.06	0	-22.06	0.125275	-22.06	0	-22.06	0.12442	-22.06	0	-22.06	0.171417	-22.06	0	-22.06	0.0825501	-22.06	0	-21.96	-0.0263977
-21.96	-0.0111389	-21.96	0	-21.96	0.00693	-21.96	0	-21.96	0.0231628	-21.96	0	-21.96	-0.00552	-21.96	0	-21.96	-0.0593567	-21.96	0	-21.96	0.209442	-21.96	0	-21.96	0.131683	-21.96	0	-21.96	0.117157	-21.96	0	-21.96	0.120331	-21.96	0	-21.96	0.121918	-21.96	0	-21.96	0.172089	-21.96	0	-21.96	0.075409	-21.96	0	-21.86	-0.018158
-21.86	0.00174	-21.86	0	-21.86	0.00809	-21.86	0	-21.86	0.0360413	-21.86	0	-21.86	-0.0114441	-21.86	0	-21.86	-0.058197	-21.86	0	-21.86	0.20816	-21.86	0	-21.86	0.136749	-21.86	0	-21.86	0.116852	-21.86	0	-21.86	0.112213	-21.86	0	-21.86	0.123077	-21.86	0	-21.86	0.174713	-21.86	0	-21.86	0.077301	-21.86	0	-21.76	-0.0243833
-21.76	-0.00912	-21.76	0	-21.76	0.0065	-21.76	0	-21.76	0.0298157	-21.76	0	-21.76	-0.0176694	-21.76	0	-21.76	-0.0480652	-21.76	0	-21.76	0.197296	-21.76	0	-21.76	0.126618	-21.76	0	-21.76	0.112091	-21.76	0	-21.76	0.091095	-21.76	0	-21.76	0.112213	-21.76	0	-21.76	0.154449	-21.76	0	-21.76	0.0710757	-21.76	0	-21.66	-0.0259094
-21.66	-0.0209045	-21.66	0	-21.66	0.00888	-21.66	0	-21.66	0.0329285	-21.66	0	-21.66	-0.0255432	-21.66	0	-21.66	-0.0503235	-21.66	0	-21.66	0.196503	-21.66	0	-21.66	0.128998	-21.66	0	-21.66	0.098114	-21.66	0	-21.66	0.0817566	-21.66	0	-21.66	0.0972595	-21.66	0	-21.66	0.144257	-21.66	0	-21.66	0.0749207	-21.66	0	-21.56	-0.0372618
-21.56	-0.0173643	-21.56	0	-21.56	0.00461	-21.56	0	-21.56	0.0357361	-21.56	0	-21.56	-0.0266417	-21.56	0	-21.56	-0.0499573	-21.56	0	-21.56	0.175873	-21.56	0	-21.56	0.114472	-21.56	0	-21.56	0.0867616	-21.56	0	-21.56	0.0672302	-21.56	0	-21.56	0.0984802	-21.56	0	-21.56	0.138519	-21.56	0	-21.56	0.061371	-21.56	0	-21.46	-0.0277405
-21.46	-0.00784	-21.46	0	-21.46	0.0141297	-21.46	0	-21.46	0.0264587	-21.46	0	-21.46	-0.0171203	-21.46	0	-21.46	-0.0521545	-21.46	0	-21.46	0.169769	-21.46	0	-21.46	0.0998231	-21.46	0	-21.46	0.0813905	-21.46	0	-21.46	0.0682068	-21.46	0	-21.46	0.0822449	-21.46	0	-21.46	0.126068	-21.46	0	-21.46	0.0599061	-21.46	0	-21.36	-0.0229797
-21.36	-0.00943	-21.36	0	-21.36	0.0188904	-21.36	0	-21.36	0.0326843	-21.36	0	-21.36	-0.00772	-21.36	0	-21.36	-0.045929	-21.36	0	-21.36	0.172821	-21.36	0	-21.36	0.0896912	-21.36	0	-21.36	0.0737	-21.36	0	-21.36	0.065155	-21.36	0	-21.36	0.0884705	-21.36	0	-21.36	0.137909	-21.36	0	-21.36	0.068573	-21.36	0	-21.26	-0.0408627
-21.26	-0.00998	-21.26	0	-21.26	0.0127261	-21.26	0	-21.26	0.0274963	-21.26	0	-21.26	-0.0199887	-21.26	0	-21.26	-0.0511169	-21.26	0	-21.26	0.163727	-21.26	0	-21.26	0.0852359	-21.26	0	-21.26	0.0589908	-21.26	0	-21.26	0.0589905	-21.26	0	-21.26	0.0832825	-21.26	0	-21.26	0.123199	-21.26	0	-21.26	0.0538638	-21.26	0	-21.16	-0.0544128
-21.16	-0.0110779	-21.16	0	-21.16	0.00699	-21.16	0	-21.16	0.0161438	-21.16	0	-21.16	-0.0196228	-21.16	0	-21.16	-0.0656433	-21.16	0	-21.16	0.160919	-21.16	0	-21.16	0.0660706	-21.16	0	-21.16	0.0500793	-21.16	0	-21.16	0.0500793	-21.16	0	-21.16	0.0687561	-21.16	0	-21.16	0.115753	-21.16	0	-21.16	0.058136	-21.16	0	-21.06	-0.0535583
-21.06	-0.0187683	-21.06	0	-21.06	-0.00388	-21.06	0	-21.06	0.0123596	-21.06	0	-21.06	-0.023407	-21.06	0	-21.06	-0.0630798	-21.06	0	-21.06	0.151031	-21.06	0	-21.06	0.0622864	-21.06	0	-21.06	0.0470276	-21.06	0	-21.06	0.049469	-21.06	0	-21.06	0.0588684	-21.06	0	-21.06	0.105865	-21.06	0	-21.06	0.0482483	-21.06	0	-20.96	-0.0585632
-20.96	-0.0152283	-20.96	0	-20.96	0.00284	-20.96	0	-20.96	0.0190735	-20.96	0	-20.96	-0.0213318	-20.96	0	-20.96	-0.063446	-20.96	0	-20.96	0.148224	-20.96	0	-20.96	0.0526428	-20.96	0	-20.96	0.0537415	-20.96	0	-20.96	0.0561829	-20.96	0	-20.96	0.0631409	-20.96	0	-20.96	0.0906067	-20.96	0	-20.96	0.0486145	-20.96	0	-20.86	-0.0574036
-20.86	-0.0179749	-20.86	0	-20.86	0.00717	-20.86	0	-20.86	0.0280457	-20.86	0	-20.86	-0.0272522	-20.86	0	-20.86	-0.0505676	-20.86	0	-20.86	0.140106	-20.86	0	-20.86	0.0467224	-20.86	0	-20.86	0.0549011	-20.86	0	-20.86	0.0502625	-20.86	0	-20.86	0.0689392	-20.86	0	-20.86	0.0754089	-20.86	0	-20.86	0.0497742	-20.86	0	-20.76	-0.0494078
-20.76	-0.0263367	-20.76	0	-20.76	-0.00363	-20.76	0	-20.76	0.0196838	-20.76	0	-20.76	-0.0231627	-20.76	0	-20.76	-0.0464783	-20.76	0	-20.76	0.141022	-20.76	0	-20.76	0.0461732	-20.76	0	-20.76	0.0511781	-20.76	0	-20.76	0.0543518	-20.76	0	-20.76	0.0605774	-20.76	0	-20.76	0.0763245	-20.76	0	-20.76	0.0577699	-20.76	0	-20.66	-0.0412292
-20.66	-0.0166931	-20.66	0	-20.66	0.00845	-20.66	0	-20.66	0.0293274	-20.66	0	-20.66	-0.0227966	-20.66	0	-20.66	-0.0343933	-20.66	0	-20.66	0.153107	-20.66	0	-20.66	0.051178	-20.66	0	-20.66	0.0710754	-20.66	0	-20.66	0.0632629	-20.66	0	-20.66	0.0680237	-20.66	0	-20.66	0.0813293	-20.66	0	-20.66	0.0627747	-20.66	0	-20.56	-0.0411682
-20.56	-0.00955	-20.56	0	-20.56	0.00851	-20.56	0	-20.56	0.044281	-20.56	0	-20.56	-0.0110168	-20.56	0	-20.56	-0.0343323	-20.56	0	-20.56	0.157806	-20.56	0	-20.56	0.051239	-20.56	0	-20.56	0.0664978	-20.56	0	-20.56	0.0664978	-20.56	0	-20.56	0.0610046	-20.56	0	-20.56	0.0767517	-20.56	0	-20.56	0.058197	-20.56	0	-20.46	-0.0437317
-20.46	-0.00894	-20.46	0	-20.46	0.0176698	-20.46	0	-20.46	0.0534363	-20.46	0	-20.46	-0.00894	-20.46	0	-20.46	-0.0220032	-20.46	0	-20.46	0.150604	-20.46	0	-20.46	0.0603944	-20.46	0	-20.46	0.0653993	-20.46	0	-20.46	0.0639343	-20.46	0	-20.46	0.0662537	-20.46	0	-20.46	0.085907	-20.46	0	-20.46	0.0556336	-20.46	0	-20.36	-0.042511
-20.36	-0.0101624	-20.36	0	-20.36	0.00864	-20.36	0	-20.36	0.0475769	-20.36	0	-20.36	-0.00455	-20.36	0	-20.36	-0.0263977	-20.36	0	-20.36	0.151825	-20.36	0	-20.36	0.0623474	-20.36	0	-20.36	0.0627136	-20.36	0	-20.36	0.0697937	-20.36	0	-20.36	0.0603943	-20.36	0	-20.36	0.0800476	-20.36	0	-20.36	0.0614929	-20.36	0	-20.26	-0.0544737
-20.26	-0.0150452	-20.26	0	-20.26	0.00693	-20.26	0	-20.26	0.0505066	-20.26	0	-20.26	-0.00479	-20.26	0	-20.26	-0.0281067	-20.26	0	-20.26	0.147675	-20.26	0	-20.26	0.0574648	-20.26	0	-20.26	0.0649111	-20.26	0	-20.26	0.0649109	-20.26	0	-20.26	0.0640564	-20.26	0	-20.26	0.0829773	-20.26	0	-20.26	0.0519716	-20.26	0	-20.16	-0.0523376
-20.16	-0.0207214	-20.16	0	-20.16	0.00833	-20.16	0	-20.16	0.0519104	-20.16	0	-20.16	0.00906	-20.16	0	-20.16	-0.0267029	-20.16	0	-20.16	0.146637	-20.16	0	-20.16	0.0635071	-20.16	0	-20.16	0.0521545	-20.16	0	-20.16	0.0670471	-20.16	0	-20.16	0.0491028	-20.16	0	-20.16	0.0890198	-20.16	0	-20.16	0.0360413	-20.16	0	-20.06	-0.0588073
-20.06	-0.0240172	-20.06	0	-20.06	0.00577	-20.06	0	-20.06	0.0368958	-20.06	0	-20.06	0.00577	-20.06	0	-20.06	-0.0324402	-20.06	0	-20.06	0.150421	-20.06	0	-20.06	0.0680238	-20.06	0	-20.06	0.0566713	-20.06	0	-20.06	0.0591125	-20.06	0	-20.06	0.0419006	-20.06	0	-20.06	0.092804	-20.06	0	-20.06	0.0281068	-20.06	0	-19.96	-0.0639954
-19.96	-0.0231018	-19.96	0	-19.96	-0.0065	-19.96	0	-19.96	0.0190125	-19.96	0	-19.96	-0.0065	-19.96	0	-19.96	-0.0493469	-19.96	0	-19.96	0.149872	-19.96	0	-19.96	0.0603946	-19.96	0	-19.96	0.0607608	-19.96	0	-19.96	0.0561218	-19.96	0	-19.96	0.0271912	-19.96	0	-19.96	0.0827332	-19.96	0	-19.96	0.0158389	-19.96	0	-19.86	-0.0742493
-19.86	-0.0323792	-19.86	0	-19.86	-0.0128479	-19.86	0	-19.86	0.0104675	-19.86	0	-19.86	-0.0292053	-19.86	0	-19.86	-0.0571594	-19.86	0	-19.86	0.134979	-19.86	0	-19.86	0.0611267	-19.86	0	-19.86	0.0607605	-19.86	0	-19.86	0.052948	-19.86	0	-19.86	0.0279236	-19.86	0	-19.86	0.0656433	-19.86	0	-19.86	-0.00687	-19.86	0	-19.76	-0.0845639
-19.76	-0.0506287	-19.76	0	-19.76	-0.0254819	-19.76	0	-19.76	-0.0170593	-19.76	0	-19.76	-0.0450131	-19.76	0	-19.76	-0.0754089	-19.76	0	-19.76	0.134796	-19.76	0	-19.76	0.0484927	-19.76	0	-19.76	0.0566714	-19.76	0	-19.76	0.035675	-19.76	0	-19.76	0.0270081	-19.76	0	-19.76	0.0622864	-19.76	0	-19.76	-0.0226743	-19.76	0	-19.66	-0.098053
-19.66	-0.0632629	-19.66	0	-19.66	-0.0451965	-19.66	0	-19.66	-0.0337219	-19.66	0	-19.66	-0.0554504	-19.66	0	-19.66	-0.0834045	-19.66	0	-19.66	0.138519	-19.66	0	-19.66	0.037323	-19.66	0	-19.66	0.0533142	-19.66	0	-19.66	0.0369568	-19.66	0	-19.66	0.0314636	-19.66	0	-19.66	0.0667419	-19.66	0	-19.66	-0.0345764	-19.66	0	-19.56	-0.0959171
-19.56	-0.0643009	-19.56	0	-19.56	-0.0508732	-19.56	0	-19.56	-0.0417175	-19.56	0	-19.56	-0.0586857	-19.56	0	-19.56	-0.0937195	-19.56	0	-19.56	0.137482	-19.56	0	-19.56	0.0426327	-19.56	0	-19.56	0.0671688	-19.56	0	-19.56	0.0461731	-19.56	0	-19.56	0.0406799	-19.56	0	-19.56	0.0845032	-19.56	0	-19.56	-0.0238956	-19.56	0	-19.46	-0.102692
-19.46	-0.0593567	-19.46	0	-19.46	-0.056183	-19.46	0	-19.46	-0.0484924	-19.46	0	-19.46	-0.056183	-19.46	0	-19.46	-0.0990295	-19.46	0	-19.46	0.143158	-19.46	0	-19.46	0.0568542	-19.46	0	-19.46	0.0603942	-19.46	0	-19.46	0.0557556	-19.46	0	-19.46	0.0502625	-19.46	0	-19.46	0.0823669	-19.46	0	-19.46	-0.0228578	-19.46	0	-19.36	-0.094574
-19.36	-0.0644226	-19.36	0	-19.36	-0.0658875	-19.36	0	-19.36	-0.0403748	-19.36	0	-19.36	-0.0541687	-19.36	0	-19.36	-0.113495	-19.36	0	-19.36	0.149811	-19.36	0	-19.36	0.0635071	-19.36	0	-19.36	0.0794983	-19.36	0	-19.36	0.0631409	-19.36	0	-19.36	0.0544739	-19.36	0	-19.36	0.0921936	-19.36	0	-19.36	-0.0310974	-19.36	0	-19.26	-0.0925601
-19.26	-0.0648499	-19.26	0	-19.26	-0.0616763	-19.26	0	-19.26	-0.0429993	-19.26	0	-19.26	-0.0514224	-19.26	0	-19.26	-0.116241	-19.26	0	-19.26	0.163544	-19.26	0	-19.26	0.065521	-19.26	0	-19.26	0.0861509	-19.26	0	-19.26	0.0697937	-19.26	0	-19.26	0.0518494	-19.26	0	-19.26	0.103485	-19.26	0	-19.26	-0.0322573	-19.26	0	-19.16	-0.0845032
-19.16	-0.0748596	-19.16	0	-19.16	-0.0543518	-19.16	0	-19.16	-0.053009	-19.16	0	-19.16	-0.0614319	-19.16	0	-19.16	-0.104279	-19.16	0	-19.16	0.169891	-19.16	0	-19.16	0.0711365	-19.16	0	-19.16	0.0910339	-19.16	0	-19.16	0.0746765	-19.16	0	-19.16	0.0613708	-19.16	0	-19.16	0.116913	-19.16	0	-19.16	-0.0437317	-19.16	0	-19.06	-0.0884709
-19.06	-0.0614933	-19.06	0	-19.06	-0.0536808	-19.06	0	-19.06	-0.0538025	-19.06	0	-19.06	-0.0583195	-19.06	0	-19.06	-0.0979919	-19.06	0	-19.06	0.176178	-19.06	0	-19.06	0.0937801	-19.06	0	-19.06	0.113678	-19.06	0	-19.06	0.0973206	-19.06	0	-19.06	0.0722961	-19.06	0	-19.06	0.131012	-19.06	0	-19.06	-0.0594181	-19.06	0	-18.96	-0.0913391
-18.96	-0.066803	-18.96	0	-18.96	-0.0611878	-18.96	0	-18.96	-0.0683899	-18.96	0	-18.96	-0.0760804	-18.96	0	-18.96	-0.0947571	-18.96	0	-18.96	0.18576	-18.96	0	-18.96	0.107269	-18.96	0	-18.96	0.115448	-18.96	0	-18.96	0.0990906	-18.96	0	-18.96	0.0818787	-18.96	0	-18.96	0.144501	-18.96	0	-18.96	-0.0654603	-18.96	0	-18.86	-0.101166
-18.86	-0.0539246	-18.86	0	-18.86	-0.0639343	-18.86	0	-18.86	-0.0696716	-18.86	0	-18.86	-0.0795593	-18.86	0	-18.86	-0.0943298	-18.86	0	-18.86	0.190826	-18.86	0	-18.86	0.112335	-18.86	0	-18.86	0.128326	-18.86	0	-18.86	0.111969	-18.86	0	-18.86	0.0837708	-18.86	0	-18.86	0.157379	-18.86	0	-18.86	-0.0799255	-18.86	0	-18.76	-0.10611
-18.76	-0.0400696	-18.76	0	-18.76	-0.0805973	-18.76	0	-18.76	-0.0838928	-18.76	0	-18.76	-0.0845035	-18.76	0	-18.76	-0.108551	-18.76	0	-18.76	0.203949	-18.76	0	-18.76	0.130096	-18.76	0	-18.76	0.138275	-18.76	0	-18.76	0.121918	-18.76	0	-18.76	0.1008	-18.76	0	-18.76	0.167328	-18.76	0	-18.76	-0.0863346	-18.76	0	-18.66	-0.107147
-18.66	-0.0467224	-18.66	0	-18.66	-0.0918884	-18.66	0	-18.66	-0.0873718	-18.66	0	-18.66	-0.0794373	-18.66	0	-18.66	-0.11203	-18.66	0	-18.66	0.228546	-18.66	0	-18.66	0.138336	-18.66	0	-18.66	0.150421	-18.66	0	-18.66	0.141876	-18.66	0	-18.66	0.120026	-18.66	0	-18.66	0.175568	-18.66	0	-18.66	-0.0851746	-18.66	0	-18.56	-0.109162
-18.56	-0.0400701	-18.56	0	-18.56	-0.0860906	-18.56	0	-18.56	-0.0838928	-18.56	0	-18.56	-0.0790105	-18.56	0	-18.56	-0.106232	-18.56	0	-18.56	0.249237	-18.56	0	-18.56	0.167572	-18.56	0	-18.56	0.143768	-18.56	0	-18.56	0.151581	-18.56	0	-18.56	0.137543	-18.56	0	-18.56	0.200165	-18.56	0	-18.56	-0.0801091	-18.56	0	-18.46	-0.119537
-18.46	-0.0410461	-18.46	0	-18.46	-0.0893863	-18.46	0	-18.46	-0.084137	-18.46	0	-18.46	-0.0776676	-18.46	0	-18.46	-0.116608	-18.46	0	-18.46	0.258392	-18.46	0	-18.46	0.194793	-18.46	0	-18.46	0.148285	-18.46	0	-18.46	0.156097	-18.46	0	-18.46	0.155243	-18.46	0	-18.46	0.217133	-18.46	0	-18.46	-0.0951236	-18.46	0	-18.36	-0.124146
-18.36	-0.0488281	-18.36	0	-18.36	-0.0822754	-18.36	0	-18.36	-0.0699463	-18.36	0	-18.36	-0.0792236	-18.36	0	-18.36	-0.112671	-18.36	0	-18.36	0.270142	-18.36	0	-18.36	0.2229	-18.36	0	-18.36	0.157593	-18.36	0	-18.36	0.148315	-18.36	0	-18.36	0.157715	-18.36	0	-18.36	0.224243	-18.36	0	-18.36	-0.109985	-18.36	0	-18.26	-0.115876
-18.26	-0.0381165	-18.26	0	-18.26	-0.0676582	-18.26	0	-18.26	-0.0545959	-18.26	0	-18.26	-0.0825508	-18.26	0	-18.26	-0.105865	-18.26	0	-18.26	0.297211	-18.26	0	-18.26	0.23825	-18.26	0	-18.26	0.171478	-18.26	0	-18.26	0.162201	-18.26	0	-18.26	0.173065	-18.26	0	-18.26	0.242767	-18.26	0	-18.26	-0.110993	-18.26	0	-18.16	-0.110931
-18.16	-0.0480652	-18.16	0	-18.16	-0.0729675	-18.16	0	-18.16	-0.0567322	-18.16	0	-18.16	-0.08078	-18.16	0	-18.16	-0.11264	-18.16	0	-18.16	0.302155	-18.16	0	-18.16	0.246368	-18.16	0	-18.16	0.188141	-18.16	0	-18.16	0.156891	-18.16	0	-18.16	0.174103	-18.16	0	-18.16	0.242096	-18.16	0	-18.16	-0.109222	-18.16	0	-18.06	-0.117951
-18.06	-0.0425115	-18.06	0	-18.06	-0.0784002	-18.06	0	-18.06	-0.066803	-18.06	0	-18.06	-0.0862127	-18.06	0	-18.06	-0.0939026	-18.06	0	-18.06	0.308441	-18.06	0	-18.06	0.257293	-18.06	0	-18.06	0.195159	-18.06	0	-18.06	0.159271	-18.06	0	-18.06	0.173309	-18.06	0	-18.06	0.246918	-18.06	0	-18.06	-0.106843	-18.06	0	-17.96	-0.121338
-17.96	-0.0428467	-17.96	0	-17.96	-0.0762943	-17.96	0	-17.96	-0.0593262	-17.96	0	-17.96	-0.0926518	-17.96	0	-17.96	-0.0839844	-17.96	0	-17.96	0.309814	-17.96	0	-17.96	0.252319	-17.96	0	-17.96	0.18872	-17.96	0	-17.96	0.169189	-17.96	0	-17.96	0.168335	-17.96	0	-17.96	0.249756	-17.96	0	-17.96	-0.113282	-17.96	0	-17.86	-0.128082
-17.86	-0.0346985	-17.86	0	-17.86	-0.0752258	-17.86	0	-17.86	-0.0426331	-17.86	0	-17.86	-0.0971985	-17.86	0	-17.86	-0.0743713	-17.86	0	-17.86	0.324066	-17.86	0	-17.86	0.260468	-17.86	0	-17.86	0.210785	-17.86	0	-17.86	0.193695	-17.86	0	-17.86	0.196014	-17.86	0	-17.86	0.255463	-17.86	0	-17.86	-0.10611	-17.86	0	-17.76	-0.117341
-17.76	-0.0224915	-17.76	0	-17.76	-0.062287	-17.76	0	-17.76	-0.0436096	-17.76	0	-17.76	-0.0793768	-17.76	0	-17.76	-0.0738831	-17.76	0	-17.76	0.32309	-17.76	0	-17.76	0.257049	-17.76	0	-17.76	0.222991	-17.76	0	-17.76	0.206635	-17.76	0	-17.76	0.220673	-17.76	0	-17.76	0.26767	-17.76	0	-17.76	-0.0914618	-17.76	0	-17.66	-0.117584
-17.66	-0.0273743	-17.66	0	-17.66	-0.0561829	-17.66	0	-17.66	-0.0470276	-17.66	0	-17.66	-0.0796204	-17.66	0	-17.66	-0.061554	-17.66	0	-17.66	0.319672	-17.66	0	-17.66	0.270966	-17.66	0	-17.66	0.217377	-17.66	0	-17.66	0.215912	-17.66	0	-17.66	0.218231	-17.66	0	-17.66	0.265228	-17.66	0	-17.66	-0.0931702	-17.66	0	-17.56	-0.123993
-17.56	-0.0415957	-17.56	0	-17.56	-0.0672304	-17.56	0	-17.56	-0.0431824	-17.56	0	-17.56	-0.0774843	-17.56	0	-17.56	-0.0734558	-17.56	0	-17.56	0.332062	-17.56	0	-17.56	0.269195	-17.56	0	-17.56	0.214142	-17.56	0	-17.56	0.214142	-17.56	0	-17.56	0.213287	-17.56	0	-17.56	0.270538	-17.56	0	-17.56	-0.102753	-17.56	0	-17.46	-0.109772
-17.46	-0.0359192	-17.46	0	-17.46	-0.0593571	-17.46	0	-17.46	-0.0328674	-17.46	0	-17.46	-0.0733952	-17.46	0	-17.46	-0.0560608	-17.46	0	-17.46	0.345551	-17.46	0	-17.46	0.276336	-17.46	0	-17.46	0.221283	-17.46	0	-17.46	0.204926	-17.46	0	-17.46	0.221283	-17.46	0	-17.46	0.282318	-17.46	0	-17.46	-0.0924381	-17.46	0	-17.36	-0.102325
-17.36	-0.0348206	-17.36	0	-17.36	-0.0455627	-17.36	0	-17.36	-0.0239563	-17.36	0	-17.36	-0.0675354	-17.36	0	-17.36	-0.0415344	-17.36	0	-17.36	0.346649	-17.36	0	-17.36	0.275238	-17.36	0	-17.36	0.213104	-17.36	0	-17.36	0.208466	-17.36	0	-17.36	0.215424	-17.36	0	-17.36	0.281219	-17.36	0	-17.36	-0.0810852	-17.36	0	-17.26	-0.0793156
-17.26	-0.0249939	-17.26	0	-17.26	-0.0413517	-17.26	0	-17.26	-0.0102234	-17.26	0	-17.26	-0.0686955	-17.26	0	-17.26	-0.0287781	-17.26	0	-17.26	0.348663	-17.26	0	-17.26	0.265411	-17.26	0	-17.26	0.204864	-17.26	0	-17.26	0.200226	-17.26	0	-17.26	0.214264	-17.26	0	-17.26	0.27298	-17.26	0	-17.26	-0.0619816	-17.26	0	-17.16	-0.0763245
-17.16	-0.0290833	-17.16	0	-17.16	-0.0383606	-17.16	0	-17.16	-0.00967	-17.16	0	-17.16	-0.0657043	-17.16	0	-17.16	-0.0226135	-17.16	0	-17.16	0.34848	-17.16	0	-17.16	0.255096	-17.16	0	-17.16	0.196136	-17.16	0	-17.16	0.191498	-17.16	0	-17.16	0.193085	-17.16	0	-17.16	0.259613	-17.16	0	-17.16	-0.0472717	-17.16	0	-17.06	-0.0677799
-17.06	-0.0119937	-17.06	0	-17.06	-0.0180973	-17.06	0	-17.06	-0.00577	-17.06	0	-17.06	-0.0493473	-17.06	0	-17.06	-0.0140686	-17.06	0	-17.06	0.337494	-17.06	0	-17.06	0.242645	-17.06	0	-17.06	0.196869	-17.06	0	-17.06	0.190643	-17.06	0	-17.06	0.186005	-17.06	0	-17.06	0.253265	-17.06	0	-17.06	-0.0387271	-17.06	0	-16.96	-0.0542908
-16.96	-0.00314	-16.96	0	-16.96	-0.0124209	-16.96	0	-16.96	-9.16e-05	-16.96	0	-16.96	-0.040497	-16.96	0	-16.96	0.00333	-16.96	0	-16.96	0.326813	-16.96	0	-16.96	0.22171	-16.96	0	-16.96	0.181427	-16.96	0	-16.96	0.179108	-16.96	0	-16.96	0.188507	-16.96	0	-16.96	0.247223	-16.96	0	-16.96	-0.0220644	-16.96	0	-16.86	-0.0397644
-16.86	-0.00351	-16.86	0	-16.86	-0.00497	-16.86	0	-16.86	0.011261	-16.86	0	-16.86	-0.0245056	-16.86	0	-16.86	0.00296	-16.86	0	-16.86	0.299835	-16.86	0	-16.86	0.213531	-16.86	0	-16.86	0.170929	-16.86	0	-16.86	0.178009	-16.86	0	-16.86	0.165436	-16.86	0	-16.86	0.234406	-16.86	0	-16.86	-0.00607	-16.86	0	-16.76	-0.0275572
-16.76	0.00333	-16.76	0	-16.76	-0.00986	-16.76	0	-16.76	0.00638	-16.76	0	-16.76	-0.0215757	-16.76	0	-16.76	0.0098	-16.76	0	-16.76	0.28714	-16.76	0	-16.76	0.19693	-16.76	0	-16.76	0.146515	-16.76	0	-16.76	0.148956	-16.76	0	-16.76	0.148102	-16.76	0	-16.76	0.202911	-16.76	0	-16.76	-0.0141295	-16.76	0	-16.66	-0.0154114
-16.66	-0.00797	-16.66	0	-16.66	-0.00479	-16.66	0	-16.66	0.0114441	-16.66	0	-16.66	-0.0314026	-16.66	0	-16.66	0.0109558	-16.66	0	-16.66	0.260956	-16.66	0	-16.66	0.17392	-16.66	0	-16.66	0.128143	-16.66	0	-16.66	0.123505	-16.66	0	-16.66	0.128143	-16.66	0	-16.66	0.18454	-16.66	0	-16.66	-0.0105286	-16.66	0	-16.56	-0.0245665
-16.56	-0.0032	-16.56	0	-16.56	-0.00931	-16.56	0	-16.56	0.01474	-16.56	0	-16.56	-0.0373839	-16.56	0	-16.56	0.00644	-16.56	0	-16.56	0.24472	-16.56	0	-16.56	0.163056	-16.56	0	-16.56	0.107269	-16.56	0	-16.56	0.102631	-16.56	0	-16.56	0.101776	-16.56	0	-16.56	0.163666	-16.56	0	-16.56	0.00204	-16.56	0	-16.46	-0.023407
-16.46	0.00821	-16.46	0	-16.46	-0.000336	-16.46	0	-16.46	0.011261	-16.46	0	-16.46	-0.0198668	-16.46	0	-16.46	0.014679	-16.46	0	-16.46	0.233429	-16.46	0	-16.46	0.13382	-16.46	0	-16.46	0.105255	-16.46	0	-16.46	0.0959778	-16.46	0	-16.46	0.0834045	-16.46	0	-16.46	0.157013	-16.46	0	-16.46	0.00565	-16.46	0	-16.36	-0.0224915
-16.36	0.00449	-16.36	0	-16.36	0.0062	-16.36	0	-16.36	0.00754	-16.36	0	-16.36	-0.01651	-16.36	0	-16.36	0.0187683	-16.36	0	-16.36	0.205536	-16.36	0	-16.36	0.112885	-16.36	0	-16.36	0.0968933	-16.36	0	-16.36	0.0805359	-16.36	0	-16.36	0.0672302	-16.36	0	-16.36	0.133759	-16.36	0	-16.36	0.0136414	-16.36	0	-16.26	-0.0173641
-16.26	0.00644	-16.26	0	-16.26	0.00107	-16.26	0	-16.26	-0.00223	-16.26	0	-16.26	-0.0262753	-16.26	0	-16.26	0.009	-16.26	0	-16.26	0.176971	-16.26	0	-16.26	0.0906681	-16.26	0	-16.26	0.0707706	-16.26	0	-16.26	0.051239	-16.26	0	-16.26	0.0528259	-16.26	0	-16.26	0.107635	-16.26	0	-16.26	0.00388	-16.26	0	-16.16	-0.0242004
-16.16	-0.000397	-16.16	0	-16.16	0.00595	-16.16	0	-16.16	0.00266	-16.16	0	-16.16	-0.0331116	-16.16	0	-16.16	0.00217	-16.16	0	-16.16	0.150604	-16.16	0	-16.16	0.0744324	-16.16	0	-16.16	0.0653992	-16.16	0	-16.16	0.0280457	-16.16	0	-16.16	0.0389099	-16.16	0	-16.16	0.0905457	-16.16	0	-16.16	0.00485	-16.16	0	-16.06	-0.0195005
-16.06	0.00357	-16.06	0	-16.06	-0.00107	-16.06	0	-16.06	-0.00119	-16.06	0	-16.06	-0.0323178	-16.06	0	-16.06	0.00687	-16.06	0	-16.06	0.127228	-16.06	0	-16.06	0.045563	-16.06	0	-16.06	0.0537417	-16.06	0	-16.06	0.0224915	-16.06	0	-16.06	0.0155334	-16.06	0	-16.06	0.0742493	-16.06	0	-16.06	-0.00217	-16.06	0	-15.96	-0.0231628
-15.96	0.00137	-15.96	0	-15.96	-0.00327	-15.96	0	-15.96	0.00125	-15.96	0	-15.96	-0.0242612	-15.96	0	-15.96	0.00784	-15.96	0	-15.96	0.117218	-15.96	0	-15.96	0.0465396	-15.96	0	-15.96	0.0375064	-15.96	0	-15.96	0.0141907	-15.96	0	-15.96	-0.0062	-15.96	0	-15.96	0.072052	-15.96	0	-15.96	0.00272	-15.96	0	-15.86	-0.0160217
-15.86	0.00778	-15.86	0	-15.86	0.00632	-15.86	0	-15.86	0.0108337	-15.86	0	-15.86	-0.0249329	-15.86	0	-15.86	0.0142517	-15.86	0	-15.86	0.0955505	-15.86	0	-15.86	0.0380554	-15.86	0	-15.86	0.0149841	-15.86	0	-15.86	0.0103455	-15.86	0	-15.86	-0.0193176	-15.86	0	-15.86	0.0472107	-15.86	0	-15.86	-0.00259	-15.86	0	-15.76	-0.0236506
-15.76	-0.00449	-15.76	0	-15.76	-0.00595	-15.76	0	-15.76	-0.00143	-15.76	0	-15.76	-0.0247493	-15.76	0	-15.76	0.00198	-15.76	0	-15.76	0.0847473	-15.76	0	-15.76	0.0211492	-15.76	0	-15.76	0.00125	-15.76	0	-15.76	-0.0112	-15.76	0	-15.76	-0.0433044	-15.76	0	-15.76	0.0271301	-15.76	0	-15.76	-0.00705	-15.76	0	-15.66	-0.0149841
-15.66	0.00247	-15.66	0	-15.66	0.000275	-15.66	0	-15.66	-0.00693	-15.66	0	-15.66	-0.0231628	-15.66	0	-15.66	0.0043	-15.66	0	-15.66	0.066803	-15.66	0	-15.66	0.0110168	-15.66	0	-15.66	0.00504	-15.66	0	-15.66	-0.0159607	-15.66	0	-15.66	-0.0487976	-15.66	0	-15.66	0.00211	-15.66	0	-15.66	-0.0125427	-15.66	0	-15.56	-0.0244443
-15.56	0.014252	-15.56	0	-15.56	-0.00357	-15.56	0	-15.56	0.00241	-15.56	0	-15.56	-0.0184629	-15.56	0	-15.56	0.009	-15.56	0	-15.56	0.051239	-15.56	0	-15.56	-0.00308	-15.56	0	-15.56	0.0121768	-15.56	0	-15.56	-0.011261	-15.56	0	-15.56	-0.0480042	-15.56	0	-15.56	-0.0134583	-15.56	0	-15.56	-0.00784	-15.56	0	-15.46	-0.0240173
-15.46	0.00296	-15.46	0	-15.46	0.00613	-15.46	0	-15.46	0.00284	-15.46	0	-15.46	-0.020477	-15.46	0	-15.46	0.00552	-15.46	0	-15.46	0.0296936	-15.46	0	-15.46	-0.0129087	-15.46	0	-15.46	0.00308	-15.46	0	-15.46	-0.0132751	-15.46	0	-15.46	-0.054657	-15.46	0	-15.46	-0.0225525	-15.46	0	-15.46	-0.0144956	-15.46	0	-15.36	-0.025177
-15.36	-0.00845	-15.36	0	-15.36	0.00497	-15.36	0	-15.36	0.00168	-15.36	0	-15.36	-0.0152893	-15.36	0	-15.36	0.0129089	-15.36	0	-15.36	0.00583	-15.36	0	-15.36	-0.0311584	-15.36	0	-15.36	-0.0105286	-15.36	0	-15.36	-0.00345	-15.36	0	-15.36	-0.0472717	-15.36	0	-15.36	-0.0173645	-15.36	0	-15.36	-0.0117493	-15.36	0	-15.26	-0.0242
-15.26	-0.000397	-15.26	0	-15.26	-0.00894	-15.26	0	-15.26	-0.00906	-15.26	0	-15.26	-0.0252987	-15.26	0	-15.26	0.00217	-15.26	0	-15.26	-0.00955	-15.26	0	-15.26	-0.0365291	-15.26	0	-15.26	-0.0212703	-15.26	0	-15.26	-0.00638	-15.26	0	-15.26	-0.0509338	-15.26	0	-15.26	-0.0305481	-15.26	0	-15.26	-0.0146785	-15.26	0	-15.16	-0.0273132
-15.16	0.0043	-15.16	0	-15.16	-0.0166931	-15.16	0	-15.16	0.00272	-15.16	0	-15.16	-0.0284119	-15.16	0	-15.16	0.00687	-15.16	0	-15.16	-0.000946	-15.16	0	-15.16	-0.0208435	-15.16	0	-15.16	-0.00949	-15.16	0	-15.16	-0.00632	-15.16	0	-15.16	-0.0508728	-15.16	0	-15.16	-0.0187683	-15.16	0	-15.16	-0.00607	-15.16	0	-15.06	-0.0176084
-15.06	-0.00235	-15.06	0	-15.06	-0.0116269	-15.06	0	-15.06	0.0124207	-15.06	0	-15.06	-0.018707	-15.06	0	-15.06	0.000214	-15.06	0	-15.06	-0.0076	-15.06	0	-15.06	-0.0274961	-15.06	0	-15.06	-0.00369	-15.06	0	-15.06	0.00339	-15.06	0	-15.06	-0.0333557	-15.06	0	-15.06	-0.0105286	-15.06	0	-15.06	-0.00809	-15.06	0	-14.96	-0.00858
-14.96	0.00351	-14.96	0	-14.96	-0.0065	-14.96	0	-14.96	0.00656	-14.96	0	-14.96	-0.0174863	-14.96	0	-14.96	0.0107117	-14.96	0	-14.96	-0.0134583	-14.96	0	-14.96	-0.0223691	-14.96	0	-14.96	-0.00955	-14.96	0	-14.96	0.00534	-14.96	0	-14.96	-0.0345764	-14.96	0	-14.96	-0.0117493	-14.96	0	-14.96	0.000946	-14.96	0	-14.86	-0.000519
-14.86	0.00449	-14.86	0	-14.86	-0.00406	-14.86	0	-14.86	-0.000275	-14.86	0	-14.86	-0.01651	-14.86	0	-14.86	0.0187683	-14.86	0	-14.86	-0.00931	-14.86	0	-14.86	-0.0128479	-14.86	0	-14.86	-3.05e-05	-14.86	0	-14.86	-0.0015	-14.86	0	-14.86	-0.0343323	-14.86	0	-14.86	-0.00223	-14.86	0	-14.86	-0.00589	-14.86	0	-14.76	0.00803
-14.76	0.00058	-14.76	0	-14.76	0.0108339	-14.76	0	-14.76	0.00363	-14.76	0	-14.76	-0.0172423	-14.76	0	-14.76	0.0148621	-14.76	0	-14.76	-0.0117493	-14.76	0	-14.76	-0.0199278	-14.76	0	-14.76	0.00314	-14.76	0	-14.76	0.00632	-14.76	0	-14.76	-0.0233459	-14.76	0	-14.76	0.000946	-14.76	0	-14.76	0.00192	-14.76	0	-14.66	0.00394
-14.66	-0.00351	-14.66	0	-14.66	0.00674	-14.66	0	-14.66	-0.000458	-14.66	0	-14.66	-0.00497	-14.66	0	-14.66	0.0224915	-14.66	0	-14.66	-0.0173035	-14.66	0	-14.66	-0.0137634	-14.66	0	-14.66	-0.000946	-14.66	0	-14.66	0.0100403	-14.66	0	-14.66	-0.0149841	-14.66	0	-14.66	-0.00314	-14.66	0	-14.66	0.00882	-14.66	0	-14.56	0.00803
-14.56	0.00058	-14.56	0	-14.56	-0.000885	-14.56	0	-14.56	-0.00809	-14.56	0	-14.56	-0.0126035	-14.56	0	-14.56	0.0148621	-14.56	0	-14.56	-0.00858	-14.56	0	-14.56	-0.00894	-14.56	0	-14.56	-0.00858	-14.56	0	-14.56	0.0141296	-14.56	0	-14.56	-0.0226135	-14.56	0	-14.56	-0.00296	-14.56	0	-14.56	0.0175479	-14.56	0	-14.46	0.00491
-14.46	-0.00253	-14.46	0	-14.46	0.00381	-14.46	0	-14.46	-0.00656	-14.46	0	-14.46	-0.0157164	-14.46	0	-14.46	0.0195618	-14.46	0	-14.46	-0.00705	-14.46	0	-14.46	-0.0120543	-14.46	0	-14.46	-0.00388	-14.46	0	-14.46	0.0110168	-14.46	0	-14.46	-0.0140076	-14.46	0	-14.46	-0.00607	-14.46	0	-14.46	0.0144349	-14.46	0	-14.36	-0.00449
-14.36	-0.0119324	-14.36	0	-14.36	-0.00558	-14.36	0	-14.36	0.00284	-14.36	0	-14.36	-0.0204773	-14.36	0	-14.36	0.0101624	-14.36	0	-14.36	0.00162	-14.36	0	-14.36	-0.00974	-14.36	0	-14.36	-0.0132751	-14.36	0	-14.36	0.00162	-14.36	0	-14.36	-0.0155945	-14.36	0	-14.36	-0.00766	-14.36	0	-14.36	0.0128479	-14.36	0	-14.26	-0.00192
-14.26	-0.00937	-14.26	0	-14.26	0.00406	-14.26	0	-14.26	0.0054	-14.26	0	-14.26	-0.018646	-14.26	0	-14.26	0.0166321	-14.26	0	-14.26	0.0127258	-14.26	0	-14.26	-0.00717	-14.26	0	-14.26	-0.00681	-14.26	0	-14.26	0.00418	-14.26	0	-14.26	-0.0208435	-14.26	0	-14.26	-0.00119	-14.26	0	-14.26	0.0076	-14.26	0	-14.16	0.00485
-14.16	-0.0189514	-14.16	0	-14.16	-0.000885	-14.16	0	-14.16	-0.00101	-14.16	0	-14.16	-0.0204163	-14.16	0	-14.16	0.0102234	-14.16	0	-14.16	0.00314	-14.16	0	-14.16	-0.0167542	-14.16	0	-14.16	-0.0163879	-14.16	0	-14.16	0.00632	-14.16	0	-14.16	-0.030426	-14.16	0	-14.16	0.000946	-14.16	0	-14.16	0.00974	-14.16	0	-14.06	0.00803
-14.06	-0.00796	-14.06	0	-14.06	-0.00479	-14.06	0	-14.06	0.0114441	-14.06	0	-14.06	-0.0243224	-14.06	0	-14.06	0.0109558	-14.06	0	-14.06	0.0116882	-14.06	0	-14.06	-0.00894	-14.06	0	-14.06	-0.0171202	-14.06	0	-14.06	0.00705	-14.06	0	-14.06	-0.0179749	-14.06	0	-14.06	-0.00296	-14.06	0	-14.06	0.0175478	-14.06	0	-13.96	0.00058
-13.96	-0.0107727	-13.96	0	-13.96	-0.00442	-13.96	0	-13.96	0.004	-13.96	0	-13.96	-0.0317685	-13.96	0	-13.96	0.011322	-13.96	0	-13.96	0.011322	-13.96	0	-13.96	-0.0163877	-13.96	0	-13.96	-0.00821	-13.96	0	-13.96	0.00668	-13.96	0	-13.96	-0.0183411	-13.96	0	-13.96	-0.0104065	-13.96	0	-13.96	0.0101016	-13.96	0	-13.86	0.00314
-13.86	-0.00821	-13.86	0	-13.86	0.00204	-13.86	0	-13.86	0.00656	-13.86	0	-13.86	-0.0252991	-13.86	0	-13.86	0.0177917	-13.86	0	-13.86	0.0131531	-13.86	0	-13.86	-0.0169983	-13.86	0	-13.86	-0.0134583	-13.86	0	-13.86	0.0131531	-13.86	0	-13.86	-0.0204163	-13.86	0	-13.86	-0.0156555	-13.86	0	-13.86	0.0126648	-13.86	0	-13.76	0.00748
-13.76	-0.00388	-13.76	0	-13.76	-0.00534	-13.76	0	-13.76	-0.000824	-13.76	0	-13.76	-0.032684	-13.76	0	-13.76	0.0104065	-13.76	0	-13.76	0.00333	-13.76	0	-13.76	-0.0141294	-13.76	0	-13.76	-0.0130307	-13.76	0	-13.76	0.0135803	-13.76	0	-13.76	-0.0348816	-13.76	0	-13.76	-0.0105896	-13.76	0	-13.76	0.00992	-13.76	0	-13.66	0.000397
-13.66	-0.00632	-13.66	0	-13.66	-0.000702	-13.66	0	-13.66	0.00381	-13.66	0	-13.66	-0.0365906	-13.66	0	-13.66	0.0150452	-13.66	0	-13.66	0.0150452	-13.66	0	-13.66	-0.00876	-13.66	0	-13.66	-0.0201111	-13.66	0	-13.66	0.0065	-13.66	0	-13.66	-0.0302429	-13.66	0	-13.66	-0.0152283	-13.66	0	-13.66	0.00992	-13.66	0	-13.56	-0.00369
-13.56	0.00839	-13.56	0	-13.56	-0.00479	-13.56	0	-13.56	-0.000275	-13.56	0	-13.56	-0.0243224	-13.56	0	-13.56	0.00778	-13.56	0	-13.56	0.0109558	-13.56	0	-13.56	-0.0128478	-13.56	0	-13.56	-0.0124815	-13.56	0	-13.56	0.0141296	-13.56	0	-13.56	-0.0296936	-13.56	0	-13.56	-0.0100403	-13.56	0	-13.56	0.0175478	-13.56	0	-13.46	-0.00638
-13.46	0.0103455	-13.46	0	-13.46	-0.00284	-13.46	0	-13.46	-0.00613	-13.46	0	-13.46	-0.025543	-13.46	0	-13.46	0.0051	-13.46	0	-13.46	0.0129089	-13.46	0	-13.46	-0.00699	-13.46	0	-13.46	-0.00589	-13.46	0	-13.46	0.00827	-13.46	0	-13.46	-0.0284729	-13.46	0	-13.46	-0.0134583	-13.46	0	-13.46	0.019501	-13.46	0	-13.36	0.0051
-13.36	0.00546	-13.36	0	-13.36	-0.00772	-13.36	0	-13.36	-0.0110168	-13.36	0	-13.36	-0.0233459	-13.36	0	-13.36	0.000214	-13.36	0	-13.36	0.00803	-13.36	0	-13.36	-0.0150452	-13.36	0	-13.36	-0.00369	-13.36	0	-13.36	0.0112	-13.36	0	-13.36	-0.021637	-13.36	0	-13.36	-0.0176086	-13.36	0	-13.36	0.00998	-13.36	0	-13.26	0.00119
-13.26	0.0132751	-13.26	0	-13.26	9.17e-05	-13.26	0	-13.26	-0.0102844	-13.26	0	-13.26	-0.0194395	-13.26	0	-13.26	0.00803	-13.26	0	-13.26	0.00412	-13.26	0	-13.26	-0.0118712	-13.26	0	-13.26	-0.0076	-13.26	0	-13.26	0.00729	-13.26	0	-13.26	-0.0145569	-13.26	0	-13.26	-0.0168762	-13.26	0	-13.26	0.00363	-13.26	0	-13.16	0.00705
-13.16	0.011322	-13.16	0	-13.16	0.00595	-13.16	0	-13.16	-0.00516	-13.16	0	-13.16	-0.0213928	-13.16	0	-13.16	0.0138855	-13.16	0	-13.16	0.00217	-13.16	0	-13.16	-0.00601	-13.16	0	-13.16	0.00217	-13.16	0	-13.16	0.0170593	-13.16	0	-13.16	-0.00723	-13.16	0	-13.16	-3.05e-05	-13.16	0	-13.16	0.0158386	-13.16	0	-13.06	3.08e-05
-13.06	0.00748	-13.06	0	-13.06	-0.00107	-13.06	0	-13.06	-0.0121765	-13.06	0	-13.06	-0.0252378	-13.06	0	-13.06	0.00687	-13.06	0	-13.06	0.00687	-13.06	0	-13.06	-0.0130307	-13.06	0	-13.06	-0.00485	-13.06	0	-13.06	0.0100403	-13.06	0	-13.06	-0.00717	-13.06	0	-13.06	-0.00388	-13.06	0	-13.06	0.00174	-13.06	0	-12.96	-0.00546
-12.96	0.0144348	-12.96	0	-12.96	0.00516	-12.96	0	-12.96	-0.00986	-12.96	0	-12.96	-0.0143736	-12.96	0	-12.96	0.013092	-12.96	0	-12.96	0.00137	-12.96	0	-12.96	-0.018524	-12.96	0	-12.96	-0.0103453	-12.96	0	-12.96	0.0123596	-12.96	0	-12.96	-0.000946	-12.96	0	-12.96	0.00308	-12.96	0	-12.96	-0.00375	-12.96	0	-12.86	-0.000946
-12.86	0.0189514	-12.86	0	-12.86	0.00577	-12.86	0	-12.86	-0.0170593	-12.86	0	-12.86	-0.00912	-12.86	0	-12.86	0.00589	-12.86	0	-12.86	0.00198	-12.86	0	-12.86	-0.0140076	-12.86	0	-12.86	-0.00974	-12.86	0	-12.86	0.0168762	-12.86	0	-12.86	-0.000336	-12.86	0	-12.86	0.0122375	-12.86	0	-12.86	0.0015	-12.86	0	-12.76	0.0107117
-12.76	0.018158	-12.76	0	-12.76	0.00497	-12.76	0	-12.76	-0.00613	-12.76	0	-12.76	-0.00284	-12.76	0	-12.76	0.0129089	-12.76	0	-12.76	0.00119	-12.76	0	-12.76	-0.00699	-12.76	0	-12.76	-0.0105285	-12.76	0	-12.76	0.0192566	-12.76	0	-12.76	-0.00113	-12.76	0	-12.76	0.0185242	-12.76	0	-12.76	0.00778	-12.76	0	-12.66	0.00827
-12.66	0.0132751	-12.66	0	-12.66	0.0118103	-12.66	0	-12.66	-0.0110168	-12.66	0	-12.66	0.004	-12.66	0	-12.66	0.00803	-12.66	0	-12.66	-0.000519	-12.66	0	-12.66	-0.0118713	-12.66	0	-12.66	-0.00369	-12.66	0	-12.66	0.0307312	-12.66	0	-12.66	-0.00601	-12.66	0	-12.66	0.0253601	-12.66	0	-12.66	0.0146179	-12.66	0	-12.56	0.0179138
-12.56	0.0136413	-12.56	0	-12.56	0.0121765	-12.56	0	-12.56	-0.0106506	-12.56	0	-12.56	0.00436	-12.56	0	-12.56	0.0201111	-12.56	0	-12.56	0.0162048	-12.56	0	-12.56	-0.00833	-12.56	0	-12.56	0.00131	-12.56	0	-12.56	0.0389099	-12.56	0	-12.56	0.0107117	-12.56	0	-12.56	0.0257263	-12.56	0	-12.56	0.0149841	-12.56	0	-12.46	0.0166321
-12.46	0.013092	-12.46	0	-12.46	0.0116275	-12.46	0	-12.46	-0.0158386	-12.46	0	-12.46	0.00382	-12.46	0	-12.46	0.0117493	-12.46	0	-12.46	0.00784	-12.46	0	-12.46	-0.000335	-12.46	0	-12.46	3.08e-05	-12.46	0	-12.46	0.0305481	-12.46	0	-12.46	0.00943	-12.46	0	-12.46	0.025177	-12.46	0	-12.46	0.0098	-12.46	0	-12.36	0.0197449
-12.36	0.0201111	-12.36	0	-12.36	0.0186462	-12.36	0	-12.36	-0.00418	-12.36	0	-12.36	0.0108337	-12.36	0	-12.36	0.00705	-12.36	0	-12.36	0.00314	-12.36	0	-12.36	-0.00504	-12.36	0	-12.36	-0.0015	-12.36	0	-12.36	0.0258484	-12.36	0	-12.36	0.0125427	-12.36	0	-12.36	0.0204773	-12.36	0	-12.36	0.00974	-12.36	0	-12.26	0.0140688
-12.26	0.0144348	-12.26	0	-12.26	0.0129702	-12.26	0	-12.26	-0.00204	-12.26	0	-12.26	0.0098	-12.26	0	-12.26	0.00137	-12.26	0	-12.26	0.00992	-12.26	0	-12.26	-0.0029	-12.26	0	-12.26	0.00528	-12.26	0	-12.26	0.0318909	-12.26	0	-12.26	0.0185852	-12.26	0	-12.26	0.0265198	-12.26	0	-12.26	0.00406	-12.26	0	-12.16	0.0223083
-12.16	0.0155945	-12.16	0	-12.16	0.0141296	-12.16	0	-12.16	-0.00552	-12.16	0	-12.16	0.0133972	-12.16	0	-12.16	0.00107	-12.16	0	-12.16	0.0135193	-12.16	0	-12.16	0.00534	-12.16	0	-12.16	0.0018	-12.16	0	-12.16	0.0284119	-12.16	0	-12.16	0.0151062	-12.16	0	-12.16	0.0262146	-12.16	0	-12.16	0.0122986	-12.16	0	-12.06	0.0176091
-12.06	0.0179753	-12.06	0	-12.06	0.0204167	-12.06	0	-12.06	-0.00168	-12.06	0	-12.06	0.0118718	-12.06	0	-12.06	0.00174	-12.06	0	-12.06	-0.00363	-12.06	0	-12.06	-0.00717	-12.06	0	-12.06	0.00565	-12.06	0	-12.06	0.0237122	-12.06	0	-12.06	0.0104065	-12.06	0	-12.06	0.0183411	-12.06	0	-12.06	0.0076	-12.06	0	-11.96	0.0121155
-11.96	0.0171204	-11.96	0	-11.96	0.0149233	-11.96	0	-11.96	0.00772	-11.96	0	-11.96	0.0110171	-11.96	0	-11.96	-0.00522	-11.96	0	-11.96	0.000153	-11.96	0	-11.96	-0.0126646	-11.96	0	-11.96	0.00723	-11.96	0	-11.96	0.0228577	-11.96	0	-11.96	0.0166321	-11.96	0	-11.96	0.0128479	-11.96	0	-11.96	0.00674	-11.96	0	-11.86	0.019928
-11.86	0.0273743	-11.86	0	-11.86	0.0110168	-11.86	0	-11.86	0.00381	-11.86	0	-11.86	0.00711	-11.86	0	-11.86	-0.00449	-11.86	0	-11.86	0.00333	-11.86	0	-11.86	-0.00485	-11.86	0	-11.86	0.00333	-11.86	0	-11.86	0.0260315	-11.86	0	-11.86	0.0158997	-11.86	0	-11.86	0.0167542	-11.86	0	-11.86	0.0169983	-11.86	0	-11.76	0.0127261
-11.76	0.013092	-11.76	0	-11.76	0.0116275	-11.76	0	-11.76	0.00833	-11.76	0	-11.76	0.0116275	-11.76	0	-11.76	-0.00388	-11.76	0	-11.76	-0.00388	-11.76	0	-11.76	-0.00424	-11.76	0	-11.76	-0.000702	-11.76	0	-11.76	0.0305481	-11.76	0	-11.76	0.0250549	-11.76	0	-11.76	0.0141907	-11.76	0	-11.76	0.0105288	-11.76	0	-11.66	0.0051
-11.66	0.00546	-11.66	0	-11.66	0.004	-11.66	0	-11.66	0.000702	-11.66	0	-11.66	0.004	-11.66	0	-11.66	-0.0115051	-11.66	0	-11.66	0.000214	-11.66	0	-11.66	-0.0118713	-11.66	0	-11.66	-0.00369	-11.66	0	-11.66	0.0229187	-11.66	0	-11.66	0.025238	-11.66	0	-11.66	0.0136414	-11.66	0	-11.66	0.0029	-11.66	0	-11.56	0.0121768
-11.56	0.00937	-11.56	0	-11.56	0.0079	-11.56	0	-11.56	-0.00394	-11.56	0	-11.56	-0.00381	-11.56	0	-11.56	-0.0193176	-11.56	0	-11.56	0.000214	-11.56	0	-11.56	-0.00796	-11.56	0	-11.56	0.000214	-11.56	0	-11.56	0.0151062	-11.56	0	-11.56	0.0174255	-11.56	0	-11.56	0.00583	-11.56	0	-11.56	0.0114444	-11.56	0	-11.46	0.0132751
-11.46	0.0136414	-11.46	0	-11.46	0.00436	-11.46	0	-11.46	-0.00284	-11.46	0	-11.46	-0.00735	-11.46	0	-11.46	-0.0111389	-11.46	0	-11.46	-0.00333	-11.46	0	-11.46	-0.011505	-11.46	0	-11.46	-0.00333	-11.46	0	-11.46	0.00693	-11.46	0	-11.46	0.0138855	-11.46	0	-11.46	0.00229	-11.46	0	-11.46	0.0149843	-11.46	0	-11.36	0.00412
-11.36	0.00449	-11.36	0	-11.36	0.00302	-11.36	0	-11.36	-0.00418	-11.36	0	-11.36	-0.0118713	-11.36	0	-11.36	-0.0156555	-11.36	0	-11.36	-0.000763	-11.36	0	-11.36	-0.0128479	-11.36	0	-11.36	-0.00784	-11.36	0	-11.36	-0.0015	-11.36	0	-11.36	0.016449	-11.36	0	-11.36	-0.00687	-11.36	0	-11.36	0.0136414	-11.36	0	-11.26	0.00998
-11.26	0.0142517	-11.26	0	-11.26	0.00107	-11.26	0	-11.26	-0.00613	-11.26	0	-11.26	0.00497	-11.26	0	-11.26	-0.00272	-11.26	0	-11.26	0.00827	-11.26	0	-11.26	-0.014801	-11.26	0	-11.26	0.0051	-11.26	0	-11.26	0.00119	-11.26	0	-11.26	0.0144958	-11.26	0	-11.26	0.0029	-11.26	0	-11.26	0.0116883	-11.26	0	-11.16	0.00705
-11.16	0.0191345	-11.16	0	-11.16	-0.00186	-11.16	0	-11.16	-0.00443	-11.16	0	-11.16	0.00204	-11.16	0	-11.16	-0.00565	-11.16	0	-11.16	0.00998	-11.16	0	-11.16	-0.0177307	-11.16	0	-11.16	0.00217	-11.16	0	-11.16	0.00534	-11.16	0	-11.16	0.0193787	-11.16	0	-11.16	0.00314	-11.16	0	-11.16	0.00876	-11.16	0	-11.06	0.0129092
-11.06	0.017914	-11.06	0	-11.06	0.004	-11.06	0	-11.06	0.00851	-11.06	0	-11.06	0.00717	-11.06	0	-11.06	0.000214	-11.06	0	-11.06	0.0158386	-11.06	0	-11.06	-0.0118711	-11.06	0	-11.06	0.00803	-11.06	0	-11.06	0.0112	-11.06	0	-11.06	0.0135193	-11.06	0	-11.06	0.00974	-11.06	0	-11.06	0.0146181	-11.06	0	-10.96	0.00803
-10.96	0.0318298	-10.96	0	-10.96	-0.000885	-10.96	0	-10.96	0.00363	-10.96	0	-10.96	0.00693	-10.96	0	-10.96	-3.05e-05	-10.96	0	-10.96	0.0109558	-10.96	0	-10.96	-0.00894	-10.96	0	-10.96	0.010956	-10.96	0	-10.96	0.0141296	-10.96	0	-10.96	0.0203552	-10.96	0	-10.96	0.016571	-10.96	0	-10.96	0.00974	-10.96	0	-10.86	0.0115051
-10.86	0.0260315	-10.86	0	-10.86	-0.00204	-10.86	0	-10.86	0.0102844	-10.86	0	-10.86	0.0174866	-10.86	0	-10.86	0.0137024	-10.86	0	-10.86	0.0098	-10.86	0	-10.86	-0.0101013	-10.86	0	-10.86	0.0098	-10.86	0	-10.86	0.01297	-10.86	0	-10.86	0.0160217	-10.86	0	-10.86	0.02005	-10.86	0	-10.86	0.00858	-10.86	0	-10.76	0.0177921
-10.76	0.0149841	-10.76	0	-10.76	0.0018	-10.76	0	-10.76	0.00632	-10.76	0	-10.76	0.00888	-10.76	0	-10.76	0.0168152	-10.76	0	-10.76	0.0136414	-10.76	0	-10.76	-0.00235	-10.76	0	-10.76	0.00436	-10.76	0	-10.76	0.0160828	-10.76	0	-10.76	0.0137634	-10.76	0	-10.76	0.0263367	-10.76	0	-10.76	0.0148624	-10.76	0	-10.66	0.0119324
-10.66	0.0240173	-10.66	0	-10.66	0.01474	-10.66	0	-10.66	0.0192566	-10.66	0	-10.66	0.0108337	-10.66	0	-10.66	0.0109558	-10.66	0	-10.66	0.0148621	-10.66	0	-10.66	0.00204	-10.66	0	-10.66	0.00314	-10.66	0	-10.66	0.0102234	-10.66	0	-10.66	0.0125427	-10.66	0	-10.66	0.0204773	-10.66	0	-10.66	0.0136414	-10.66	0	-10.56	0.019745
-10.56	0.0201112	-10.56	0	-10.56	0.0108339	-10.56	0	-10.56	0.0153503	-10.56	0	-10.56	0.00693	-10.56	0	-10.56	0.0148621	-10.56	0	-10.56	0.0226746	-10.56	0	-10.56	-0.00894	-10.56	0	-10.56	0.0155946	-10.56	0	-10.56	0.0180359	-10.56	0	-10.56	0.0203552	-10.56	0	-10.56	0.0282898	-10.56	0	-10.56	0.0175478	-10.56	0	-10.46	0.0119324
-10.46	0.0240173	-10.46	0	-10.46	0.0147403	-10.46	0	-10.46	0.0029	-10.46	0	-10.46	0.0154727	-10.46	0	-10.46	0.00705	-10.46	0	-10.46	0.0148621	-10.46	0	-10.46	-0.00504	-10.46	0	-10.46	0.0148624	-10.46	0	-10.46	0.0180359	-10.46	0	-10.46	0.0125427	-10.46	0	-10.46	0.0204773	-10.46	0	-10.46	0.00192	-10.46	0	-10.36	0.0137024
-10.36	0.0211487	-10.36	0	-10.36	0.0087	-10.36	0	-10.36	0.0015	-10.36	0	-10.36	0.01651	-10.36	0	-10.36	0.0127258	-10.36	0	-10.36	0.00882	-10.36	0	-10.36	-0.0110779	-10.36	0	-10.36	0.00882	-10.36	0	-10.36	0.0119934	-10.36	0	-10.36	0.018219	-10.36	0	-10.36	0.0144348	-10.36	0	-10.36	0.00833	-10.36	0	-10.26	0.0224916
-10.26	0.0228577	-10.26	0	-10.26	0.0135804	-10.26	0	-10.26	-0.00143	-10.26	0	-10.26	0.0213929	-10.26	0	-10.26	0.01297	-10.26	0	-10.26	0.00589	-10.26	0	-10.26	-0.00229	-10.26	0	-10.26	0.0137025	-10.26	0	-10.26	0.00906	-10.26	0	-10.26	0.0152893	-10.26	0	-10.26	0.0232239	-10.26	0	-10.26	0.0124818	-10.26	0	-10.16	0.0098
-10.16	0.0218811	-10.16	0	-10.16	0.0126038	-10.16	0	-10.16	-0.00632	-10.16	0	-10.16	0.0204163	-10.16	0	-10.16	0.00491	-10.16	0	-10.16	0.00101	-10.16	0	-10.16	-0.00717	-10.16	0	-10.16	0.00418	-10.16	0	-10.16	0.0127258	-10.16	0	-10.16	0.0104065	-10.16	0	-10.16	0.0215149	-10.16	0	-10.16	0.0115051	-10.16	0	-10.06	0.0132755
-10.06	0.0136417	-10.06	0	-10.06	0.00754	-10.06	0	-10.06	0.0018	-10.06	0	-10.06	0.0199893	-10.06	0	-10.06	0.00839	-10.06	0	-10.06	-0.00723	-10.06	0	-10.06	-0.00369	-10.06	0	-10.06	0.0122989	-10.06	0	-10.06	0.0115662	-10.06	0	-10.06	0.0138855	-10.06	0	-10.06	0.0179138	-10.06	0	-10.06	0.00327	-10.06	0	-9.96	0.0158386
-9.96	0.00839	-9.96	0	-9.96	0.0147402	-9.96	0	-9.96	0.0114441	-9.96	0	-9.96	0.0147402	-9.96	0	-9.96	0.00314	-9.96	0	-9.96	0.00388	-9.96	0	-9.96	0.00351	-9.96	0	-9.96	0.00705	-9.96	0	-9.96	0.00949	-9.96	0	-9.96	0.016449	-9.96	0	-9.96	0.0126648	-9.96	0	-9.96	0.00583	-9.96	0	-9.86	0.00705
-9.86	0.00742	-9.86	0	-9.86	0.00595	-9.86	0	-9.86	0.00266	-9.86	0	-9.86	0.0176697	-9.86	0	-9.86	-0.00101	-9.86	0	-9.86	0.00217	-9.86	0	-9.86	0.0018	-9.86	0	-9.86	-0.00174	-9.86	0	-9.86	-0.00638	-9.86	0	-9.86	0.00766	-9.86	0	-9.86	0.00388	-9.86	0	-9.86	-0.00296	-9.86	0	-9.76	0.0158387
-9.76	0.00449	-9.76	0	-9.76	0.0147401	-9.76	0	-9.76	0.0114441	-9.76	0	-9.76	0.0147401	-9.76	0	-9.76	0.00314	-9.76	0	-9.76	0.00632	-9.76	0	-9.76	-0.00113	-9.76	0	-9.76	-0.00467	-9.76	0	-9.76	0.00705	-9.76	0	-9.76	0.016449	-9.76	0	-9.76	0.000946	-9.76	0	-9.76	0.00583	-9.76	0	-9.66	0.0169983
-9.66	0.00247	-9.66	0	-9.66	0.00809	-9.66	0	-9.66	0.00479	-9.66	0	-9.66	0.00809	-9.66	0	-9.66	0.0043	-9.66	0	-9.66	-0.00742	-9.66	0	-9.66	0.00394	-9.66	0	-9.66	-0.00668	-9.66	0	-9.66	0.0152893	-9.66	0	-9.66	0.0098	-9.66	0	-9.66	0.0106506	-9.66	0	-9.66	0.00235	-9.66	0	-9.56	0.012726
-9.56	0.00528	-9.56	0	-9.56	0.0116274	-9.56	0	-9.56	0.000519	-9.56	0	-9.56	0.0187074	-9.56	0	-9.56	3.05e-05	-9.56	0	-9.56	-0.00388	-9.56	0	-9.56	0.00284	-9.56	0	-9.56	0.00394	-9.56	0	-9.56	0.0141907	-9.56	0	-9.56	0.0133362	-9.56	0	-9.56	0.0134583	-9.56	0	-9.56	0.00272	-9.56	0	-9.46	0.0051
-9.46	0.00937	-9.46	0	-9.46	0.004	-9.46	0	-9.46	0.000702	-9.46	0	-9.46	0.0203555	-9.46	0	-9.46	-0.0076	-9.46	0	-9.46	0.000214	-9.46	0	-9.46	0.00449	-9.46	0	-9.46	-0.00369	-9.46	0	-9.46	0.0112	-9.46	0	-9.46	0.0174255	-9.46	0	-9.46	0.00583	-9.46	0	-9.46	0.0029	-9.46	0	-9.36	0.00766
-9.36	0.000214	-9.36	0	-9.36	0.00656	-9.36	0	-9.36	0.00327	-9.36	0	-9.36	0.0260925	-9.36	0	-9.36	-0.0135803	-9.36	0	-9.36	-0.00894	-9.36	0	-9.36	-0.00931	-9.36	0	-9.36	0.00351	-9.36	0	-9.36	0.00204	-9.36	0	-9.36	0.00827	-9.36	0	-9.36	0.00449	-9.36	0	-9.36	0.00546	-9.36	0	-9.26	0.00583
-9.26	0.00156	-9.26	0	-9.26	9.18e-05	-9.26	0	-9.26	0.00851	-9.26	0	-9.26	0.019623	-9.26	0	-9.26	-0.0154114	-9.26	0	-9.26	-0.0076	-9.26	0	-9.26	-0.00406	-9.26	0	-9.26	0.00412	-9.26	0	-9.26	-0.00443	-9.26	0	-9.26	0.00961	-9.26	0	-9.26	-0.00198	-9.26	0	-9.26	0.00681	-9.26	0	-9.16	0.00882
-9.16	-0.00253	-9.16	0	-9.16	0.000641	-9.16	0	-9.16	0.0076	-9.16	0	-9.16	0.0155334	-9.16	0	-9.16	-0.00778	-9.16	0	-9.16	-0.0116882	-9.16	0	-9.16	-0.00497	-9.16	0	-9.16	0.0117493	-9.16	0	-9.16	-0.00388	-9.16	0	-9.16	0.0101624	-9.16	0	-9.16	-0.00607	-9.16	0	-9.16	0.00735	-9.16	0	-9.06	0.00919
-9.06	0.00491	-9.06	0	-9.06	0.000275	-9.06	0	-9.06	0.0126038	-9.06	0	-9.06	0.0112613	-9.06	0	-9.06	-0.00278	-9.06	0	-9.06	-0.00742	-9.06	0	-9.06	3.08e-05	-9.06	0	-9.06	0.00748	-9.06	0	-9.06	0.00748	-9.06	0	-9.06	0.0215149	-9.06	0	-9.06	-0.0018	-9.06	0	-9.06	0.00699	-9.06	0	-8.96	0.00357
-8.96	0.000763	-8.96	0	-8.96	-0.000702	-8.96	0	-8.96	0.00381	-8.96	0	-8.96	0.0156559	-8.96	0	-8.96	-0.00449	-8.96	0	-8.96	-0.00839	-8.96	0	-8.96	0.00296	-8.96	0	-8.96	0.0111393	-8.96	0	-8.96	-0.00131	-8.96	0	-8.96	0.0127258	-8.96	0	-8.96	-0.0105896	-8.96	0	-8.96	0.00992	-8.96	0	-8.86	0.0126648
-8.86	-0.00333	-8.86	0	-8.86	-0.00479	-8.86	0	-8.86	0.0114441	-8.86	0	-8.86	0.0179138	-8.86	0	-8.86	-0.00858	-8.86	0	-8.86	-0.000763	-8.86	0	-8.86	0.00351	-8.86	0	-8.86	0.00705	-8.86	0	-8.86	-0.0054	-8.86	0	-8.86	0.00864	-8.86	0	-8.86	-0.00687	-8.86	0	-8.86	0.00583	-8.86	0	-8.76	0.00412
-8.76	0.00522	-8.76	0	-8.76	0.00302	-8.76	0	-8.76	0.00754	-8.76	0	-8.76	0.0154726	-8.76	0	-8.76	-0.000763	-8.76	0	-8.76	-0.00467	-8.76	0	-8.76	0.00668	-8.76	0	-8.76	0.00778	-8.76	0	-8.76	-0.00931	-8.76	0	-8.76	0.00473	-8.76	0	-8.76	0.000946	-8.76	0	-8.76	0.00656	-8.76	0	-8.66	-0.000885
-8.66	0.0158386	-8.66	0	-8.66	0.00656	-8.66	0	-8.66	0.0118103	-8.66	0	-8.66	0.0143738	-8.66	0	-8.66	-0.00894	-8.66	0	-8.66	-0.00504	-8.66	0	-8.66	0.0102234	-8.66	0	-8.66	0.00668	-8.66	0	-8.66	-0.00967	-8.66	0	-8.66	0.00827	-8.66	0	-8.66	-0.00723	-8.66	0	-8.66	0.0171814	-8.66	0	-8.56	0.00253
-8.56	0.00681	-8.56	0	-8.56	-0.00247	-8.56	0	-8.56	0.00986	-8.56	0	-8.56	0.00851	-8.56	0	-8.56	-0.0101624	-8.56	0	-8.56	-0.00235	-8.56	0	-8.56	0.00119	-8.56	0	-8.56	0.00937	-8.56	0	-8.56	-0.0187073	-8.56	0	-8.56	0.00241	-8.56	0	-8.56	-0.00455	-8.56	0	-8.56	0.00815	-8.56	0	-8.46	-0.00388
-8.46	0.00821	-8.46	0	-8.46	-0.00107	-8.46	0	-8.46	0.0151672	-8.46	0	-8.46	0.0145571	-8.46	0	-8.46	-0.00485	-8.46	0	-8.46	-0.00876	-8.46	0	-8.46	-0.00204	-8.46	0	-8.46	0.010773	-8.46	0	-8.46	-0.0133972	-8.46	0	-8.46	0.00845	-8.46	0	-8.46	-0.00632	-8.46	0	-8.46	0.00174	-8.46	0	-8.36	0.00198
-8.36	0.00235	-8.36	0	-8.36	-0.00693	-8.36	0	-8.36	0.00931	-8.36	0	-8.36	0.0087	-8.36	0	-8.36	-0.0107117	-8.36	0	-8.36	-0.00998	-8.36	0	-8.36	0.00455	-8.36	0	-8.36	0.00491	-8.36	0	-8.36	-0.0192566	-8.36	0	-8.36	0.00259	-8.36	0	-8.36	0.00272	-8.36	0	-8.36	0.00687	-8.36	0	-8.26	-0.00253
-8.26	0.00955	-8.26	0	-8.26	0.000275	-8.26	0	-8.26	0.00479	-8.26	0	-8.26	0.0158998	-8.26	0	-8.26	-0.0152283	-8.26	0	-8.26	0.0043	-8.26	0	-8.26	3.07e-05	-8.26	0	-8.26	0.00357	-8.26	0	-8.26	-0.0120544	-8.26	0	-8.26	0.0098	-8.26	0	-8.26	-0.0018	-8.26	0	-8.26	0.00699	-8.26	0	-8.16	-0.0124817
-8.16	0.011322	-8.16	0	-8.16	-0.00967	-8.16	0	-8.16	0.00266	-8.16	0	-8.16	0.0144958	-8.16	0	-8.16	-0.0141907	-8.16	0	-8.16	-0.00247	-8.16	0	-8.16	-0.00992	-8.16	0	-8.16	-0.00174	-8.16	0	-8.16	-0.0141907	-8.16	0	-8.16	0.00449	-8.16	0	-8.16	-3.05e-05	-8.16	0	-8.16	-0.00296	-8.16	0	-8.06	-0.00681
-8.06	0.00528	-8.06	0	-8.06	-0.0079	-8.06	0	-8.06	0.00833	-8.06	0	-8.06	0.0148013	-8.06	0	-8.06	-0.00388	-8.06	0	-8.06	0.00394	-8.06	0	-8.06	-0.00424	-8.06	0	-8.06	0.00858	-8.06	0	-8.06	-0.0202332	-8.06	0	-8.06	0.0133362	-8.06	0	-8.06	0.00491	-8.06	0	-8.06	-0.009	-8.06	0	-7.96	-0.00723
-7.96	0.000214	-7.96	0	-7.96	-0.00125	-7.96	0	-7.96	9.16e-05	-7.96	0	-7.96	0.0112003	-7.96	0	-7.96	-0.0121155	-7.96	0	-7.96	-0.0043	-7.96	0	-7.96	-0.00467	-7.96	0	-7.96	0.00742	-7.96	0	-7.96	-0.0167542	-7.96	0	-7.96	0.0051	-7.96	0	-7.96	-0.00186	-7.96	0	-7.96	-0.0172421	-7.96	0	-7.86	-0.016571
-7.86	-0.00449	-7.86	0	-7.86	-0.00912	-7.86	0	-7.86	-0.0138855	-7.86	0	-7.86	0.0135803	-7.86	0	-7.86	-0.0214539	-7.86	0	-7.86	-0.00192	-7.86	0	-7.86	-0.00937	-7.86	0	-7.86	0.00589	-7.86	0	-7.86	-0.01828	-7.86	0	-7.86	-0.00424	-7.86	0	-7.86	-0.0158386	-7.86	0	-7.86	-0.0148621	-7.86	0	-7.76	-0.0076
-7.76	0.00058	-7.76	0	-7.76	-0.0087	-7.76	0	-7.76	-0.0158997	-7.76	0	-7.76	0.0186463	-7.76	0	-7.76	-0.00784	-7.76	0	-7.76	0.00314	-7.76	0	-7.76	0.00668	-7.76	0	-7.76	0.00314	-7.76	0	-7.76	-0.0178528	-7.76	0	-7.76	0.00473	-7.76	0	-7.76	-0.00369	-7.76	0	-7.76	-0.0098	-7.76	0	-7.66	-0.00388
-7.66	-0.00351	-7.66	0	-7.66	-0.0127869	-7.66	0	-7.66	-0.00827	-7.66	0	-7.66	0.0191956	-7.66	0	-7.66	-0.00485	-7.66	0	-7.66	-0.000946	-7.66	0	-7.66	0.00259	-7.66	0	-7.66	0.0107727	-7.66	0	-7.66	-0.0173035	-7.66	0	-7.66	0.000641	-7.66	0	-7.66	-0.00314	-7.66	0	-7.66	-0.0138855	-7.66	0	-7.56	-0.0163875
-7.56	-0.0160213	-7.56	0	-7.56	-0.010406	-7.56	0	-7.56	-0.0207825	-7.56	0	-7.56	0.0254827	-7.56	0	-7.56	-0.00955	-7.56	0	-7.56	-0.0134583	-7.56	0	-7.56	-0.00211	-7.56	0	-7.56	-0.00174	-7.56	0	-7.56	-0.0180969	-7.56	0	-7.56	-0.000885	-7.56	0	-7.56	-0.00784	-7.56	0	-7.56	-0.0146785	-7.56	0	-7.46	-0.0115051
-7.46	-0.018219	-7.46	0	-7.46	-0.0126035	-7.46	0	-7.46	-0.011261	-7.46	0	-7.46	0.0186465	-7.46	0	-7.46	-0.0132141	-7.46	0	-7.46	-0.00858	-7.46	0	-7.46	-0.00577	-7.46	0	-7.46	0.00314	-7.46	0	-7.46	-0.0249329	-7.46	0	-7.46	0.00864	-7.46	0	-7.46	-0.014679	-7.46	0	-7.46	-0.0215146	-7.46	0	-7.36	-0.0137024
-7.36	-0.0179749	-7.36	0	-7.36	-0.0116272	-7.36	0	-7.36	-0.0032	-7.36	0	-7.36	0.0149841	-7.36	0	-7.36	-0.00369	-7.36	0	-7.36	-0.0154114	-7.36	0	-7.36	0.00375	-7.36	0	-7.36	-0.00369	-7.36	0	-7.36	-0.0239563	-7.36	0	-7.36	0.0018	-7.36	0	-7.36	-0.00516	-7.36	0	-7.36	-0.0205383	-7.36	0	-7.26	-0.00662
-7.26	-0.0140686	-7.26	0	-7.26	-0.0194394	-7.26	0	-7.26	0.000702	-7.26	0	-7.26	0.0118106	-7.26	0	-7.26	-0.00369	-7.26	0	-7.26	-0.0154114	-7.26	0	-7.26	0.00766	-7.26	0	-7.26	-0.00369	-7.26	0	-7.26	-0.02005	-7.26	0	-7.26	0.0018	-7.26	0	-7.26	-0.00589	-7.26	0	-7.26	-0.0283505	-7.26	0	-7.16	-0.00192
-7.16	-0.0210876	-7.16	0	-7.16	-0.01474	-7.16	0	-7.16	-0.00632	-7.16	0	-7.16	0.00479	-7.16	0	-7.16	-0.0107117	-7.16	0	-7.16	-0.0224304	-7.16	0	-7.16	0.00528	-7.16	0	-7.16	-0.0107117	-7.16	0	-7.16	-0.0224304	-7.16	0	-7.16	0.0065	-7.16	0	-7.16	-0.0175476	-7.16	0	-7.16	-0.0190125	-7.16	0	-7.06	-0.00858
-7.06	-0.0245664	-7.06	0	-7.06	-0.0213926	-7.06	0	-7.06	-0.00516	-7.06	0	-7.06	0.00595	-7.06	0	-7.06	-0.00565	-7.06	0	-7.06	-0.0173645	-7.06	0	-7.06	0.0135195	-7.06	0	-7.06	-0.00247	-7.06	0	-7.06	-0.0220032	-7.06	0	-7.06	-0.000153	-7.06	0	-7.06	-0.023468	-7.06	0	-7.06	-0.0107725	-7.06	0	-6.96	-0.00443
-6.96	-0.033844	-6.96	0	-6.96	-0.0118711	-6.96	0	-6.96	-0.0119934	-6.96	0	-6.96	-0.00406	-6.96	0	-6.96	-0.00467	-6.96	0	-6.96	-0.0124817	-6.96	0	-6.96	0.0184024	-6.96	0	-6.96	0.00314	-6.96	0	-6.96	-0.0171204	-6.96	0	-6.96	-0.00699	-6.96	0	-6.96	-0.030304	-6.96	0	-6.96	-0.0176084	-6.96	0	-6.86	0.00821
-6.86	-0.0187683	-6.86	0	-6.86	-0.00851	-6.86	0	-6.86	-0.004	-6.86	0	-6.86	0.00247	-6.86	0	-6.86	-0.00839	-6.86	0	-6.86	-0.00839	-6.86	0	-6.86	0.014679	-6.86	0	-6.86	-0.00058	-6.86	0	-6.86	-0.0208435	-6.86	0	-6.86	0.00565	-6.86	0	-6.86	-0.0176697	-6.86	0	-6.86	-0.0213318	-6.86	0	-6.76	-0.00217
-6.76	-0.018158	-6.76	0	-6.76	-0.0079	-6.76	0	-6.76	-0.00339	-6.76	0	-6.76	-9.13e-05	-6.76	0	-6.76	-0.00388	-6.76	0	-6.76	-0.0155945	-6.76	0	-6.76	0.0121157	-6.76	0	-6.76	-0.00778	-6.76	0	-6.76	-0.0202332	-6.76	0	-6.76	0.00552	-6.76	0	-6.76	-0.0177917	-6.76	0	-6.76	-0.0168149	-6.76	0	-6.66	-0.0163879
-6.66	-0.0277405	-6.66	0	-6.66	-0.00577	-6.66	0	-6.66	-0.00125	-6.66	0	-6.66	-0.00504	-6.66	0	-6.66	-0.0134583	-6.66	0	-6.66	-0.0134583	-6.66	0	-6.66	0.0174255	-6.66	0	-6.66	-0.00101	-6.66	0	-6.66	-0.0298157	-6.66	0	-6.66	0.00375	-6.66	0	-6.66	-0.0273743	-6.66	0	-6.66	-0.0232239	-6.66	0	-6.56	-0.00638
-6.56	-0.0209044	-6.56	0	-6.56	-0.0106505	-6.56	0	-6.56	0.00168	-6.56	0	-6.56	0.00424	-6.56	0	-6.56	-0.0137024	-6.56	0	-6.56	-0.0183411	-6.56	0	-6.56	0.0125429	-6.56	0	-6.56	0.00119	-6.56	0	-6.56	-0.0198059	-6.56	0	-6.56	-0.00113	-6.56	0	-6.56	-0.0205383	-6.56	0	-6.56	-0.0149229	-6.56	0	-6.46	-0.00778
-6.46	-0.0237732	-6.46	0	-6.46	-0.00888	-6.46	0	-6.46	-0.00436	-6.46	0	-6.46	-0.00107	-6.46	0	-6.46	-0.000946	-6.46	0	-6.46	-0.0119324	-6.46	0	-6.46	0.021393	-6.46	0	-6.46	-0.00485	-6.46	0	-6.46	-0.0243835	-6.46	0	-6.46	-0.00717	-6.46	0	-6.46	-0.0187683	-6.46	0	-6.46	-0.025604	-6.46	0	-6.36	-0.00369
-6.36	-0.0150452	-6.36	0	-6.36	-0.0126038	-6.36	0	-6.36	0.00363	-6.36	0	-6.36	-0.00479	-6.36	0	-6.36	0.00314	-6.36	0	-6.36	-0.00858	-6.36	0	-6.36	0.0223083	-6.36	0	-6.36	-0.000763	-6.36	0	-6.36	-0.021759	-6.36	0	-6.36	-0.0108948	-6.36	0	-6.36	-0.0224915	-6.36	0	-6.36	-0.0183411	-6.36	0	-6.26	-0.0115048
-6.26	-0.0143127	-6.26	0	-6.26	-0.0087	-6.26	0	-6.26	-0.00418	-6.26	0	-6.26	-0.0126035	-6.26	0	-6.26	-0.00467	-6.26	0	-6.26	-0.00467	-6.26	0	-6.26	0.0223086	-6.26	0	-6.26	0.00314	-6.26	0	-6.26	-0.0249329	-6.26	0	-6.26	-0.0187073	-6.26	0	-6.26	-0.0154114	-6.26	0	-6.26	-0.0215146	-6.26	0	-6.16	-0.0195618
-6.16	-0.0238342	-6.16	0	-6.16	-0.0135803	-6.16	0	-6.16	0.00266	-6.16	0	-6.16	-0.00894	-6.16	0	-6.16	-0.00955	-6.16	0	-6.16	-0.00955	-6.16	0	-6.16	0.0174255	-6.16	0	-6.16	-0.00174	-6.16	0	-6.16	-0.0180969	-6.16	0	-6.16	-0.0189514	-6.16	0	-6.16	-0.00784	-6.16	0	-6.16	-0.0263977	-6.16	0	-6.06	-0.0154113
-6.06	-0.0267638	-6.06	0	-6.06	-0.0087	-6.06	0	-6.06	0.00754	-6.06	0	-6.06	-0.0087	-6.06	0	-6.06	0.00705	-6.06	0	-6.06	-0.0015	-6.06	0	-6.06	0.0308534	-6.06	0	-6.06	0.00314	-6.06	0	-6.06	-0.0210266	-6.06	0	-6.06	-0.00308	-6.06	0	-6.06	-0.0107727	-6.06	0	-6.06	-0.0129699	-6.06	0	-5.96	-0.0201111
-5.96	-0.016571	-5.96	0	-5.96	-0.013397	-5.96	0	-5.96	0.00284	-5.96	0	-5.96	-0.013397	-5.96	0	-5.96	0.00235	-5.96	0	-5.96	0.0101624	-5.96	0	-5.96	0.0332338	-5.96	0	-5.96	-0.00156	-5.96	0	-5.96	-0.0210876	-5.96	0	-5.96	3.05e-05	-5.96	0	-5.96	-0.00375	-5.96	0	-5.96	-0.00278	-5.96	0	-5.86	-0.0308533
-5.86	-0.0148621	-5.86	0	-5.86	-0.0124207	-5.86	0	-5.86	0.00381	-5.86	0	-5.86	-0.0241394	-5.86	0	-5.86	0.00333	-5.86	0	-5.86	-0.00058	-5.86	0	-5.86	0.0224915	-5.86	0	-5.86	-0.00058	-5.86	0	-5.86	-0.0169373	-5.86	0	-5.86	-0.00754	-5.86	0	-5.86	-0.00986	-5.86	0	-5.86	-0.0135193	-5.86	0	-5.76	-0.029083
-5.76	-0.0209045	-5.76	0	-5.76	-0.00674	-5.76	0	-5.76	0.00558	-5.76	0	-5.76	-0.0184629	-5.76	0	-5.76	-0.00735	-5.76	0	-5.76	0.00119	-5.76	0	-5.76	0.0242617	-5.76	0	-5.76	0.0051	-5.76	0	-5.76	-0.011261	-5.76	0	-5.76	-0.00894	-5.76	0	-5.76	-0.00882	-5.76	0	-5.76	-0.0124815	-5.76	0	-5.66	-0.0351257
-5.66	-0.026947	-5.66	0	-5.66	-0.00497	-5.66	0	-5.66	-0.000458	-5.66	0	-5.66	-0.0166931	-5.66	0	-5.66	-0.0126648	-5.66	0	-5.66	-0.000214	-5.66	0	-5.66	0.0299377	-5.66	0	-5.66	0.00687	-5.66	0	-5.66	-0.0173035	-5.66	0	-5.66	-0.00327	-5.66	0	-5.66	-0.00705	-5.66	0	-5.66	-0.0209656	-5.66	0	-5.56	-0.0405575
-5.56	-0.0238339	-5.56	0	-5.56	-0.0104062	-5.56	0	-5.56	0.00266	-5.56	0	-5.56	-0.01358	-5.56	0	-5.56	-0.00491	-5.56	0	-5.56	0.00998	-5.56	0	-5.56	0.0213321	-5.56	0	-5.56	-0.00174	-5.56	0	-5.56	-0.0259094	-5.56	0	-5.56	-0.0118713	-5.56	0	-5.56	-0.000763	-5.56	0	-5.56	-0.0224911	-5.56	0	-5.46	-0.0329895
-5.46	-0.0248108	-5.46	0	-5.46	-0.00284	-5.46	0	-5.46	-0.00613	-5.46	0	-5.46	-0.0223691	-5.46	0	-5.46	-0.00662	-5.46	0	-5.46	0.00119	-5.46	0	-5.46	0.0274356	-5.46	0	-5.46	0.00119	-5.46	0	-5.46	-0.026886	-5.46	0	-5.46	-0.0206604	-5.46	0	-5.46	-0.00491	-5.46	0	-5.46	-0.0281064	-5.46	0	-5.36	-0.0339661
-5.36	-0.0335999	-5.36	0	-5.36	-0.00699	-5.36	0	-5.36	-0.00711	-5.36	0	-5.36	-0.0233459	-5.36	0	-5.36	-0.0076	-5.36	0	-5.36	0.00412	-5.36	0	-5.36	0.0232849	-5.36	0	-5.36	-0.0076	-5.36	0	-5.36	-0.0239563	-5.36	0	-5.36	-0.021637	-5.36	0	-5.36	-0.00589	-5.36	0	-5.36	-0.0322571	-5.36	0	-5.26	-0.0363465
-5.26	-0.0328064	-5.26	0	-5.26	0.000885	-5.26	0	-5.26	0.000763	-5.26	0	-5.26	-0.0108338	-5.26	0	-5.26	-0.0114441	-5.26	0	-5.26	0.00491	-5.26	0	-5.26	0.0240783	-5.26	0	-5.26	0.00101	-5.26	0	-5.26	-0.0114441	-5.26	0	-5.26	-0.0208435	-5.26	0	-5.26	-0.00827	-5.26	0	-5.26	-0.0314637	-5.26	0	-5.16	-0.0339661
-5.16	-0.0257874	-5.16	0	-5.16	0.004	-5.16	0	-5.16	0.000702	-5.16	0	-5.16	-0.0155334	-5.16	0	-5.16	-0.014679	-5.16	0	-5.16	0.00803	-5.16	0	-5.16	0.0271912	-5.16	0	-5.16	-0.00833	-5.16	0	-5.16	-0.0161438	-5.16	0	-5.16	-0.0138245	-5.16	0	-5.16	-0.00589	-5.16	0	-5.16	-0.0244446	-5.16	0	-5.06	-0.0240173
-5.06	-0.0197448	-5.06	0	-5.06	-0.00241	-5.06	0	-5.06	-0.00424	-5.06	0	-5.06	-0.00558	-5.06	0	-5.06	-0.0210876	-5.06	0	-5.06	0.00626	-5.06	0	-5.06	0.0222474	-5.06	0	-5.06	-0.00546	-5.06	0	-5.06	-0.01474	-5.06	0	-5.06	-0.0155945	-5.06	0	-5.06	-0.00766	-5.06	0	-5.06	-0.018402	-5.06	0	-4.96	-0.0247498
-4.96	-0.0236511	-4.96	0	-4.96	-0.0133971	-4.96	0	-4.96	-0.00497	-4.96	0	-4.96	-0.0141295	-4.96	0	-4.96	-0.0132751	-4.96	0	-4.96	0.00235	-4.96	0	-4.96	0.0254213	-4.96	0	-4.96	-0.00937	-4.96	0	-4.96	-0.0257263	-4.96	0	-4.96	-0.00778	-4.96	0	-4.96	0.000153	-4.96	0	-4.96	-0.0105895	-4.96	0	-4.86	-0.0322571
-4.86	-0.0201721	-4.86	0	-4.86	-0.00674	-4.86	0	-4.86	0.00168	-4.86	0	-4.86	-0.0294495	-4.86	0	-4.86	-0.0183411	-4.86	0	-4.86	0.009	-4.86	0	-4.86	0.0281677	-4.86	0	-4.86	-0.0098	-4.86	0	-4.86	-0.0190735	-4.86	0	-4.86	-0.0128479	-4.86	0	-4.86	-0.00491	-4.86	0	-4.86	-0.00784	-4.86	0	-4.76	-0.0234066
-4.76	-0.0347595	-4.76	0	-4.76	-0.00888	-4.76	0	-4.76	-0.0129089	-4.76	0	-4.76	-0.036224	-4.76	0	-4.76	-0.025116	-4.76	0	-4.76	0.00223	-4.76	0	-4.76	0.0182194	-4.76	0	-4.76	-0.0212093	-4.76	0	-4.76	-0.016571	-4.76	0	-4.76	-0.0149841	-4.76	0	-4.76	-0.0116882	-4.76	0	-4.76	-0.0209652	-4.76	0	-4.66	-0.0279236
-4.66	-0.0275574	-4.66	0	-4.66	-0.00485	-4.66	0	-4.66	-0.0166931	-4.66	0	-4.66	-0.040741	-4.66	0	-4.66	-0.0367126	-4.66	0	-4.66	-0.00937	-4.66	0	-4.66	0.0254211	-4.66	0	-4.66	-0.00937	-4.66	0	-4.66	-0.0186462	-4.66	0	-4.66	-0.0195007	-4.66	0	-4.66	-0.0232849	-4.66	0	-4.66	-0.0184021	-4.66	0	-4.56	-0.0261533
-4.56	-0.0257871	-4.56	0	-4.56	-0.0155332	-4.56	0	-4.56	-0.0180969	-4.56	0	-4.56	-0.027252	-4.56	0	-4.56	-0.0310364	-4.56	0	-4.56	-0.00369	-4.56	0	-4.56	0.0225527	-4.56	0	-4.56	-0.0107725	-4.56	0	-4.56	-0.0349426	-4.56	0	-4.56	-0.0138245	-4.56	0	-4.56	-0.0246887	-4.56	0	-4.56	-0.0244443	-4.56	0	-4.46	-0.0343323
-4.46	-0.0222473	-4.46	0	-4.46	-0.0119931	-4.46	0	-4.46	-0.0121155	-4.46	0	-4.46	-0.0354306	-4.46	0	-4.46	-0.0423889	-4.46	0	-4.46	-0.0118713	-4.46	0	-4.46	0.0268252	-4.46	0	-4.46	-0.0235898	-4.46	0	-4.46	-0.0328674	-4.46	0	-4.46	-0.0220032	-4.46	0	-4.46	-0.0187073	-4.46	0	-4.46	-0.0248105	-4.46	0	-4.36	-0.0403748
-4.36	-0.0158386	-4.36	0	-4.36	-0.00558	-4.36	0	-4.36	-0.0205994	-4.36	0	-4.36	-0.0297546	-4.36	0	-4.36	-0.0406189	-4.36	0	-4.36	-0.00546	-4.36	0	-4.36	0.0254211	-4.36	0	-4.36	-0.0132751	-4.36	0	-4.36	-0.0296326	-4.36	0	-4.36	-0.0187683	-4.36	0	-4.36	-0.0193787	-4.36	0	-4.36	-0.0144958	-4.36	0	-4.26	-0.0376891
-4.26	-0.00607	-4.26	0	-4.26	0.00418	-4.26	0	-4.26	-0.01474	-4.26	0	-4.26	-0.0309753	-4.26	0	-4.26	-0.042572	-4.26	0	-4.26	0.0043	-4.26	0	-4.26	0.0351868	-4.26	0	-4.26	-0.00351	-4.26	0	-4.26	-0.0347595	-4.26	0	-4.26	-0.00583	-4.26	0	-4.26	-0.00497	-4.26	0	-4.26	-0.0164489	-4.26	0	-4.16	-0.0466614
-4.16	-0.0150452	-4.16	0	-4.16	-0.00162	-4.16	0	-4.16	-0.0237122	-4.16	0	-4.16	-0.0399475	-4.16	0	-4.16	-0.0444641	-4.16	0	-4.16	0.00314	-4.16	0	-4.16	0.0386658	-4.16	0	-4.16	-0.00467	-4.16	0	-4.16	-0.0288391	-4.16	0	-4.16	-0.014801	-4.16	0	-4.16	-0.0115051	-4.16	0	-4.16	-0.0176086	-4.16	0	-4.06	-0.051544
-4.06	-0.016754	-4.06	0	-4.06	-0.00894	-4.06	0	-4.06	-0.0168762	-4.06	0	-4.06	-0.0331114	-4.06	0	-4.06	-0.0486145	-4.06	0	-4.06	-0.00174	-4.06	0	-4.06	0.0408632	-4.06	0	-4.06	-0.00955	-4.06	0	-4.06	-0.0259094	-4.06	0	-4.06	-0.0196838	-4.06	0	-4.06	-0.0156555	-4.06	0	-4.06	-0.0271299	-4.06	0	-3.96	-0.063324
-3.96	-0.0324402	-3.96	0	-3.96	-0.00339	-3.96	0	-3.96	-0.0301208	-3.96	0	-3.96	-0.0331723	-3.96	0	-3.96	-0.0455017	-3.96	0	-3.96	0.00601	-3.96	0	-3.96	0.0322574	-3.96	0	-3.96	0.00137	-3.96	0	-3.96	-0.0227966	-3.96	0	-3.96	-0.016571	-3.96	0	-3.96	-0.0079	-3.96	0	-3.96	-0.0428158	-3.96	0	-3.86	-0.066925
-3.86	-0.0228577	-3.86	0	-3.86	0.00693	-3.86	0	-3.86	-0.0346985	-3.86	0	-3.86	-0.032135	-3.86	0	-3.86	-0.0508118	-3.86	0	-3.86	0.0109558	-3.86	0	-3.86	0.0372009	-3.86	0	-3.86	-0.0054	-3.86	0	-3.86	-0.0132141	-3.86	0	-3.86	-0.0108948	-3.86	0	-3.86	-0.00296	-3.86	0	-3.86	-0.0332336	-3.86	0	-3.76	-0.0624695
-3.76	-0.0230408	-3.76	0	-3.76	0.00674	-3.76	0	-3.76	-0.0278015	-3.76	0	-3.76	-0.0369568	-3.76	0	-3.76	-0.0446472	-3.76	0	-3.76	0.0107727	-3.76	0	-3.76	0.0299377	-3.76	0	-3.76	-0.000946	-3.76	0	-3.76	-0.00558	-3.76	0	-3.76	-0.0110779	-3.76	0	-3.76	-0.00314	-3.76	0	-3.76	-0.021698	-3.76	0	-3.66	-0.0613098
-3.66	-0.0218811	-3.66	0	-3.66	9.16e-05	-3.66	0	-3.66	-0.0227356	-3.66	0	-3.66	-0.0389709	-3.66	0	-3.66	-0.0381165	-3.66	0	-3.66	0.00412	-3.66	0	-3.66	0.0318298	-3.66	0	-3.66	-0.00296	-3.66	0	-3.66	-0.0122375	-3.66	0	-3.66	-0.0106506	-3.66	0	-3.66	0.00192	-3.66	0	-3.66	-0.0237122	-3.66	0	-3.56	-0.0581967
-3.56	-0.018768	-3.56	0	-3.56	-0.000702	-3.56	0	-3.56	-0.0235291	-3.56	0	-3.56	-0.0475766	-3.56	0	-3.56	-0.0513611	-3.56	0	-3.56	-0.00449	-3.56	0	-3.56	0.026398	-3.56	0	-3.56	-0.0162045	-3.56	0	-3.56	-0.0137634	-3.56	0	-3.56	-0.0185242	-3.56	0	-3.56	-0.00668	-3.56	0	-3.56	-0.0220639	-3.56	0	-3.46	-0.059906
-3.46	-0.0190125	-3.46	0	-3.46	0.0139464	-3.46	0	-3.46	-0.0135193	-3.46	0	-3.46	-0.0368348	-3.46	0	-3.46	-0.0413513	-3.46	0	-3.46	-0.0062	-3.46	0	-3.46	0.0293273	-3.46	0	-3.46	-0.0062	-3.46	0	-3.46	-0.0132751	-3.46	0	-3.46	-0.00388	-3.46	0	-3.46	-0.00058	-3.46	0	-3.46	-0.00668	-3.46	0	-3.36	-0.073822
-3.36	-0.0187683	-3.36	0	-3.36	0.00711	-3.36	0	-3.36	-0.0149841	-3.36	0	-3.36	-0.0436707	-3.36	0	-3.36	-0.0584412	-3.36	0	-3.36	-0.0115662	-3.36	0	-3.36	0.0342102	-3.36	0	-3.36	-0.00839	-3.36	0	-3.36	-0.013031	-3.36	0	-3.36	-0.0107117	-3.36	0	-3.36	-0.00986	-3.36	0	-3.36	-0.0018	-3.36	0	-3.26	-0.0685729
-3.26	-0.0188904	-3.26	0	-3.26	0.00381	-3.26	0	-3.26	-0.0112	-3.26	0	-3.26	-0.0352477	-3.26	0	-3.26	-0.0663757	-3.26	0	-3.26	-0.0195007	-3.26	0	-3.26	0.0309144	-3.26	0	-3.26	-0.00705	-3.26	0	-3.26	-0.00851	-3.26	0	-3.26	-0.00546	-3.26	0	-3.26	-0.00607	-3.26	0	-3.26	-0.00827	-3.26	0	-3.16	-0.0693054
-3.16	-0.0103455	-3.16	0	-3.16	0.0116272	-3.16	0	-3.16	-0.00339	-3.16	0	-3.16	-0.0423279	-3.16	0	-3.16	-0.0749207	-3.16	0	-3.16	-0.0155945	-3.16	0	-3.16	0.0348206	-3.16	0	-3.16	-0.0155945	-3.16	0	-3.16	-0.0170593	-3.16	0	-3.16	-0.0186462	-3.16	0	-3.16	-0.00998	-3.16	0	-3.16	0.00272	-3.16	0	-3.06	-0.0716248
-3.06	0.00369	-3.06	0	-3.06	0.0139464	-3.06	0	-3.06	-0.00107	-3.06	0	-3.06	-0.0446473	-3.06	0	-3.06	-0.0796814	-3.06	0	-3.06	0.00162	-3.06	0	-3.06	0.0371398	-3.06	0	-3.06	-0.00156	-3.06	0	-3.06	-0.0218201	-3.06	0	-3.06	-0.023407	-3.06	0	-3.06	-0.00058	-3.06	0	-3.06	0.00504	-3.06	0	-2.96	-0.0879211
-2.96	-0.00552	-2.96	0	-2.96	0.012543	-2.96	0	-2.96	-0.0117493	-2.96	0	-2.96	-0.0475156	-2.96	0	-2.96	-0.0779114	-2.96	0	-2.96	0.00485	-2.96	0	-2.96	0.0381777	-2.96	0	-2.96	-0.00442	-2.96	0	-2.96	-0.0161438	-2.96	0	-2.96	-0.0248108	-2.96	0	-2.96	-0.00589	-2.96	0	-2.96	-0.00565	-2.96	0	-2.86	-0.0968323
-2.86	-0.0190735	-2.86	0	-2.86	0.0185242	-2.86	0	-2.86	-0.0379944	-2.86	0	-2.86	-0.0471497	-2.86	0	-2.86	-0.0751038	-2.86	0	-2.86	-0.0087	-2.86	0	-2.86	0.026825	-2.86	0	-2.86	0.00839	-2.86	0	-2.86	-0.0157776	-2.86	0	-2.86	-0.0383606	-2.86	0	-2.86	0.0062	-2.86	0	-2.86	-0.0138245	-2.86	0	-2.76	-0.0835877
-2.76	-0.0168152	-2.76	0	-2.76	0.0246887	-2.76	0	-2.76	-0.0340271	-2.76	0	-2.76	-0.0502625	-2.76	0	-2.76	-0.0728455	-2.76	0	-2.76	-0.00253	-2.76	0	-2.76	0.0400695	-2.76	0	-2.76	0.0193176	-2.76	0	-2.76	-0.00717	-2.76	0	-2.76	-0.032196	-2.76	0	-2.76	0.0343323	-2.76	0	-2.76	-0.01474	-2.76	0	-2.66	-0.0776672
-2.66	-0.0140686	-2.66	0	-2.66	0.0306091	-2.66	0	-2.66	-0.0383606	-2.66	0	-2.66	-0.0382385	-2.66	0	-2.66	-0.0661926	-2.66	0	-2.66	0.0243835	-2.66	0	-2.66	0.0310974	-2.66	0	-2.66	0.0243835	-2.66	0	-2.66	0.0104675	-2.66	0	-2.66	-0.0145569	-2.66	0	-2.66	0.0292664	-2.66	0	-2.66	-0.0127258	-2.66	0	-2.56	-0.0724488
-2.56	0.00287	-2.56	0	-2.56	0.0443725	-2.56	0	-2.56	-0.0377808	-2.56	0	-2.56	-0.0274048	-2.56	0	-2.56	-0.0805054	-2.56	0	-2.56	0.0320435	-2.56	0	-2.56	0.0270385	-2.56	0	-2.56	0.0320434	-2.56	0	-2.56	0.0234985	-2.56	0	-2.56	-0.0132446	-2.56	0	-2.56	0.0259399	-2.56	0	-2.56	-0.0245972	-2.56	0	-2.46	-0.0671692
-2.46	-0.0215149	-2.46	0	-2.46	0.0450135	-2.46	0	-2.46	-0.0520325	-2.46	0	-2.46	-0.0174865	-2.46	0	-2.46	-0.087677	-2.46	0	-2.46	0.0248718	-2.46	0	-2.46	0.033783	-2.46	0	-2.46	0.0326844	-2.46	0	-2.46	0.0248718	-2.46	0	-2.46	0.00058	-2.46	0	-2.46	0.0351257	-2.46	0	-2.46	-0.0498351	-2.46	0	-2.36	-0.0606689
-2.36	-0.0119629	-2.36	0	-2.36	0.0561523	-2.36	0	-2.36	-0.0330811	-2.36	0	-2.36	0.0061	-2.36	0	-2.36	-0.0999756	-2.36	0	-2.36	0.0250244	-2.36	0	-2.36	0.0480957	-2.36	0	-2.36	0.0367432	-2.36	0	-2.36	0.00793	-2.36	0	-2.36	0.00708	-2.36	0	-2.36	0.0377197	-2.36	0	-2.36	-0.05896	-2.36	0	-2.26	-0.0531317
-2.26	-0.0176086	-2.26	0	-2.26	0.0544123	-2.26	0	-2.26	-0.0301819	-2.26	0	-2.26	0.0278009	-2.26	0	-2.26	-0.114288	-2.26	0	-2.26	0.0318298	-2.26	0	-2.26	0.0549006	-2.26	0	-2.26	0.0318293	-2.26	0	-2.26	-0.0384827	-2.26	0	-2.26	0.00998	-2.26	0	-2.26	0.0218201	-2.26	0	-2.26	-0.0631414	-2.26	0	-2.16	-0.0476379
-2.16	-0.0176086	-2.16	0	-2.16	0.0684509	-2.16	0	-2.16	-0.0098	-2.16	0	-2.16	0.0364685	-2.16	0	-2.16	-0.110382	-2.16	0	-2.16	0.0334167	-2.16	0	-2.16	0.0518494	-2.16	0	-2.16	0.0365906	-2.16	0	-2.16	-0.0539856	-2.16	0	-2.16	0.030365	-2.16	0	-2.16	-0.00467	-2.16	0	-2.16	-0.0544739	-2.16	0	-2.06	-0.0530705
-2.06	-0.0238957	-2.06	0	-2.06	0.0598446	-2.06	0	-2.06	-0.0247498	-2.06	0	-2.06	0.0161434	-2.06	0	-2.06	-0.116547	-2.06	0	-2.06	0.0397034	-2.06	0	-2.06	0.0361629	-2.06	0	-2.06	0.0130916	-2.06	0	-2.06	-0.0743103	-2.06	0	-2.06	0.0256653	-2.06	0	-2.06	-0.016449	-2.06	0	-2.06	-0.0420842	-2.06	0	-1.96	-0.0473022
-1.96	-0.000793	-1.96	0	-1.96	0.0751332	-1.96	0	-1.96	-0.00714	-1.96	0	-1.96	0.0172719	-1.96	0	-1.96	-0.131775	-1.96	0	-1.96	0.0447388	-1.96	0	-1.96	0.0639027	-1.96	0	-1.96	-0.0131236	-1.96	0	-1.96	-0.0848999	-1.96	0	-1.96	0.0275269	-1.96	0	-1.96	-0.00507	-1.96	0	-1.96	-0.0548717	-1.96	0	-1.86	-0.0239563
-1.86	0.0107117	-1.86	0	-1.86	0.0935974	-1.86	0	-1.86	-0.011261	-1.86	0	-1.86	-0.000885	-1.86	0	-1.86	-0.132843	-1.86	0	-1.86	0.0617371	-1.86	0	-1.86	0.116058	-1.86	0	-1.86	-0.0179749	-1.86	0	-1.86	-0.0920715	-1.86	0	-1.86	0.0109558	-1.86	0	-1.86	0.00168	-1.86	0	-1.86	-0.0527649	-1.86	0	-1.76	-0.0304912
-1.76	0.00113	-1.76	0	-1.76	0.0770527	-1.76	0	-1.76	-0.0160828	-1.76	0	-1.76	0.00283	-1.76	0	-1.76	-0.161957	-1.76	0	-1.76	0.0567932	-1.76	0	-1.76	0.123684	-1.76	0	-1.76	-0.0431866	-1.76	0	-1.76	-0.11496	-1.76	0	-1.76	0.013092	-1.76	0	-1.76	0.0116272	-1.76	0	-1.76	-0.0483135	-1.76	0	-1.66	-0.0101013
-1.66	0.0137024	-1.66	0	-1.66	0.08255	-1.66	0	-1.66	-0.00278	-1.66	0	-1.66	0.01297	-1.66	0	-1.66	-0.163422	-1.66	0	-1.66	0.059967	-1.66	0	-1.66	0.136139	-1.66	0	-1.66	-0.0627136	-1.66	0	-1.66	-0.116547	-1.66	0	-1.66	-0.00558	-1.66	0	-1.66	0.0179749	-1.66	0	-1.66	-0.0248718	-1.66	0	-1.56	-0.00251
-1.56	0.0220251	-1.56	0	-1.56	0.0901404	-1.56	0	-1.56	-0.0139771	-1.56	0	-1.56	0.00811	-1.56	0	-1.56	-0.170715	-1.56	0	-1.56	0.0551147	-1.56	0	-1.56	0.164847	-1.56	0	-1.56	-0.0847864	-1.56	0	-1.56	-0.155823	-1.56	0	-1.56	-0.0245972	-1.56	0	-1.56	0.0497437	-1.56	0	-1.56	-0.0274133	-1.56	0	-1.46	0.000427
-1.46	0.031189	-1.46	0	-1.46	0.0813498	-1.46	0	-1.46	0.00616	-1.46	0	-1.46	-0.0210671	-1.46	0	-1.46	-0.173279	-1.46	0	-1.46	0.0580444	-1.46	0	-1.46	0.170095	-1.46	0	-1.46	-0.0943093	-1.46	0	-1.46	-0.159119	-1.46	0	-1.46	-0.0388794	-1.46	0	-1.46	0.0714722	-1.46	0	-1.46	-0.0221658	-1.46	0	-1.36	0.0267639
-1.36	0.0583801	-1.36	0	-1.36	0.0803528	-1.36	0	-1.36	0.00284	-1.36	0	-1.36	-0.016571	-1.36	0	-1.36	-0.165619	-1.36	0	-1.36	0.0726624	-1.36	0	-1.36	0.194122	-1.36	0	-1.36	-0.0992126	-1.36	0	-1.36	-0.154633	-1.36	0	-1.36	-0.0312195	-1.36	0	-1.36	0.0860901	-1.36	0	-1.36	0.00186	-1.36	0	-1.26	0.0408204
-1.26	0.0795288	-1.26	0	-1.26	0.0663331	-1.26	0	-1.26	-0.00726	-1.26	0	-1.26	0.00298	-1.26	0	-1.26	-0.156189	-1.26	0	-1.26	0.0890503	-1.26	0	-1.26	0.202808	-1.26	0	-1.26	-0.104687	-1.26	0	-1.26	-0.147522	-1.26	0	-1.26	-0.0296021	-1.26	0	-1.26	0.107239	-1.26	0	-1.26	0.00969	-1.26	0	-1.16	0.0271912
-1.16	0.0431824	-1.16	0	-1.16	0.0502625	-1.16	0	-1.16	-0.0279846	-1.16	0	-1.16	-0.0122375	-1.16	0	-1.16	-0.172272	-1.16	0	-1.16	0.0542908	-1.16	0	-1.16	0.175018	-1.16	0	-1.16	-0.126984	-1.16	0	-1.16	-0.158966	-1.16	0	-1.16	-0.0746155	-1.16	0	-1.16	0.0826111	-1.16	0	-1.16	-0.00943	-1.16	0	-1.06	0.020709
-1.06	0.0304747	-1.06	0	-1.06	0.0141172	-1.06	0	-1.06	-0.0376282	-1.06	0	-1.06	-0.0389833	-1.06	0	-1.06	-0.195953	-1.06	0	-1.06	0.0423279	-1.06	0	-1.06	0.163043	-1.06	0	-1.06	-0.159223	-1.06	0	-1.06	-0.160675	-1.06	0	-1.06	-0.110748	-1.06	0	-1.06	0.0917664	-1.06	0	-1.06	-0.0237246	-1.06	0	-0.959999	0.0111694
-0.959999	0.0302124	-0.959999	0	-0.960003	0.00688	-0.960003	0	-0.959999	-0.0292358	-0.959999	0	-0.960003	-0.0211928	-0.960003	0	-0.959999	-0.200745	-0.959999	0	-0.959999	0.0336304	-0.959999	0	-0.960003	0.173876	-0.960003	0	-0.960003	-0.153883	-0.960003	0	-0.959999	-0.162415	-0.959999	0	-0.959999	-0.105408	-0.959999	0	-0.959999	0.102478	-0.959999	0	-0.960003	-0.0231459	-0.960003	0	-0.860001	0.0106201
-0.860001	0.0227051	-0.860001	0	-0.860001	0.00476	-0.860001	0	-0.860001	-0.0477295	-0.860001	0	-0.860001	-0.0178223	-0.860001	0	-0.860001	-0.186523	-0.860001	0	-0.860001	0.041626	-0.860001	0	-0.860001	0.168579	-0.860001	0	-0.860001	-0.120117	-0.860001	0	-0.860001	-0.136475	-0.860001	0	-0.860001	-0.11853	-0.860001	0	-0.860001	0.123779	-0.860001	0	-0.860001	-0.0072	-0.860001	0	-0.760002	-0.00584
-0.759998	0.0281067	-0.759998	0	-0.760002	-0.0225637	-0.760002	0	-0.759998	-0.0345154	-0.759998	0	-0.760002	-0.00694	-0.760002	0	-0.759998	-0.159149	-0.759998	0	-0.759998	0.0626526	-0.759998	0	-0.760002	0.1498	-0.760002	0	-0.760002	-0.100567	-0.760002	0	-0.759998	-0.0973816	-0.759998	0	-0.759998	-0.119354	-0.759998	0	-0.759998	0.089386	-0.759998	0	-0.760002	-0.00889	-0.760002	0	-0.66	-0.0138855
-0.66	0.0185852	-0.66	0	-0.66	-0.0570984	-0.66	0	-0.66	-0.0299988	-0.66	0	-0.66	-0.00327	-0.66	0	-0.66	-0.127289	-0.66	0	-0.66	0.0758362	-0.66	0	-0.66	0.141022	-0.66	0	-0.66	-0.0882263	-0.66	0	-0.66	-0.0882263	-0.66	0	-0.66	-0.0937195	-0.66	0	-0.66	0.0766907	-0.66	0	-0.66	0.000397	-0.66	0	-0.560001	-0.025213
-0.560001	-0.000555	-0.560001	0	-0.560001	-0.0622003	-0.560001	0	-0.559998	-0.0326538	-0.559998	0	-0.560001	-0.0153253	-0.560001	0	-0.559998	-0.0964966	-0.559998	0	-0.559998	0.0910034	-0.559998	0	-0.560001	0.130549	-0.560001	0	-0.560001	-0.0691583	-0.560001	0	-0.559998	-0.0706177	-0.559998	0	-0.559998	-0.0800171	-0.559998	0	-0.559998	0.076355	-0.559998	0	-0.560001	-0.00788	-0.560001	0	-0.459999	-0.0515442
-0.459999	-0.0207825	-0.459999	0	-0.460003	-0.076937	-0.460003	0	-0.459999	-0.00125	-0.459999	0	-0.460003	-0.0174887	-0.460003	0	-0.459999	-0.0791321	-0.459999	0	-0.459999	0.12326	-0.459999	0	-0.460003	0.106413	-0.460003	0	-0.460003	-0.0299399	-0.460003	0	-0.459999	-0.0486145	-0.459999	0	-0.459999	-0.106476	-0.459999	0	-0.459999	0.054657	-0.459999	0	-0.460003	-0.0146811	-0.460003	0	-0.360001	-0.099762
-0.360001	-0.000275	-0.360001	0	-0.360001	-0.127472	-0.360001	0	-0.360001	-0.00186	-0.360001	0	-0.360001	-0.0290833	-0.360001	0	-0.360001	-0.0296936	-0.360001	0	-0.360001	0.157806	-0.360001	0	-0.360001	0.103485	-0.360001	0	-0.360001	-0.0289612	-0.360001	0	-0.360001	0.0196228	-0.360001	0	-0.360001	-0.125763	-0.360001	0	-0.360001	0.0196228	-0.360001	0	-0.360001	-0.110626	-0.360001	0	-0.260002	-0.210749
-0.259998	-0.101013	-0.259998	0	-0.260002	-0.226618	-0.260002	0	-0.259998	-0.0901489	-0.259998	0	-0.260002	-0.173517	-0.260002	0	-0.259998	-0.182068	-0.259998	0	-0.259998	0.270325	-0.259998	0	-0.260002	0.160589	-0.260002	0	-0.260002	0.0327814	-0.260002	0	-0.259998	-0.134338	-0.259998	0	-0.259998	-0.231995	-0.259998	0	-0.259998	-0.0733032	-0.259998	0	-0.260002	-0.223078	-0.260002	0	-0.16	-0.414001
-0.16	0.00824	-0.16	0	-0.16	-0.221375	-0.16	0	-0.16	-0.0794067	-0.16	0	-0.16	-0.243225	-0.16	0	-0.16	-0.111145	-0.16	0	-0.16	0.285828	-0.16	0	-0.16	0.396301	-0.16	0	-0.16	0.103699	-0.16	0	-0.16	0.0702515	-0.16	0	-0.16	-0.264954	-0.16	0	-0.16	-0.038269	-0.16	0	-0.16	-0.242737	-0.16	0	-0.0600014	-0.637586
-0.0600014	0.163561	-0.0600014	0	-0.0600014	-0.155164	-0.0600014	0	-0.0599976	-0.0553284	-0.0599976	0	-0.0600014	-0.302015	-0.0600014	0	-0.0599976	0.0340271	-0.0599976	0	-0.0599976	0.44101	-0.0599976	0	-0.0600014	0.260973	-0.0600014	0	-0.0600014	0.214465	-0.0600014	0	-0.0599976	-0.29483	-0.0599976	0	-0.0599976	-0.319855	-0.0599976	0	-0.0599976	-0.693146	-0.0599976	0	-0.0600014	-0.471082	-0.0600014	0	0.0400009	-1.70197
0.0400009	0.178162	0.0400009	1.082	0.0399971	-0.232698	0.0399971	2.176	0.0400009	-0.00714	0.0400009	2.205	0.0399971	-0.324861	0.0399971	0.8474	0.0400009	0.207214	0.0400009	-0.5792	0.0400009	0.554871	0.0400009	-1.231	0.0399971	0.235808	0.0399971	0.1421	0.0399971	0.337005	0.0399971	4.205	0.0400009	-0.145813	0.0400009	3.89	0.0400009	-0.319275	0.0400009	-0.6107	0.0400009	-1.01996	0.0400009	-1.971	0.0399971	-0.568147	0.0399971	-1.073	0.139999	-2.27563
0.139999	0.138794	0.139999	1.10897	0.139999	-0.309448	0.139999	2.22996	0.139999	0.102051	0.139999	2.31286	0.139999	-0.296265	0.139999	1.06305	0.139999	0.43042	0.139999	-0.148222	0.139999	0.735107	0.139999	-0.370304	0.139999	0.301147	0.139999	1.8585	0.139999	-0.113281	0.139999	7.61743	0.139999	0.255493	0.139999	7.30231	0.139999	-0.185913	0.139999	1.10563	0.139999	-0.983398	0.139999	-1.1103	0.139999	-0.329346	0.139999	-0.642005	0.239998	-1.89323
0.240002	0.122711	0.240002	1.13588	0.239998	-0.337326	0.239998	2.28377	0.240002	0.217926	0.240002	2.4204	0.239998	-0.228806	0.239998	1.27788	0.240002	0.68924	0.240002	0.280492	0.240002	0.966583	0.240002	0.483322	0.239998	0.538162	0.239998	3.55036	0.239998	0.232254	0.239998	10.9388	0.240002	1.05569	0.240002	10.6238	0.240002	0.116608	0.240002	2.79756	0.240002	-0.72934	0.240002	-0.256678	0.239998	-0.0736542	0.239998	-0.213308	0.34	-0.799347
0.34	0.118134	0.34	1.16272	0.34	-0.379425	0.34	2.33744	0.34	0.358734	0.34	2.52759	0.34	-0.134064	0.34	1.49188	0.34	1.00583	0.34	0.706904	0.34	1.23715	0.34	1.32978	0.34	0.900848	0.34	5.21752	0.34	1.16916	0.34	14.1673	0.34	2.41293	0.34	13.8521	0.34	0.569916	0.34	4.46466	0.34	-0.253326	0.34	0.589778	0.34	0.324921	0.34	0.21312	0.439999	0.637995
0.439999	0.193781	0.439999	1.18949	0.439999	-0.361517	0.439999	2.39095	0.440002	0.503784	0.440002	2.63446	0.439999	0.0353339	0.439999	1.70505	0.440002	1.37439	0.440002	1.13105	0.440002	1.67285	0.440002	2.1691	0.439999	1.53973	0.439999	6.85959	0.439999	2.71038	0.439999	17.3003	0.440002	4.56042	0.440002	16.9853	0.440002	1.2854	0.440002	6.10679	0.440002	0.451904	0.440002	1.4291	0.439999	0.948298	0.439999	0.637245	0.540001	1.83139
0.540001	0.192719	0.540001	1.21619	0.539997	-0.356293	0.539997	2.44433	0.540001	0.615326	0.540001	2.74099	0.539997	0.164825	0.539997	1.9174	0.540001	1.70395	0.540001	1.55288	0.540001	2.3508	0.540001	3.00118	0.539997	2.40286	0.539997	8.47636	0.539997	4.86563	0.539997	20.3361	0.540001	7.06406	0.540001	20.0211	0.540001	2.20786	0.540001	7.72356	0.540001	1.36496	0.540001	2.26118	0.539997	1.31753	0.539997	1.05908	0.639999	1.74652
0.639999	0.153137	0.639999	1.24282	0.639999	-0.288147	0.639999	2.49755	0.639999	0.724182	0.639999	2.84719	0.639999	0.243103	0.639999	2.12894	0.639999	2.09943	0.639999	1.97242	0.639999	2.79633	0.639999	3.82604	0.639999	3.53033	0.639999	10.0676	0.639999	7.5025	0.639999	23.2728	0.639999	9.55646	0.639999	22.9577	0.639999	3.22284	0.639999	9.31477	0.639999	2.20038	0.639999	3.08604	0.639999	1.41779	0.639999	1.47864	0.739998	1.31976
0.740002	0.18811	0.740002	1.26939	0.739998	-0.112493	0.739998	2.55063	0.740002	0.895874	0.740002	2.95306	0.739998	0.518733	0.739998	2.33964	0.740002	2.55469	0.740002	2.38969	0.740002	3.43591	0.740002	4.64366	0.739998	5.04583	0.739998	11.633	0.739998	10.693	0.739998	26.1085	0.740002	12.0367	0.740002	25.7935	0.740002	4.19531	0.740002	10.8802	0.740002	2.60803	0.740002	3.90366	0.739998	1.93243	0.739998	1.89589	0.84	1.03442
0.84	0.260498	0.84	1.29589	0.84	0.0817871	0.84	2.60357	0.84	1.15503	0.84	3.05859	0.84	0.904419	0.84	2.54953	0.84	3.14355	0.84	2.80464	0.84	4.21704	0.84	5.45397	0.84	6.5127	0.84	13.1725	0.84	13.7889	0.84	28.8421	0.84	15.3429	0.84	28.527	0.84	6.07715	0.84	12.4196	0.84	3.03198	0.84	4.71397	0.84	2.21741	0.84	2.31086	0.939999	1.35957
0.939999	0.344314	0.939999	1.32231	0.939999	0.304641	0.939999	2.65635	0.940002	1.40201	0.940002	3.1638	0.939999	1.27254	0.939999	2.75859	0.940002	3.70621	0.940002	3.21732	0.940002	5.03043	0.940002	6.25698	0.939999	8.11299	0.939999	14.6856	0.939999	16.9939	0.939999	31.4719	0.940002	18.5282	0.940002	31.1569	0.940002	7.80399	0.940002	13.9328	0.940002	3.47354	0.940002	5.51698	0.939999	2.7231	0.939999	2.72352	1.04	1.46304
1.04	0.370514	1.04	1.34868	1.04	0.551826	1.04	2.709	1.04	1.6282	1.04	3.26868	1.04	1.59479	1.04	2.96683	1.04	4.24332	1.04	3.62767	1.04	5.95584	1.04	7.05263	1.04	9.89619	1.04	16.1722	1.04	20.2309	1.04	33.9971	1.04	21.6309	1.04	33.6821	1.04	9.49417	1.04	15.4194	1.04	4.39737	1.04	6.31263	1.04	2.84296	1.04	3.13387	1.14	1.82071
1.14	0.146881	1.14	1.37497	1.14	0.710968	1.14	2.7615	1.14	1.57877	1.14	3.37323	1.14	1.96255	1.14	3.17426	1.14	4.5275	1.14	4.03573	1.14	6.9158	1.14	7.8409	1.14	11.7233	1.14	17.6322	1.14	23.4213	1.14	36.4171	1.14	24.7174	1.14	36.102	1.14	11.2869	1.14	16.8794	1.14	5.24332	1.14	7.1009	1.14	3.3295	1.14	3.54194	1.24	1.85119
1.24	0.227386	1.24	1.4012	1.24	0.640743	1.24	2.81385	1.24	1.80856	1.24	3.47745	1.24	2.07751	1.24	3.38086	1.24	5.12057	1.24	4.44149	1.24	7.86118	1.24	8.62181	1.24	13.5178	1.24	19.0654	1.24	26.5416	1.24	38.7312	1.24	27.6941	1.24	38.4162	1.24	13.0792	1.24	18.3126	1.24	5.88315	1.24	7.88181	1.24	3.49353	1.24	3.94769	1.34	2.13278
1.34	0.219086	1.34	1.42736	1.34	0.795746	1.34	2.86606	1.34	1.99167	1.34	3.58134	1.34	2.39267	1.34	3.58665	1.34	5.62399	1.34	4.84494	1.34	8.74667	1.34	9.39526	1.34	15.2964	1.34	20.4715	1.34	29.4756	1.34	40.9396	1.34	30.4975	1.34	40.6245	1.34	14.5444	1.34	19.7186	1.34	6.75851	1.34	8.65526	1.34	3.93527	1.34	4.35115	1.44	2.40001
1.44	0.194935	1.44	1.45345	1.44	0.923939	1.44	2.91813	1.44	2.17136	1.44	3.68491	1.44	2.68175	1.44	3.79161	1.44	6.11618	1.44	5.24609	1.44	9.65842	1.44	10.1613	1.44	17.0127	1.44	21.8504	1.44	32.2318	1.44	43.0422	1.44	33.146	1.44	42.7272	1.44	16.2577	1.44	21.0976	1.44	7.63742	1.44	9.42131	1.44	4.38683	1.44	4.75229	1.54	2.68851
1.54	0.191925	1.54	1.47948	1.54	1.04289	1.54	2.97005	1.54	2.32388	1.54	3.78814	1.54	2.98039	1.54	3.99576	1.54	6.61636	1.54	5.64492	1.54	10.5421	1.54	10.9199	1.54	18.6989	1.54	23.202	1.54	34.8445	1.54	45.0399	1.54	35.643	1.54	44.7249	1.54	17.9226	1.54	22.4492	1.54	8.53214	1.54	10.1799	1.54	4.82927	1.54	5.15112	1.64	2.93689
1.64	0.199829	1.64	1.50544	1.64	1.13501	1.64	3.02183	1.64	2.47632	1.64	3.89105	1.64	3.26868	1.64	4.1991	1.64	7.09216	1.64	6.04144	1.64	11.4211	1.64	11.6709	1.64	20.3066	1.64	24.5262	1.64	37.275	1.64	46.9337	1.64	37.9625	1.64	46.6186	1.64	19.5032	1.64	23.7733	1.64	9.40173	1.64	10.9309	1.64	5.26367	1.64	5.54766	1.74	3.21855
1.74	0.226715	1.74	1.53133	1.74	1.24088	1.74	3.07347	1.74	2.64774	1.74	3.99364	1.74	3.54557	1.74	4.40161	1.74	7.58865	1.74	6.43567	1.74	12.3035	1.74	12.4145	1.74	21.8789	1.74	25.8228	1.74	39.5652	1.74	48.7247	1.74	40.1669	1.74	48.4097	1.74	21.0762	1.74	25.07	1.74	10.2638	1.74	11.6745	1.74	5.75077	1.74	5.94187	1.84	3.46973
1.84	0.224854	1.84	1.55716	1.84	1.31628	1.84	3.12496	1.84	2.77869	1.84	4.09589	1.84	3.80151	1.84	4.60331	1.84	8.04688	1.84	6.82757	1.84	13.1571	1.84	13.1506	1.84	23.3778	1.84	27.0919	1.84	41.6727	1.84	50.4148	1.84	42.2056	1.84	50.0997	1.84	22.5719	1.84	26.3391	1.84	11.126	1.84	12.4106	1.84	6.2113	1.84	6.33379	1.94	3.70747
1.94	0.207831	1.94	1.58292	1.94	1.38373	1.94	3.17631	1.94	2.90692	1.94	4.19783	1.94	4.05793	1.94	4.8042	1.94	8.49323	1.94	7.21717	1.94	13.9924	1.94	13.8791	1.94	24.8288	1.94	28.3333	1.94	43.6564	1.94	52.0059	1.94	43.8393	1.94	51.6909	1.94	24.001	1.94	27.5805	1.94	11.9628	1.94	13.1391	1.94	6.67475	1.94	6.72337	2.04	3.94785
2.04	0.222504	2.04	1.60861	2.04	1.48276	2.04	3.22752	2.04	3.05283	2.04	4.29944	2.04	4.34214	2.04	5.00427	2.04	8.97116	2.04	7.60445	2.04	14.8336	2.04	14.6001	2.04	26.2199	2.04	29.547	2.04	45.2203	2.04	53.5004	2.04	45.6345	2.04	53.1854	2.04	25.4211	2.04	28.7942	2.04	12.7962	2.04	13.8601	2.04	7.1168	2.04	7.11065	2.14	4.19907
2.14	0.23764	2.14	1.63424	2.14	1.56821	2.14	3.27859	2.14	3.20163	2.14	4.40072	2.14	4.61508	2.14	5.20353	2.14	9.44333	2.14	7.98942	2.14	15.6582	2.14	15.3135	2.14	27.575	2.14	30.733	2.14	46.9559	2.14	54.9011	2.14	47.3137	2.14	54.586	2.14	26.7934	2.14	29.9801	2.14	13.6373	2.14	14.5735	2.14	7.5914	2.14	7.49563	2.24	4.44068
2.24	0.265991	2.24	1.65981	2.24	1.61609	2.24	3.32952	2.24	3.34412	2.24	4.50168	2.24	4.85913	2.24	5.40198	2.24	9.90137	2.24	8.37208	2.24	16.4678	2.24	16.0193	2.24	28.894	2.24	31.8912	2.24	48.5576	2.24	56.2108	2.24	48.8569	2.24	55.8958	2.24	28.1014	2.24	31.1384	2.24	14.4812	2.24	15.2793	2.24	8.05176	2.24	7.87828	2.34	4.6778
2.34	0.274963	2.34	1.6853	2.34	1.68365	2.34	3.3803	2.34	3.48431	2.34	4.60232	2.34	5.11334	2.34	5.59962	2.34	10.3635	2.34	8.75242	2.34	17.2658	2.34	16.7176	2.34	30.1483	2.34	33.0218	2.34	50.0307	2.34	57.4329	2.34	50.2878	2.34	57.1178	2.34	29.362	2.34	32.269	2.34	15.3222	2.34	15.9776	2.34	8.49042	2.34	8.25863	2.44	4.94061
2.44	0.300355	2.44	1.71073	2.44	1.74811	2.44	3.43094	2.44	3.62848	2.44	4.70264	2.44	5.39655	2.44	5.79644	2.44	10.8178	2.44	9.13045	2.44	18.0998	2.44	17.4082	2.44	31.3611	2.44	34.1248	2.44	51.4279	2.44	58.5706	2.44	51.639	2.44	58.2556	2.44	30.5577	2.44	33.372	2.44	16.118	2.44	16.6682	2.44	8.94318	2.44	8.63665	2.54	5.20544
2.54	0.322998	2.54	1.7361	2.54	1.8169	2.54	3.48144	2.54	3.76282	2.54	4.80263	2.54	5.65674	2.54	5.99245	2.54	11.2592	2.54	9.50616	2.54	18.8763	2.54	18.0913	2.54	32.5627	2.54	35.2002	2.54	52.724	2.54	59.6277	2.54	52.9108	2.54	59.3127	2.54	31.7209	2.54	34.4474	2.54	16.9132	2.54	17.3513	2.54	9.39465	2.54	9.01236	2.64	5.42914
2.64	0.375549	2.64	1.7614	2.64	1.87408	2.64	3.53181	2.64	3.89508	2.64	4.9023	2.64	5.89838	2.64	6.18766	2.64	11.7023	2.64	9.87956	2.64	19.6313	2.64	18.7667	2.64	33.6981	2.64	36.2482	2.64	53.9055	2.64	60.6078	2.64	54.0759	2.64	60.2928	2.64	32.8415	2.64	35.4953	2.64	17.6877	2.64	18.0267	2.64	9.82611	2.64	9.38577	2.74	5.6821
2.74	0.412079	2.74	1.78664	2.74	1.95053	2.74	3.58203	2.74	4.04721	2.74	5.00165	2.74	6.16379	2.74	6.38206	2.74	12.1451	2.74	10.2507	2.74	20.396	2.74	19.4345	2.74	34.801	2.74	37.2688	2.74	55.0155	2.74	61.5148	2.74	55.1561	2.74	61.1998	2.74	33.9624	2.74	36.516	2.74	18.4602	2.74	18.6945	2.74	10.2713	2.74	9.75685	2.84	5.94559
2.84	0.419342	2.84	1.81181	2.84	2.00772	2.84	3.63211	2.84	4.16458	2.84	5.10068	2.84	6.42728	2.84	6.57565	2.84	12.5828	2.84	10.6194	2.84	21.125	2.84	20.0947	2.84	35.8481	2.84	38.2623	2.84	56.0133	2.84	62.3526	2.84	56.1477	2.84	62.0376	2.84	35.0141	2.84	37.5094	2.84	19.2088	2.84	19.3547	2.84	10.6723	2.84	10.1256	2.94	6.18054
2.94	0.44104	2.94	1.83692	2.94	2.0802	2.94	3.68205	2.94	4.31201	2.94	5.1994	2.94	6.68958	2.94	6.76843	2.94	13.0178	2.94	10.9859	2.94	21.8616	2.94	20.7473	2.94	36.858	2.94	39.2287	2.94	56.9631	2.94	63.125	2.94	57.0647	2.94	62.81	2.94	36.0358	2.94	38.4759	2.94	19.9414	2.94	20.0073	2.94	11.0979	2.94	10.4921	3.04	6.43753
3.04	0.466827	3.04	1.86196	3.04	2.14505	3.04	3.73186	3.04	4.43387	3.04	5.29779	3.04	6.9606	3.04	6.96041	3.04	13.4568	3.04	11.35	3.04	22.5818	3.04	21.3922	3.04	37.8354	3.04	40.1684	3.04	57.8435	3.04	63.8359	3.04	57.9092	3.04	63.5209	3.04	37.0209	3.04	39.4156	3.04	20.646	3.04	20.6522	3.04	11.515	3.04	10.8562	3.14	6.66754
3.14	0.510925	3.14	1.88694	3.14	2.2243	3.14	3.78152	3.14	4.55377	3.14	5.39586	3.14	7.19305	3.14	7.15159	3.14	13.8736	3.14	11.7119	3.14	23.2994	3.14	22.0295	3.14	38.7834	3.14	41.0815	3.14	58.6658	3.14	64.4893	3.14	58.6924	3.14	64.1742	3.14	37.9643	3.14	40.3287	3.14	21.3558	3.14	21.2895	3.14	11.9537	3.14	11.2181	3.24	6.91507
3.24	0.568512	3.24	1.91185	3.24	2.28275	3.24	3.83104	3.24	4.67313	3.24	5.49362	3.24	7.4335	3.24	7.34196	3.24	14.293	3.24	12.0714	3.24	24.0055	3.24	22.6592	3.24	39.6942	3.24	41.9682	3.24	59.4352	3.24	65.0887	3.24	59.4063	3.24	64.7737	3.24	38.8626	3.24	41.2154	3.24	22.0376	3.24	21.9192	3.24	12.3589	3.24	11.5776	3.34	7.1539
3.34	0.598846	3.34	1.9367	3.34	2.37399	3.34	3.88043	3.34	4.80502	3.34	5.59105	3.34	7.67233	3.34	7.53153	3.34	14.6873	3.34	12.4286	3.34	24.6788	3.34	23.2813	3.34	40.5666	3.34	42.8289	3.34	60.1476	3.34	65.6379	3.34	60.0772	3.34	65.3229	3.34	39.7319	3.34	42.076	3.34	22.7054	3.34	22.5413	3.34	12.7674	3.34	11.9348	3.44	7.41098
3.44	0.627776	3.44	1.96148	3.44	2.46616	3.44	3.92968	3.44	4.94638	3.44	5.68818	3.44	7.91452	3.44	7.7203	3.44	15.0904	3.44	12.7835	3.44	25.3365	3.44	23.8957	3.44	41.4065	3.44	43.6637	3.44	60.7975	3.44	66.1404	3.44	60.7186	3.44	65.8254	3.44	40.5725	3.44	42.9109	3.44	23.3687	3.44	23.1557	3.44	13.1751	3.44	12.2897	3.54	7.63693
3.54	0.691254	3.54	1.9862	3.54	2.53818	3.54	3.97879	3.54	5.05759	3.54	5.78498	3.54	8.15073	3.54	7.90826	3.54	15.511	3.54	13.1361	3.54	25.9633	3.54	24.5026	3.54	42.2169	3.54	44.4731	3.54	61.4204	3.54	66.5995	3.54	61.3181	3.54	66.2845	3.54	41.4024	3.54	43.7203	3.54	24.0439	3.54	23.7626	3.54	13.5715	3.54	12.6423	3.64	7.86349
3.64	0.731049	3.64	2.01086	3.64	2.60776	3.64	4.02776	3.64	5.17551	3.64	5.88147	3.64	8.36703	3.64	8.09543	3.64	15.9321	3.64	13.4864	3.64	26.6047	3.64	25.1019	3.64	42.9801	3.64	45.2573	3.64	61.9883	3.64	67.0186	3.64	61.8625	3.64	66.7036	3.64	42.2164	3.64	44.5045	3.64	24.6838	3.64	24.3619	3.64	13.948	3.64	12.9926	3.74	8.06488
3.74	0.762146	3.74	2.03545	3.74	2.67084	3.74	4.0766	3.74	5.27692	3.74	5.97764	3.74	8.58649	3.74	8.2818	3.74	16.3185	3.74	13.8344	3.74	27.2022	3.74	25.6936	3.74	43.7042	3.74	46.0168	3.74	62.4982	3.74	67.4007	3.74	62.3647	3.74	67.0857	3.74	42.9686	3.74	45.264	3.74	25.2929	3.74	24.9536	3.74	14.3486	3.74	13.3406	3.84	8.28305
3.84	0.798309	3.84	2.05998	3.84	2.73117	3.84	4.1253	3.84	5.39584	3.84	6.0735	3.84	8.81393	3.84	8.46737	3.84	16.732	3.84	14.1801	3.84	27.8133	3.84	26.2777	3.84	44.4341	3.84	46.7518	3.84	62.9813	3.84	67.7487	3.84	62.8282	3.84	67.4337	3.84	43.6626	3.84	45.9989	3.84	25.9095	3.84	25.5377	3.84	14.7372	3.84	13.6863	3.94	8.50601
3.94	0.814971	3.94	2.08445	3.94	2.79788	3.94	4.17386	3.94	5.52432	3.94	6.16905	3.94	9.02444	3.94	8.65215	3.94	17.1059	3.94	14.5235	3.94	28.391	3.94	26.8542	3.94	45.118	3.94	47.4627	3.94	63.4386	3.94	68.0653	3.94	63.2621	3.94	67.7503	3.94	44.3418	3.94	46.7099	3.94	26.5419	3.94	26.1142	3.94	15.1054	3.94	14.0297	4.04	8.74945
4.04	0.852112	4.04	2.10885	4.04	2.8609	4.04	4.22228	4.04	5.63959	4.04	6.26428	4.04	9.24908	4.04	8.83612	4.04	17.4953	4.04	14.8646	4.04	28.9641	4.04	27.4232	4.04	45.7762	4.04	48.15	4.04	63.8532	4.04	68.3532	4.04	63.6618	4.04	68.0382	4.04	44.9962	4.04	47.3972	4.04	27.1494	4.04	26.6832	4.04	15.466	4.04	14.3708	4.14	8.95999
4.14	0.902496	4.14	2.13319	4.14	2.92532	4.14	4.27057	4.14	5.75711	4.14	6.35919	4.14	9.45889	4.14	9.01931	4.14	17.8763	4.14	15.2034	4.14	29.5293	4.14	27.9847	4.14	46.4086	4.14	48.8141	4.14	64.2575	4.14	68.6147	4.14	64.0638	4.14	68.2997	4.14	45.6332	4.14	48.0613	4.14	27.7491	4.14	27.2447	4.14	15.8531	4.14	14.7096	4.24	9.17093
4.24	0.940826	4.24	2.15747	4.24	2.99722	4.24	4.31872	4.24	5.88211	4.24	6.4538	4.24	9.66983	4.24	9.2017	4.24	18.2458	4.24	15.5399	4.24	30.0769	4.24	28.5387	4.24	47.0204	4.24	49.4554	4.24	64.6426	4.24	68.8521	4.24	64.4121	4.24	68.5371	4.24	46.2419	4.24	48.7026	4.24	28.313	4.24	27.7987	4.24	16.2234	4.24	15.0461	4.34	9.41464
4.34	0.980682	4.34	2.18168	4.34	3.06198	4.34	4.36674	4.34	6.01035	4.34	6.54809	4.34	9.88229	4.34	9.38331	4.34	18.6114	4.34	15.8741	4.34	30.6317	4.34	29.0852	4.34	47.5923	4.34	50.0744	4.34	64.9762	4.34	69.0674	4.34	64.7638	4.34	68.7524	4.34	46.8091	4.34	49.3215	4.34	28.8841	4.34	28.3452	4.34	16.6024	4.34	15.3803	4.44	9.65359
4.44	1.01797	4.44	2.20583	4.44	3.12271	4.44	4.41462	4.44	6.14676	4.44	6.64208	4.44	10.1095	4.44	9.56411	4.44	18.9815	4.44	16.206	4.44	31.169	4.44	29.6243	4.44	48.1537	4.44	50.6714	4.44	65.2823	4.44	69.2626	4.44	65.094	4.44	68.9476	4.44	47.3822	4.44	49.9186	4.44	29.4324	4.44	28.8843	4.44	17.0037	4.44	15.7122	4.54	9.83676
4.54	1.02853	4.54	2.22992	4.54	3.15988	4.54	4.46237	4.54	6.25034	4.54	6.73575	4.54	10.313	4.54	9.74413	4.54	19.3287	4.54	16.5356	4.54	31.6842	4.54	30.1559	4.54	48.6714	4.54	51.2471	4.54	65.5702	4.54	69.4394	4.54	65.3546	4.54	69.1244	4.54	47.8999	4.54	50.4943	4.54	29.9742	4.54	29.4159	4.54	17.3674	4.54	16.0418	4.64	10.0498
4.64	1.05484	4.64	2.25395	4.64	3.22452	4.64	4.50998	4.64	6.40482	4.64	6.82911	4.64	10.526	4.64	9.92337	4.64	19.6778	4.64	16.863	4.64	32.2097	4.64	30.6801	4.64	49.2211	4.64	51.8018	4.64	65.8504	4.64	69.5996	4.64	65.6278	4.64	69.2846	4.64	48.4184	4.64	51.049	4.64	30.4998	4.64	29.9401	4.64	17.7234	4.64	16.3692	4.74	10.2651
4.74	1.10373	4.74	2.27791	4.74	3.27804	4.74	4.55746	4.74	6.53329	4.74	6.92216	4.74	10.7429	4.74	10.1018	4.74	20.025	4.74	17.188	4.74	32.7118	4.74	31.1969	4.74	49.7224	4.74	52.3361	4.74	66.1017	4.74	69.7446	4.74	65.8946	4.74	69.4296	4.74	48.9048	4.74	51.5833	4.74	31.0189	4.74	30.4569	4.74	18.0777	4.74	16.6942	4.84	10.4933
4.84	1.15134	4.84	2.30181	4.84	3.34445	4.84	4.6048	4.84	6.66611	4.84	7.0149	4.84	10.9655	4.84	10.2795	4.84	20.3914	4.84	17.5108	4.84	33.1954	4.84	31.7064	4.84	50.2091	4.84	52.8505	4.84	66.3462	4.84	69.8757	4.84	66.1478	4.84	69.5607	4.84	49.4048	4.84	52.0977	4.84	31.5221	4.84	30.9664	4.84	18.4176	4.84	17.017	4.94	10.6912
4.94	1.1752	4.94	2.32565	4.94	3.39249	4.94	4.65201	4.94	6.77591	4.94	7.10734	4.94	11.162	4.94	10.4563	4.94	20.7403	4.94	17.8313	4.94	33.6707	4.94	32.2085	4.94	50.6696	4.94	53.3454	4.94	66.5879	4.94	69.9943	4.94	66.334	4.94	69.6793	4.94	49.8825	4.94	52.5926	4.94	32.0161	4.94	31.4685	4.94	18.7625	4.94	17.3375	5.04	10.8899
5.04	1.21908	5.04	2.34943	5.04	3.47079	5.04	4.69908	5.04	6.91672	5.04	7.19946	5.04	11.3934	5.04	10.6324	5.04	21.1006	5.04	18.1496	5.04	34.1662	5.04	32.7033	5.04	51.1378	5.04	53.8214	5.04	66.8178	5.04	70.1015	5.04	66.5561	5.04	69.7865	5.04	50.3365	5.04	53.0686	5.04	32.5	5.04	31.9633	5.04	19.1299	5.04	17.6558	5.14	11.0938
5.14	1.25437	5.14	2.37315	5.14	3.53171	5.14	4.74603	5.14	7.01205	5.14	7.29128	5.14	11.6137	5.14	10.8077	5.14	21.453	5.14	18.4655	5.14	34.6373	5.14	33.1909	5.14	51.5831	5.14	54.2789	5.14	67.0288	5.14	70.1984	5.14	66.7577	5.14	69.8834	5.14	50.7639	5.14	53.5261	5.14	32.9781	5.14	32.4509	5.14	19.472	5.14	17.9717	5.24	11.3011
5.24	1.29367	5.24	2.3968	5.24	3.60398	5.24	4.79284	5.24	7.11313	5.24	7.38279	5.24	11.8266	5.24	10.9823	5.24	21.7799	5.24	18.7792	5.24	35.0956	5.24	33.6713	5.24	52.0053	5.24	54.7186	5.24	67.1978	5.24	70.286	5.24	66.9386	5.24	69.971	5.24	51.1831	5.24	53.9657	5.24	33.4386	5.24	32.9313	5.24	19.8014	5.24	18.2855	5.34	11.5006
5.34	1.32837	5.34	2.4204	5.34	3.6792	5.34	4.83951	5.34	7.2345	5.34	7.474	5.34	12.0339	5.34	11.156	5.34	22.1364	5.34	19.0907	5.34	35.5621	5.34	34.1445	5.34	52.4133	5.34	55.1408	5.34	67.3629	5.34	70.3651	5.34	67.106	5.34	70.0501	5.34	51.584	5.34	54.388	5.34	33.9076	5.34	33.4045	5.34	20.1468	5.34	18.5969	5.44	11.6834
5.44	1.34707	5.44	2.44393	5.44	3.74478	5.44	4.88605	5.44	7.33524	5.44	7.5649	5.44	12.2574	5.44	11.329	5.44	22.4512	5.44	19.3999	5.44	36.0144	5.44	34.6105	5.44	52.8102	5.44	55.5461	5.44	67.5325	5.44	70.4365	5.44	67.2505	5.44	70.1215	5.44	51.9879	5.44	54.7933	5.44	34.3357	5.44	33.8705	5.44	20.482	5.44	18.9061	5.54	11.8918
5.54	1.3851	5.54	2.4674	5.54	3.79623	5.54	4.93246	5.54	7.42648	5.54	7.65549	5.54	12.4681	5.54	11.5012	5.54	22.758	5.54	19.7068	5.54	36.4221	5.54	35.0695	5.54	53.1685	5.54	55.935	5.54	67.708	5.54	70.501	5.54	67.3908	5.54	70.186	5.54	52.3534	5.54	55.1822	5.54	34.7566	5.54	34.3295	5.54	20.792	5.54	19.213	5.64	12.1071
5.64	1.44095	5.64	2.49081	5.64	3.85745	5.64	4.97874	5.64	7.55655	5.64	7.74578	5.64	12.6809	5.64	11.6726	5.64	23.0873	5.64	20.0115	5.64	36.8959	5.64	35.5213	5.64	53.5557	5.64	56.3081	5.64	67.8529	5.64	70.5592	5.64	67.5546	5.64	70.2442	5.64	52.7139	5.64	55.5553	5.64	35.1859	5.64	34.7813	5.64	21.1408	5.64	19.5177	5.74	12.3028
5.74	1.46329	5.74	2.51416	5.74	3.92276	5.74	5.02489	5.74	7.65067	5.74	7.83577	5.74	12.8876	5.74	11.8432	5.74	23.4268	5.74	20.314	5.74	37.2986	5.74	35.9662	5.74	53.8725	5.74	56.6658	5.74	67.9978	5.74	70.6117	5.74	67.6761	5.74	70.2967	5.74	53.0541	5.74	55.913	5.74	35.5887	5.74	35.2262	5.74	21.4654	5.74	19.8202	5.84	12.507
5.84	1.49811	5.84	2.53745	5.84	3.98956	5.84	5.07091	5.84	7.73163	5.84	7.92546	5.84	13.0989	5.84	12.0131	5.84	23.7599	5.84	20.6142	5.84	37.7116	5.84	36.4041	5.84	54.1964	5.84	57.0086	5.84	68.1374	5.84	70.6591	5.84	67.8022	5.84	70.3441	5.84	53.4014	5.84	56.2558	5.84	36.0203	5.84	35.6641	5.84	21.7892	5.84	20.1204	5.94	12.6967
5.94	1.52206	5.94	2.56067	5.94	4.03232	5.94	5.11679	5.94	7.8259	5.94	8.01484	5.94	13.2901	5.94	12.1822	5.94	24.063	5.94	20.9122	5.94	38.0996	5.94	36.8351	5.94	54.5001	5.94	57.337	5.94	68.2645	5.94	70.7019	5.94	67.8911	5.94	70.3869	5.94	53.7105	5.94	56.5842	5.94	36.4013	5.94	36.0951	5.94	22.1211	5.94	20.4184	6.04	12.8955
6.04	1.56067	6.04	2.58384	6.04	4.09363	6.04	5.16255	6.04	7.94263	6.04	8.10392	6.04	13.5132	6.04	12.3505	6.04	24.3757	6.04	21.2079	6.04	38.4961	6.04	37.2591	6.04	54.7933	6.04	57.6515	6.04	68.3984	6.04	70.7405	6.04	67.9993	6.04	70.4255	6.04	54.0055	6.04	56.8987	6.04	36.8025	6.04	36.5191	6.04	22.4292	6.04	20.7141	6.14	13.0976
6.14	1.59336	6.14	2.60695	6.14	4.15903	6.14	5.20817	6.14	8.05734	6.14	8.19269	6.14	13.7396	6.14	12.518	6.14	24.6701	6.14	21.5014	6.14	38.8818	6.14	37.6764	6.14	55.0831	6.14	57.9526	6.14	68.5061	6.14	70.7753	6.14	68.1108	6.14	70.4603	6.14	54.3209	6.14	57.1998	6.14	37.1836	6.14	36.9364	6.14	22.758	6.14	21.0076	6.24	13.3037
6.24	1.63223	6.24	2.62999	6.24	4.23233	6.24	5.25366	6.24	8.18143	6.24	8.28117	6.24	13.9316	6.24	12.6848	6.24	24.9441	6.24	21.7927	6.24	39.2434	6.24	38.0868	6.24	55.3617	6.24	58.2407	6.24	68.6106	6.24	70.8066	6.24	68.1966	6.24	70.4916	6.24	54.6051	6.24	57.4879	6.24	37.5623	6.24	37.3468	6.24	23.0594	6.24	21.299	6.34	13.4977
6.34	1.67923	6.34	2.65298	6.34	4.29422	6.34	5.29903	6.34	8.29947	6.34	8.36935	6.34	14.1387	6.34	12.8508	6.34	25.2624	6.34	22.0818	6.34	39.6115	6.34	38.4906	6.34	55.6338	6.34	58.5164	6.34	68.7287	6.34	70.8349	6.34	68.3092	6.34	70.5199	6.34	54.8936	6.34	57.7636	6.34	37.9484	6.34	37.7506	6.34	23.3759	6.34	21.588	6.44	13.7129
6.44	1.71255	6.44	2.67591	6.44	4.35245	6.44	5.34426	6.44	8.41946	6.44	8.45723	6.44	14.3329	6.44	13.0161	6.44	25.5447	6.44	22.3687	6.44	39.9456	6.44	38.8877	6.44	55.8959	6.44	58.78	6.44	68.8369	6.44	70.8605	6.44	68.3955	6.44	70.5455	6.44	55.1549	6.44	58.0272	6.44	38.2918	6.44	38.1477	6.44	23.6592	6.44	21.8749	6.54	13.909
6.54	1.73434	6.54	2.69877	6.54	4.41183	6.54	5.38936	6.54	8.51401	6.54	8.54481	6.54	14.5329	6.54	13.1806	6.54	25.8495	6.54	22.6534	6.54	40.2799	6.54	39.2781	6.54	56.1296	6.54	59.032	6.54	68.9205	6.54	70.8835	6.54	68.4823	6.54	70.5685	6.54	55.3869	6.54	58.2792	6.54	38.6449	6.54	38.5381	6.54	23.9544	6.54	22.1596	6.64	14.0965
6.64	1.76407	6.64	2.72158	6.64	4.45865	6.64	5.43433	6.64	8.64993	6.64	8.63209	6.64	14.7072	6.64	13.3443	6.64	26.1448	6.64	22.9359	6.64	40.626	6.64	39.662	6.64	56.3725	6.64	59.2729	6.64	69.0003	6.64	70.9042	6.64	68.5464	6.64	70.5892	6.64	55.6354	6.64	58.5201	6.64	38.991	6.64	38.922	6.64	24.2388	6.64	22.4421	6.74	14.2895
6.74	1.78665	6.74	2.74433	6.74	4.53372	6.74	5.47918	6.74	8.76553	6.74	8.71907	6.74	14.8977	6.74	13.5073	6.74	26.4252	6.74	23.2161	6.74	40.933	6.74	40.0394	6.74	56.5928	6.74	59.503	6.74	69.0775	6.74	70.9229	6.74	68.6081	6.74	70.6079	6.74	55.887	6.74	58.7502	6.74	39.3449	6.74	39.2994	6.74	24.5131	6.74	22.7224	6.84	14.4894
6.84	1.80545	6.84	2.76702	6.84	4.57815	6.84	5.5239	6.84	8.86392	6.84	8.80576	6.84	15.0782	6.84	13.6695	6.84	26.6955	6.84	23.4943	6.84	41.2331	6.84	40.4103	6.84	56.8194	6.84	59.7228	6.84	69.1557	6.84	70.9398	6.84	68.6674	6.84	70.6248	6.84	56.0948	6.84	58.97	6.84	39.6652	6.84	39.6703	6.84	24.7834	6.84	23.0005	6.94	14.6604
6.94	1.82089	6.94	2.78965	6.94	4.6351	6.94	5.56849	6.94	8.9841	6.94	8.89214	6.94	15.2686	6.94	13.8309	6.94	26.9445	6.94	23.7702	6.94	41.5305	6.94	40.7748	6.94	57.0262	6.94	59.9328	6.94	69.2297	6.94	70.955	6.94	68.7173	6.94	70.64	6.94	56.2945	6.94	59.18	6.94	39.9775	6.94	40.0348	6.94	25.0605	6.94	23.2764	7.04	14.8426
7.04	1.84616	7.04	2.81222	7.04	4.69382	7.04	5.61295	7.04	9.09921	7.04	8.97824	7.04	15.4392	7.04	13.9916	7.04	27.212	7.04	24.0439	7.04	41.8268	7.04	41.133	7.04	57.239	7.04	60.1332	7.04	69.2955	7.04	70.9687	7.04	68.7621	7.04	70.6537	7.04	56.4917	7.04	59.3804	7.04	40.305	7.04	40.393	7.04	25.3138	7.04	23.5501	7.14	15.0295
7.14	1.87436	7.14	2.83473	7.14	4.75107	7.14	5.65728	7.14	9.20944	7.14	9.06403	7.14	15.6034	7.14	14.1516	7.14	27.4785	7.14	24.3155	7.14	42.1028	7.14	41.4849	7.14	57.4227	7.14	60.3244	7.14	69.3574	7.14	70.981	7.14	68.8215	7.14	70.666	7.14	56.6903	7.14	59.5716	7.14	40.6037	7.14	40.7449	7.14	25.593	7.14	23.8217	7.24	15.2043
7.24	1.90781	7.24	2.85718	7.24	4.79624	7.24	5.70149	7.24	9.3093	7.24	9.14953	7.24	15.7657	7.24	14.3108	7.24	27.7385	7.24	24.5849	7.24	42.3799	7.24	41.8307	7.24	57.61	7.24	60.5069	7.24	69.4096	7.24	70.9921	7.24	68.8659	7.24	70.6771	7.24	56.858	7.24	59.7541	7.24	40.905	7.24	41.0907	7.24	25.8552	7.24	24.0911	7.34	15.3719
7.34	1.91916	7.34	2.87957	7.34	4.85202	7.34	5.74556	7.34	9.4144	7.34	9.23475	7.34	15.9326	7.34	14.4692	7.34	27.9959	7.34	24.8522	7.34	42.6522	7.34	42.1703	7.34	57.7846	7.34	60.681	7.34	69.4725	7.34	71.0022	7.34	68.9054	7.34	70.6872	7.34	57.0163	7.34	59.9282	7.34	41.2164	7.34	41.4303	7.34	26.108	7.34	24.3584	7.44	15.5365
7.44	1.93851	7.44	2.90191	7.44	4.89798	7.44	5.78951	7.44	9.5087	7.44	9.31966	7.44	16.094	7.44	14.6269	7.44	28.234	7.44	25.1173	7.44	42.9215	7.44	42.5038	7.44	57.9539	7.44	60.8471	7.44	69.5082	7.44	71.0112	7.44	68.9457	7.44	70.6962	7.44	57.1785	7.44	60.0943	7.44	41.4709	7.44	41.7638	7.44	26.3625	7.44	24.6235	7.54	15.6947
7.54	1.96927	7.54	2.92418	7.54	4.94363	7.54	5.83334	7.54	9.58878	7.54	9.40428	7.54	16.2764	7.54	14.7838	7.54	28.4914	7.54	25.3802	7.54	43.1977	7.54	42.8312	7.54	58.1223	7.54	61.0054	7.54	69.55	7.54	71.0194	7.54	68.9821	7.54	70.7044	7.54	57.3438	7.54	60.2526	7.54	41.747	7.54	42.0912	7.54	26.6144	7.54	24.8864	7.64	15.8635
7.64	2.0123	7.64	2.9464	7.64	4.99911	7.64	5.87704	7.64	9.69504	7.64	9.48861	7.64	16.4593	7.64	14.94	7.64	28.7453	7.64	25.6411	7.64	43.4836	7.64	43.1527	7.64	58.3153	7.64	61.1564	7.64	69.6001	7.64	71.0267	7.64	69.0329	7.64	70.7117	7.64	57.5172	7.64	60.4036	7.64	42.04	7.64	42.4127	7.64	26.8496	7.64	25.1473	7.74	16.0196
7.74	2.0278	7.74	2.96856	7.74	5.03561	7.74	5.92061	7.74	9.7894	7.74	9.57265	7.74	16.6176	7.74	15.0954	7.74	28.9928	7.74	25.8997	7.74	43.731	7.74	43.4684	7.74	58.437	7.74	61.3002	7.74	69.6248	7.74	71.0333	7.74	69.0577	7.74	70.7183	7.74	57.6655	7.74	60.5474	7.74	42.3055	7.74	42.7284	7.74	27.1087	7.74	25.406	7.84	16.1875
7.84	2.05191	7.84	2.99066	7.84	5.10123	7.84	5.96406	7.84	9.866	7.84	9.6564	7.84	16.7997	7.84	15.2501	7.84	29.2451	7.84	26.1563	7.84	44.0061	7.84	43.7782	7.84	58.5924	7.84	61.4374	7.84	69.6592	7.84	71.0393	7.84	69.0889	7.84	70.7243	7.84	57.8046	7.84	60.6846	7.84	42.5601	7.84	43.0382	7.84	27.3604	7.84	25.6625	7.94	16.3633
7.94	2.07461	7.94	3.01271	7.94	5.15518	7.94	6.00738	7.94	9.96439	7.94	9.73986	7.94	16.9638	7.94	15.4041	7.94	29.4827	7.94	26.4108	7.94	44.2647	7.94	44.0823	7.94	58.7174	7.94	61.568	7.94	69.699	7.94	71.0447	7.94	69.1311	7.94	70.7297	7.94	57.942	7.94	60.8152	7.94	42.8242	7.94	43.3423	7.94	27.6111	7.94	25.917	8.04	16.5238
8.04	2.1055	8.04	3.03469	8.04	5.19461	8.04	6.05057	8.04	10.0514	8.04	9.82302	8.04	17.1353	8.04	15.5573	8.04	29.7182	8.04	26.6632	8.04	44.508	8.04	44.3807	8.04	58.8467	8.04	61.6924	8.04	69.7455	8.04	71.0495	8.04	69.1557	8.04	70.7345	8.04	58.0987	8.04	60.9396	8.04	43.0722	8.04	43.6407	8.04	27.8544	8.04	26.1694	8.14	16.6945
8.14	2.13706	8.14	3.05662	8.14	5.2474	8.14	6.09364	8.14	10.1589	8.14	9.9059	8.14	17.3028	8.14	15.7098	8.14	29.9638	8.14	26.9134	8.14	44.7678	8.14	44.6734	8.14	58.9666	8.14	61.8109	8.14	69.7756	8.14	71.0539	8.14	69.2046	8.14	70.7389	8.14	58.2467	8.14	61.0581	8.14	43.3203	8.14	43.9334	8.14	28.1174	8.14	26.4196	8.24	16.8617
8.24	2.17069	8.24	3.07849	8.24	5.30985	8.24	6.13659	8.24	10.2558	8.24	9.98849	8.24	17.4973	8.24	15.8615	8.24	30.2084	8.24	27.1616	8.24	45.0163	8.24	44.9606	8.24	59.1026	8.24	61.9238	8.24	69.8139	8.24	71.0578	8.24	69.2421	8.24	70.7428	8.24	58.3748	8.24	61.171	8.24	43.5773	8.24	44.2206	8.24	28.3595	8.24	26.6678	8.34	17.0186
8.34	2.20328	8.34	3.1003	8.34	5.34952	8.34	6.17941	8.34	10.354	8.34	10.0708	8.34	17.6503	8.34	16.0125	8.34	30.4356	8.34	27.4077	8.34	45.2762	8.34	45.2424	8.34	59.2243	8.34	62.0313	8.34	69.834	8.34	71.0613	8.34	69.2669	8.34	70.7463	8.34	58.4919	8.34	61.2785	8.34	43.8162	8.34	44.5024	8.34	28.5867	8.34	26.9139	8.44	17.1969
8.44	2.23636	8.44	3.12206	8.44	5.39969	8.44	6.2221	8.44	10.4472	8.44	10.1528	8.44	17.8216	8.44	16.1628	8.44	30.6693	8.44	27.6517	8.44	45.5248	8.44	45.5187	8.44	59.3369	8.44	62.1336	8.44	69.8647	8.44	71.0645	8.44	69.3139	8.44	70.7495	8.44	58.6194	8.44	61.3808	8.44	44.0546	8.44	44.7787	8.44	28.8368	8.44	27.1579	8.54	17.3565
8.54	2.25918	8.54	3.14376	8.54	5.44913	8.54	6.26468	8.54	10.5357	8.54	10.2345	8.54	17.9999	8.54	16.3123	8.54	30.9095	8.54	27.8936	8.54	45.7571	8.54	45.7897	8.54	59.4528	8.54	62.231	8.54	69.9055	8.54	71.0674	8.54	69.3391	8.54	70.7524	8.54	58.7172	8.54	61.4782	8.54	44.2908	8.54	45.0497	8.54	29.0691	8.54	27.3998	8.64	17.5305
8.64	2.28086	8.64	3.1654	8.64	5.49032	8.64	6.30712	8.64	10.6277	8.64	10.316	8.64	18.1629	8.64	16.4611	8.64	31.135	8.64	28.1335	8.64	45.9826	8.64	46.0554	8.64	59.5643	8.64	62.3237	8.64	69.9514	8.64	71.07	8.64	69.3608	8.64	70.755	8.64	58.8155	8.64	61.5709	8.64	44.5149	8.64	45.3154	8.64	29.3017	8.64	27.6397	8.74	17.7029
8.74	2.30802	8.74	3.18699	8.74	5.54874	8.74	6.34945	8.74	10.7376	8.74	10.3971	8.74	18.3495	8.74	16.6092	8.74	31.3777	8.74	28.3713	8.74	46.209	8.74	46.3159	8.74	59.6664	8.74	62.4119	8.74	69.9754	8.74	71.0723	8.74	69.399	8.74	70.7573	8.74	58.9223	8.74	61.6591	8.74	44.7388	8.74	45.5759	8.74	29.5625	8.74	27.8776	8.84	17.8639
8.84	2.34543	8.84	3.20851	8.84	5.60104	8.84	6.39166	8.84	10.8477	8.84	10.478	8.84	18.5112	8.84	16.7566	8.84	31.5973	8.84	28.6071	8.84	46.4183	8.84	46.5713	8.84	59.7961	8.84	62.4958	8.84	70.0067	8.84	71.0744	8.84	69.4286	8.84	70.7594	8.84	59.0207	8.84	61.743	8.84	44.9505	8.84	45.8313	8.84	29.7913	8.84	28.1133	8.94	18.0061
8.94	2.36581	8.94	3.22999	8.94	5.63852	8.94	6.43374	8.94	10.9314	8.94	10.5586	8.94	18.6573	8.94	16.9032	8.94	31.802	8.94	28.8409	8.94	46.6067	8.94	46.8217	8.94	59.8719	8.94	62.5756	8.94	70.0363	8.94	71.0763	8.94	69.4465	8.94	70.7613	8.94	59.1356	8.94	61.8228	8.94	45.1584	8.94	46.0817	8.94	30.028	8.94	28.3471	9.04	18.1613
9.04	2.39535	9.04	3.2514	9.04	5.70321	9.04	6.47569	9.04	11.0312	9.04	10.6389	9.04	18.8126	9.04	17.0491	9.04	32.008	9.04	29.0726	9.04	46.8127	9.04	47.067	9.04	59.9647	9.04	62.6516	9.04	70.0627	9.04	71.078	9.04	69.4799	9.04	70.763	9.04	59.2323	9.04	61.8988	9.04	45.3737	9.04	46.327	9.04	30.2607	9.04	28.5788	9.14	18.3231
9.14	2.42111	9.14	3.27276	9.14	5.75168	9.14	6.51753	9.14	11.1351	9.14	10.7189	9.14	18.9626	9.14	17.1943	9.14	32.2166	9.14	29.3023	9.14	47.0057	9.14	47.3075	9.14	60.0678	9.14	62.7238	9.14	70.0838	9.14	71.0796	9.14	69.5089	9.14	70.7646	9.14	59.3386	9.14	61.971	9.14	45.5621	9.14	46.5675	9.14	30.4764	9.14	28.8085	9.24	18.4632
9.24	2.44156	9.24	3.29406	9.24	5.78702	9.24	6.55924	9.24	11.2408	9.24	10.7987	9.24	19.1073	9.24	17.3388	9.24	32.4121	9.24	29.53	9.24	47.1817	9.24	47.5431	9.24	60.1649	9.24	62.7926	9.24	70.0996	9.24	71.081	9.24	69.5201	9.24	70.766	9.24	59.4106	9.24	62.0397	9.24	45.7505	9.24	46.8031	9.24	30.6961	9.24	29.0362	9.34	18.6096
9.34	2.47323	9.34	3.31531	9.34	5.83114	9.34	6.60083	9.34	11.3239	9.34	10.8781	9.34	19.2413	9.34	17.4825	9.34	32.6164	9.34	29.7557	9.34	47.3593	9.34	47.7739	9.34	60.2528	9.34	62.8579	9.34	70.1172	9.34	71.0822	9.34	69.5454	9.34	70.7672	9.34	59.5367	9.34	62.1051	9.34	45.9533	9.34	47.0339	9.34	30.9082	9.34	29.2619	9.44	18.7675
9.44	2.49374	9.44	3.3365	9.44	5.8829	9.44	6.6423	9.44	11.407	9.44	10.9573	9.44	19.3907	9.44	17.6255	9.44	32.7971	9.44	29.9794	9.44	47.5354	9.44	48	9.44	60.3436	9.44	62.92	9.44	70.1252	9.44	71.0833	9.44	69.5705	9.44	70.7683	9.44	59.6261	9.44	62.1672	9.44	46.1308	9.44	47.26	9.44	31.1247	9.44	29.4856	9.54	18.8947
9.54	2.50839	9.54	3.35763	9.54	5.91708	9.54	6.68365	9.54	11.488	9.54	11.0362	9.54	19.5265	9.54	17.7679	9.54	32.9797	9.54	30.2011	9.54	47.6906	9.54	48.2215	9.54	60.4286	9.54	62.9791	9.54	70.1399	9.54	71.0843	9.54	69.5844	9.54	70.7693	9.54	59.7125	9.54	62.2263	9.54	46.2986	9.54	47.4815	9.54	31.334	9.54	29.7073	9.64	19.0471
9.64	2.53574	9.64	3.37871	9.64	5.96786	9.64	6.72488	9.64	11.57	9.64	11.1148	9.64	19.6671	9.64	17.9095	9.64	33.1711	9.64	30.4209	9.64	47.8735	9.64	48.4384	9.64	60.5301	9.64	63.0353	9.64	70.1626	9.64	71.0853	9.64	69.604	9.64	70.7703	9.64	59.7977	9.64	62.2825	9.64	46.4853	9.64	47.6984	9.64	31.5449	9.64	29.9271	9.74	19.2055
9.74	2.55741	9.74	3.39974	9.74	6.01688	9.74	6.76599	9.74	11.6776	9.74	11.1931	9.74	19.8255	9.74	18.0504	9.74	33.3725	9.74	30.6386	9.74	48.0482	9.74	48.6509	9.74	60.6065	9.74	63.0887	9.74	70.185	9.74	71.0861	9.74	69.6217	9.74	70.7711	9.74	59.9007	9.74	62.3359	9.74	46.6664	9.74	47.9109	9.74	31.7541	9.74	30.1448	9.84	19.3606
9.84	2.59457	9.84	3.4207	9.84	6.0704	9.84	6.80698	9.84	11.7741	9.84	11.2712	9.84	19.9806	9.84	18.1905	9.84	33.5698	9.84	30.8545	9.84	48.1963	9.84	48.8589	9.84	60.6913	9.84	63.1394	9.84	70.2236	9.84	71.0868	9.84	69.6394	9.84	70.7718	9.84	59.9752	9.84	62.3866	9.84	46.8503	9.84	48.1189	9.84	31.9482	9.84	30.3607	9.94	19.4778
9.94	2.62344	9.94	3.44162	9.94	6.11416	9.94	6.84785	9.94	11.857	9.94	11.349	9.94	20.122	9.94	18.33	9.94	33.7354	9.94	31.0683	9.94	48.3565	9.94	49.0626	9.94	60.7663	9.94	63.1877	9.94	70.2549	9.94	71.0875	9.94	69.6487	9.94	70.7725	9.94	60.0456	9.94	62.4349	9.94	47.0222	9.94	48.3226	9.94	32.1451	9.94	30.5745	10.04	19.625
10.04	2.62539	10.04	3.46247	10.04	6.15909	10.04	6.88859	10.04	11.9409	10.04	11.4265	10.04	20.2567	10.04	18.4688	10.04	33.9131	10.04	31.2803	10.04	48.5225	10.04	49.262	10.04	60.8424	10.04	63.2335	10.04	70.2639	10.04	71.0881	10.04	69.6624	10.04	70.7731	10.04	60.1132	10.04	62.4807	10.04	47.1992	10.04	48.522	10.04	32.3494	10.04	30.7865	10.14	19.7523
10.14	2.64646	10.14	3.48328	10.14	6.20749	10.14	6.92922	10.14	12.0206	10.14	11.5037	10.14	20.4067	10.14	18.6068	10.14	34.0951	10.14	31.4903	10.14	48.6803	10.14	49.4572	10.14	60.9299	10.14	63.2771	10.14	70.2779	10.14	71.0886	10.14	69.6764	10.14	70.7736	10.14	60.2021	10.14	62.5243	10.14	47.3734	10.14	48.7172	10.14	32.5416	10.14	30.9965	10.24	19.9026
10.24	2.66538	10.24	3.50403	10.24	6.25302	10.24	6.96973	10.24	12.0974	10.24	11.5807	10.24	20.5421	10.24	18.7442	10.24	34.2766	10.24	31.6984	10.24	48.8352	10.24	49.6482	10.24	60.9832	10.24	63.3185	10.24	70.2922	10.24	71.0891	10.24	69.6977	10.24	70.7741	10.24	60.2625	10.24	62.5657	10.24	47.5329	10.24	48.9082	10.24	32.7402	10.24	31.2046	10.34	20.0594
10.34	2.68405	10.34	3.52472	10.34	6.3005	10.34	7.01012	10.34	12.1722	10.34	11.6573	10.34	20.6989	10.34	18.8809	10.34	34.4647	10.34	31.9046	10.34	49.0116	10.34	49.8352	10.34	61.062	10.34	63.3578	10.34	70.3006	10.34	71.0896	10.34	69.7257	10.34	70.7746	10.34	60.3342	10.34	62.605	10.34	47.7015	10.34	49.0952	10.34	32.9478	10.34	31.4108	10.44	20.1909
10.44	2.7037	10.44	3.54536	10.44	6.34286	10.44	7.05039	10.44	12.2575	10.44	11.7337	10.44	20.8429	10.44	19.0168	10.44	34.6399	10.44	32.1089	10.44	49.1672	10.44	50.0182	10.44	61.1324	10.44	63.3952	10.44	70.3235	10.44	71.09	10.44	69.7485	10.44	70.775	10.44	60.3985	10.44	62.6424	10.44	47.8674	10.44	49.2782	10.44	33.1308	10.44	31.6151	10.54	20.3402
10.54	2.73123	10.54	3.56594	10.54	6.397	10.54	7.09055	10.54	12.3554	10.54	11.8099	10.54	21.0032	10.54	19.1521	10.54	34.8275	10.54	32.3113	10.54	49.3307	10.54	50.1973	10.54	61.1866	10.54	63.4308	10.54	70.3432	10.54	71.0903	10.54	69.7846	10.54	70.7753	10.54	60.4737	10.54	62.678	10.54	48.0402	10.54	49.4573	10.54	33.3349	10.54	31.8175	10.64	20.5049
10.64	2.76621	10.64	3.58647	10.64	6.45614	10.64	7.13058	10.64	12.4411	10.64	11.8857	10.64	21.1788	10.64	19.2867	10.64	35.0149	10.64	32.5118	10.64	49.5188	10.64	50.3724	10.64	61.2755	10.64	63.4645	10.64	70.3781	10.64	71.0906	10.64	69.8149	10.64	70.7756	10.64	60.5328	10.64	62.7117	10.64	48.2204	10.64	49.6324	10.64	33.5371	10.64	32.018	10.74	20.6438
10.74	2.80039	10.74	3.60694	10.74	6.50205	10.74	7.1705	10.74	12.5144	10.74	11.9613	10.74	21.306	10.74	19.4206	10.74	35.1975	10.74	32.7104	10.74	49.674	10.74	50.5438	10.74	61.3228	10.74	63.4966	10.74	70.4123	10.74	71.0909	10.74	69.8217	10.74	70.7759	10.74	60.6085	10.74	62.7438	10.74	48.3711	10.74	49.8038	10.74	33.7119	10.74	32.2166	10.84	20.7798
10.84	2.8121	10.84	3.62736	10.84	6.54111	10.84	7.2103	10.84	12.5964	10.84	12.0366	10.84	21.4317	10.84	19.5538	10.84	35.3576	10.84	32.9072	10.84	49.8029	10.84	50.7115	10.84	61.38	10.84	63.5271	10.84	70.424	10.84	71.0912	10.84	69.8296	10.84	70.7762	10.84	60.6568	10.84	62.7743	10.84	48.5266	10.84	49.9715	10.84	33.8838	10.84	32.4134	10.94	20.9192
10.94	2.83749	10.94	3.64773	10.94	6.59775	10.94	7.24998	10.94	12.6843	10.94	12.1116	10.94	21.5665	10.94	19.6863	10.94	35.5237	10.94	33.1022	10.94	49.9807	10.94	50.8755	10.94	61.4413	10.94	63.556	10.94	70.4384	10.94	71.0914	10.94	69.8471	10.94	70.7764	10.94	60.7127	10.94	62.8032	10.94	48.6823	10.94	50.1355	10.94	34.0498	10.94	32.6084	11.04	21.0647
11.04	2.86581	11.04	3.66804	11.04	6.6456	11.04	7.28955	11.04	12.7673	11.04	12.1864	11.04	21.7042	11.04	19.8181	11.04	35.7004	11.04	33.2953	11.04	50.1262	11.04	51.0359	11.04	61.4969	11.04	63.5835	11.04	70.4465	11.04	71.0916	11.04	69.852	11.04	70.7766	11.04	60.7599	11.04	62.8307	11.04	48.8349	11.04	50.2959	11.04	34.2148	11.04	32.8015	11.14	21.2063
11.14	2.89102	11.14	3.6883	11.14	6.68716	11.14	7.329	11.14	12.855	11.14	12.2609	11.14	21.8388	11.14	19.9492	11.14	35.8538	11.14	33.4866	11.14	50.253	11.14	51.1927	11.14	61.5424	11.14	63.6096	11.14	70.4639	11.14	71.0918	11.14	69.8648	11.14	70.7768	11.14	60.8256	11.14	62.8568	11.14	48.9532	11.14	50.4527	11.14	34.3806	11.14	32.9928	11.24	21.352
11.24	2.92264	11.24	3.70851	11.24	6.74539	11.24	7.36833	11.24	12.9491	11.24	12.3351	11.24	21.9915	11.24	20.0797	11.24	36.0119	11.24	33.676	11.24	50.4057	11.24	51.3461	11.24	61.6038	11.24	63.6344	11.24	70.4955	11.24	71.092	11.24	69.8815	11.24	70.777	11.24	60.876	11.24	62.8816	11.24	49.0956	11.24	50.6061	11.24	34.5678	11.24	33.1822	11.34	21.4882
11.34	2.96054	11.34	3.72866	11.34	6.79818	11.34	7.40755	11.34	13.0503	11.34	12.4091	11.34	22.1395	11.34	20.2095	11.34	36.185	11.34	33.8637	11.34	50.5615	11.34	51.4961	11.34	61.6659	11.34	63.658	11.34	70.5256	11.34	71.0922	11.34	69.9116	11.34	70.7772	11.34	60.9366	11.34	62.9052	11.34	49.2343	11.34	50.7561	11.34	34.7509	11.34	33.3699	11.44	21.6194
11.44	2.99862	11.44	3.74876	11.44	6.84872	11.44	7.44665	11.44	13.1462	11.44	12.4828	11.44	22.2784	11.44	20.3386	11.44	36.341	11.44	34.0495	11.44	50.6731	11.44	51.6428	11.44	61.7235	11.44	63.6803	11.44	70.5598	11.44	71.0923	11.44	69.9262	11.44	70.7773	11.44	61.0035	11.44	62.9275	11.44	49.3615	11.44	50.9028	11.44	34.9179	11.44	33.5557	11.54	21.7617
11.54	3.01211	11.54	3.7688	11.54	6.88955	11.54	7.48563	11.54	13.2261	11.54	12.5562	11.54	22.3817	11.54	20.467	11.54	36.4951	11.54	34.2336	11.54	50.8037	11.54	51.7861	11.54	61.7643	11.54	63.7016	11.54	70.5733	11.54	71.0924	11.54	69.9405	11.54	70.7774	11.54	61.0514	11.54	62.9488	11.54	49.489	11.54	51.0461	11.54	35.0603	11.54	33.7398	11.64	21.8901
11.64	3.04038	11.64	3.78879	11.64	6.9476	11.64	7.5245	11.64	13.32	11.64	12.6294	11.64	22.5147	11.64	20.5947	11.64	36.6594	11.64	34.4159	11.64	50.9367	11.64	51.9263	11.64	61.8153	11.64	63.7218	11.64	70.5969	11.64	71.0925	11.64	69.9712	11.64	70.7775	11.64	61.1109	11.64	62.969	11.64	49.615	11.64	51.1863	11.64	35.2324	11.64	33.9221	11.74	22.0119
11.74	3.06626	11.74	3.80873	11.74	6.9913	11.74	7.56326	11.74	13.3982	11.74	12.7023	11.74	22.6195	11.74	20.7218	11.74	36.7961	11.74	34.5964	11.74	51.0461	11.74	52.0632	11.74	61.8661	11.74	63.7409	11.74	70.6118	11.74	71.0926	11.74	69.9712	11.74	70.7776	11.74	61.1798	11.74	62.9881	11.74	49.7361	11.74	51.3232	11.74	35.4004	11.74	34.1026	11.84	22.1234
11.84	3.08468	11.84	3.82862	11.84	7.04416	11.84	7.60189	11.84	13.4691	11.84	12.7749	11.84	22.7192	11.84	20.8482	11.84	36.931	11.84	34.7752	11.84	51.1725	11.84	52.1971	11.84	61.9026	11.84	63.7591	11.84	70.61	11.84	71.0927	11.84	69.9764	11.84	70.7777	11.84	61.2209	11.84	63.0063	11.84	49.8727	11.84	51.4571	11.84	35.5626	11.84	34.2814	11.94	22.2422
11.94	3.10904	11.94	3.84845	11.94	7.09268	11.94	7.64042	11.94	13.5581	11.94	12.8473	11.94	22.8505	11.94	20.974	11.94	37.0694	11.94	34.9522	11.94	51.2881	11.94	52.328	11.94	61.9479	11.94	63.7764	11.94	70.6358	11.94	71.0928	11.94	69.9827	11.94	70.7778	11.94	61.2787	11.94	63.0236	11.94	50.0008	11.94	51.588	11.94	35.7244	11.94	34.4584	12.04	22.3569
12.04	3.13925	12.04	3.86823	12.04	7.12997	12.04	7.67883	12.04	13.6345	12.04	12.9193	12.04	22.9581	12.04	21.099	12.04	37.216	12.04	35.1275	12.04	51.3762	12.04	52.4559	12.04	61.9898	12.04	63.7928	12.04	70.6418	12.04	71.0929	12.04	69.9919	12.04	70.7779	12.04	61.3231	12.04	63.04	12.04	50.1247	12.04	51.7159	12.04	35.8711	12.04	34.6337	12.14	22.4809
12.14	3.16092	12.14	3.88796	12.14	7.18606	12.14	7.71713	12.14	13.7148	12.14	12.9912	12.14	23.0696	12.14	21.2234	12.14	37.3471	12.14	35.3011	12.14	51.4838	12.14	52.5808	12.14	62.0381	12.14	63.8084	12.14	70.6603	12.14	71.093	12.14	70.0065	12.14	70.778	12.14	61.3675	12.14	63.0556	12.14	50.2199	12.14	51.8408	12.14	36.0099	12.14	34.8073	12.24	22.5959
12.24	3.18143	12.24	3.90763	12.24	7.21585	12.24	7.75531	12.24	13.7939	12.24	13.0627	12.24	23.1963	12.24	21.3472	12.24	37.516	12.24	35.4729	12.24	51.5941	12.24	52.7029	12.24	62.0743	12.24	63.8232	12.24	70.6723	12.24	71.093	12.24	70.027	12.24	70.778	12.24	61.42	12.24	63.0704	12.24	50.3334	12.24	51.9629	12.24	36.1593	12.24	34.9792	12.34	22.7126
12.34	3.21756	12.34	3.92726	12.34	7.27859	12.34	7.79338	12.34	13.873	12.34	13.1341	12.34	23.3052	12.34	21.4703	12.34	37.6537	12.34	35.6431	12.34	51.6811	12.34	52.8222	12.34	62.1292	12.34	63.8373	12.34	70.6928	12.34	71.0931	12.34	70.0436	12.34	70.7781	12.34	61.4678	12.34	63.0845	12.34	50.4367	12.34	52.0822	12.34	36.3087	12.34	35.1493	12.44	22.8198
12.44	3.23959	12.44	3.94683	12.44	7.31552	12.44	7.83133	12.44	13.9489	12.44	13.2051	12.44	23.4054	12.44	21.5927	12.44	37.7805	12.44	35.8116	12.44	51.7688	12.44	52.9388	12.44	62.1668	12.44	63.8506	12.44	70.6938	12.44	71.0931	12.44	70.061	12.44	70.7781	12.44	61.493	12.44	63.0978	12.44	50.5322	12.44	52.1988	12.44	36.4238	12.44	35.3178	12.54	22.9239
12.54	3.26016	12.54	3.96635	12.54	7.35171	12.54	7.86918	12.54	14.0179	12.54	13.2759	12.54	23.5282	12.54	21.7145	12.54	37.9112	12.54	35.9784	12.54	51.8721	12.54	53.0526	12.54	62.192	12.54	63.8633	12.54	70.6885	12.54	71.0932	12.54	70.0628	12.54	70.7782	12.54	61.5307	12.54	63.1105	12.54	50.6402	12.54	52.3126	12.54	36.5662	12.54	35.4846	12.64	23.0459
12.64	3.27988	12.64	3.98581	12.64	7.3995	12.64	7.90691	12.64	14.0954	12.64	13.3464	12.64	23.6573	12.64	21.8356	12.64	38.0512	12.64	36.1435	12.64	51.9738	12.64	53.1638	12.64	62.2313	12.64	63.8753	12.64	70.7121	12.64	71.0932	12.64	70.0793	12.64	70.7782	12.64	61.5809	12.64	63.1225	12.64	50.7685	12.64	52.4238	12.64	36.7219	12.64	35.6497	12.74	23.1557
12.74	3.30838	12.74	4.00523	12.74	7.44364	12.74	7.94453	12.74	14.1708	12.74	13.4167	12.74	23.7788	12.74	21.9561	12.74	38.1586	12.74	36.3069	12.74	52.0688	12.74	53.2725	12.74	62.2762	12.74	63.8867	12.74	70.7055	12.74	71.0933	12.74	70.1032	12.74	70.7783	12.74	61.6094	12.74	63.1339	12.74	50.8634	12.74	52.5325	12.74	36.8332	12.74	35.8132	12.84	23.2744
12.84	3.33731	12.84	4.02459	12.84	7.50064	12.84	7.98203	12.84	14.2427	12.84	13.4867	12.84	23.9023	12.84	22.0759	12.84	38.2976	12.84	36.4688	12.84	52.1797	12.84	53.3786	12.84	62.3122	12.84	63.8976	12.84	70.7234	12.84	71.0933	12.84	70.1126	12.84	70.7783	12.84	61.6415	12.84	63.1448	12.84	50.9549	12.84	52.6386	12.84	36.9519	12.84	35.975	12.94	23.3833
12.94	3.36093	12.94	4.0439	12.94	7.53451	12.94	8.01943	12.94	14.3203	12.94	13.5564	12.94	24.047	12.94	22.1951	12.94	38.4338	12.94	36.629	12.94	52.2815	12.94	53.4822	12.94	62.3553	12.94	63.9079	12.94	70.7307	12.94	71.0933	12.94	70.1167	12.94	70.7783	12.94	61.6893	12.94	63.1551	12.94	51.052	12.94	52.7422	12.94	37.1013	12.94	36.1352	13.04	23.4881
13.04	3.3815	13.04	4.06316	13.04	7.57217	13.04	8.05671	13.04	14.3892	13.04	13.6259	13.04	24.1706	13.04	22.3136	13.04	38.5559	13.04	36.7875	13.04	52.3887	13.04	53.5834	13.04	62.4001	13.04	63.9177	13.04	70.7481	13.04	71.0933	13.04	70.1223	13.04	70.7783	13.04	61.7191	13.04	63.1649	13.04	51.1404	13.04	52.8434	13.04	37.243	13.04	36.2937	13.14	23.599
13.14	3.40018	13.14	4.08237	13.14	7.62918	13.14	8.09388	13.14	14.4853	13.14	13.6952	13.14	24.3011	13.14	22.4315	13.14	38.684	13.14	36.9445	13.14	52.4684	13.14	53.6822	13.14	62.4407	13.14	63.9269	13.14	70.7692	13.14	71.0934	13.14	70.1364	13.14	70.7784	13.14	61.7598	13.14	63.1741	13.14	51.2365	13.14	52.9422	13.14	37.3781	13.14	36.4507	13.24	23.7223
13.24	3.42655	13.24	4.10153	13.24	7.67508	13.24	8.13094	13.24	14.5624	13.24	13.7641	13.24	24.4243	13.24	22.5487	13.24	38.8236	13.24	37.0998	13.24	52.5697	13.24	53.7787	13.24	62.4717	13.24	63.9358	13.24	70.769	13.24	71.0934	13.24	70.1549	13.24	70.7784	13.24	61.8011	13.24	63.183	13.24	51.3183	13.24	53.0387	13.24	37.5177	13.24	36.606	13.34	23.8262
13.34	3.44766	13.34	4.12064	13.34	7.72427	13.34	8.16789	13.34	14.6421	13.34	13.8329	13.34	24.536	13.34	22.6653	13.34	38.9392	13.34	37.2536	13.34	52.669	13.34	53.8729	13.34	62.5124	13.34	63.9441	13.34	70.7901	13.34	71.0934	13.34	70.1643	13.34	70.7784	13.34	61.8268	13.34	63.1913	13.34	51.4168	13.34	53.1329	13.34	37.6482	13.34	36.7598	13.44	23.9521
13.44	3.47519	13.44	4.13969	13.44	7.76669	13.44	8.20473	13.44	14.7158	13.44	13.9013	13.44	24.6424	13.44	22.7813	13.44	39.0591	13.44	37.4057	13.44	52.7636	13.44	53.9649	13.44	62.5516	13.44	63.9521	13.44	70.8098	13.44	71.0934	13.44	70.1645	13.44	70.7784	13.44	61.8707	13.44	63.1993	13.44	51.4951	13.44	53.2249	13.44	37.7773	13.44	36.9119	13.54	24.051
13.54	3.48569	13.54	4.1587	13.54	7.80697	13.54	8.24146	13.54	14.7732	13.54	13.9695	13.54	24.7445	13.54	22.8966	13.54	39.175	13.54	37.5564	13.54	52.8625	13.54	54.0547	13.54	62.5848	13.54	63.9596	13.54	70.8266	13.54	71.0934	13.54	70.1665	13.54	70.7784	13.54	61.8914	13.54	63.2068	13.54	51.5595	13.54	53.3147	13.54	37.9082	13.54	37.0626	13.64	24.1499
13.64	3.49863	13.64	4.17765	13.64	7.84482	13.64	8.27808	13.64	14.8462	13.64	14.0375	13.64	24.8448	13.64	23.0113	13.64	39.2824	13.64	37.7054	13.64	52.9458	13.64	54.1424	13.64	62.6102	13.64	63.9668	13.64	70.8254	13.64	71.0935	13.64	70.1723	13.64	70.7785	13.64	61.9168	13.64	63.214	13.64	51.6389	13.64	53.4024	13.64	38.0351	13.64	37.2116	13.74	24.2549
13.74	3.5358	13.74	4.19656	13.74	7.90152	13.74	8.31459	13.74	14.9107	13.74	14.1052	13.74	24.9616	13.74	23.1254	13.74	39.4095	13.74	37.8529	13.74	53.0313	13.74	54.2279	13.74	62.6474	13.74	63.9736	13.74	70.8477	13.74	71.0935	13.74	70.1555	13.74	70.7785	13.74	61.9586	13.74	63.2208	13.74	51.7244	13.74	53.4879	13.74	38.1668	13.74	37.3591	13.84	24.359
13.84	3.55075	13.84	4.21541	13.84	7.92819	13.84	8.35099	13.84	14.9835	13.84	14.1727	13.84	25.0493	13.84	23.2388	13.84	39.5025	13.84	37.9989	13.84	53.1073	13.84	54.3115	13.84	62.674	13.84	63.98	13.84	70.8665	13.84	71.0935	13.84	70.1581	13.84	70.7785	13.84	61.9853	13.84	63.2272	13.84	51.8136	13.84	53.5715	13.84	38.3216	13.84	37.5051	13.94	24.4677
13.94	3.58139	13.94	4.23421	13.94	7.97836	13.94	8.38728	13.94	15.0486	13.94	14.2399	13.94	25.1488	13.94	23.3517	13.94	39.6067	13.94	38.1433	13.94	53.1848	13.94	54.393	13.94	62.7039	13.94	63.9861	13.94	70.8762	13.94	71.0935	13.94	70.1411	13.94	70.7785	13.94	62.0067	13.94	63.2333	13.94	51.9013	13.94	53.653	13.94	38.446	13.94	37.6495	14.04	24.5794
14.04	3.60391	14.04	4.25297	14.04	8.02041	14.04	8.42346	14.04	15.114	14.04	14.3068	14.04	25.2704	14.04	23.4639	14.04	39.7322	14.04	38.2863	14.04	53.2596	14.04	54.4726	14.04	62.735	14.04	63.9919	14.04	70.8955	14.04	71.0935	14.04	70.1292	14.04	70.7785	14.04	62.0292	14.04	63.2391	14.04	51.9715	14.04	53.7326	14.04	38.574	14.04	37.7925	14.14	24.6965
14.14	3.61411	14.14	4.27167	14.14	8.06186	14.14	8.45953	14.14	15.1609	14.14	14.3735	14.14	25.3744	14.14	23.5754	14.14	39.8322	14.14	38.4277	14.14	53.301	14.14	54.5503	14.14	62.7694	14.14	63.9975	14.14	70.8908	14.14	71.0935	14.14	70.1167	14.14	70.7785	14.14	62.0291	14.14	63.2447	14.14	52.0371	14.14	53.8103	14.14	38.6787	14.14	37.9339	14.24	24.7956
14.24	3.6326	14.24	4.29032	14.24	8.09671	14.24	8.4955	14.24	15.2301	14.24	14.44	14.24	25.4561	14.24	23.6864	14.24	39.9359	14.24	38.5677	14.24	53.3734	14.24	54.6261	14.24	62.7996	14.24	64.0027	14.24	70.9079	14.24	71.0935	14.24	70.1188	14.24	70.7785	14.24	62.0672	14.24	63.2499	14.24	52.1024	14.24	53.8861	14.24	38.7941	14.24	38.0739	14.34	24.8888
14.34	3.65408	14.34	4.30892	14.34	8.12527	14.34	8.53135	14.34	15.2899	14.34	14.5062	14.34	25.555	14.34	23.7967	14.34	40.0395	14.34	38.7061	14.34	53.4411	14.34	54.7001	14.34	62.8164	14.34	64.0077	14.34	70.9145	14.34	71.0935	14.34	70.1129	14.34	70.7785	14.34	62.0879	14.34	63.2549	14.34	52.1772	14.34	53.9601	14.34	38.9054	14.34	38.2123	14.44	24.9932
14.44	3.67642	14.44	4.32748	14.44	8.1835	14.44	8.5671	14.44	15.356	14.44	14.5721	14.44	25.6523	14.44	23.9064	14.44	40.1367	14.44	38.8431	14.44	53.5235	14.44	54.7722	14.44	62.8505	14.44	64.0124	14.44	70.9414	14.44	71.0935	14.44	70.1087	14.44	70.7785	14.44	62.1032	14.44	63.2596	14.44	52.2596	14.44	54.0322	14.44	39.0144	14.44	38.3493	14.54	25.0883
14.54	3.70273	14.54	4.34598	14.54	8.22006	14.54	8.60274	14.54	15.4277	14.54	14.6378	14.54	25.7396	14.54	24.0156	14.54	40.2358	14.54	38.9787	14.54	53.5849	14.54	54.8427	14.54	62.8768	14.54	64.0169	14.54	70.9521	14.54	71.0935	14.54	70.103	14.54	70.7785	14.54	62.1319	14.54	63.2641	14.54	52.3242	14.54	54.1027	14.54	39.1181	14.54	38.4849	14.64	25.1883
14.64	3.7316	14.64	4.36443	14.64	8.26455	14.64	8.63827	14.64	15.4878	14.64	14.7033	14.64	25.8427	14.64	24.124	14.64	40.3272	14.64	39.1128	14.64	53.6397	14.64	54.9114	14.64	62.9057	14.64	64.0211	14.64	70.9678	14.64	71.0935	14.64	70.1311	14.64	70.7785	14.64	62.1452	14.64	63.2683	14.64	52.3914	14.64	54.1714	14.64	39.2198	14.64	38.619	14.74	25.2782
14.74	3.75192	14.74	4.38284	14.74	8.30588	14.74	8.6737	14.74	15.5604	14.74	14.7685	14.74	25.9465	14.74	24.2319	14.74	40.4427	14.74	39.2455	14.74	53.7154	14.74	54.9785	14.74	62.9338	14.74	64.0252	14.74	70.9732	14.74	71.0935	14.74	70.117	14.74	70.7785	14.74	62.1701	14.74	63.2724	14.74	52.4593	14.74	54.2385	14.74	39.308	14.74	38.7517	14.84	25.3707
14.84	3.77658	14.84	4.40119	14.84	8.34933	14.84	8.70902	14.84	15.628	14.84	14.8335	14.84	26.0415	14.84	24.3392	14.84	40.5455	14.84	39.3767	14.84	53.7791	14.84	55.0439	14.84	62.9748	14.84	64.029	14.84	70.983	14.84	71.0935	14.84	70.1268	14.84	70.7785	14.84	62.1916	14.84	63.2762	14.84	52.5245	14.84	54.3039	14.84	39.4193	14.84	38.8829	14.94	25.481
14.94	3.79709	14.94	4.4195	14.94	8.38229	14.94	8.74423	14.94	15.6861	14.94	14.8982	14.94	26.1425	14.94	24.4459	14.94	40.6512	14.94	39.5066	14.94	53.8387	14.94	55.1077	14.94	62.9978	14.94	64.0326	14.94	70.9989	14.94	71.0935	14.94	70.1349	14.94	70.7785	14.94	62.2153	14.94	63.2798	14.94	52.5943	14.94	54.3677	14.94	39.5133	14.94	39.0128	15.04	25.5598
15.04	3.81167	15.04	4.43776	15.04	8.42666	15.04	8.77934	15.04	15.7476	15.04	14.9626	15.04	26.2235	15.04	24.552	15.04	40.751	15.04	39.635	15.04	53.9073	15.04	55.17	15.04	63.0085	15.04	64.0361	15.04	71.0088	15.04	71.0936	15.04	70.1409	15.04	70.7786	15.04	62.2299	15.04	63.2833	15.04	52.6387	15.04	54.43	15.04	39.6053	15.04	39.1412	15.14	25.6478
15.14	3.84274	15.14	4.45597	15.14	8.45773	15.14	8.81434	15.14	15.8263	15.14	15.0269	15.14	26.3342	15.14	24.6575	15.14	40.8524	15.14	39.7621	15.14	53.9671	15.14	55.2308	15.14	63.041	15.14	64.0394	15.14	70.9969	15.14	71.0936	15.14	70.1524	15.14	70.7786	15.14	62.261	15.14	63.2866	15.14	52.7032	15.14	54.4908	15.14	39.6996	15.14	39.2683	15.24	25.7495
15.24	3.86386	15.24	4.47412	15.24	8.50302	15.24	8.84924	15.24	15.8864	15.24	15.0909	15.24	26.4085	15.24	24.7624	15.24	40.9367	15.24	39.8877	15.24	54.0266	15.24	55.29	15.24	63.0645	15.24	64.0425	15.24	71.0031	15.24	71.0936	15.24	70.1587	15.24	70.7786	15.24	62.286	15.24	63.2897	15.24	52.7627	15.24	54.55	15.24	39.8027	15.24	39.3939	15.34	25.849
15.34	3.88064	15.34	4.49223	15.34	8.54251	15.34	8.88402	15.34	15.9572	15.34	15.1546	15.34	26.5049	15.34	24.8666	15.34	41.0402	15.34	40.012	15.34	54.0895	15.34	55.3478	15.34	63.0938	15.34	64.0454	15.34	71.0316	15.34	71.0936	15.34	70.1637	15.34	70.7786	15.34	62.2989	15.34	63.2926	15.34	52.8263	15.34	54.6078	15.34	39.8976	15.34	39.5182	15.44	25.9485
15.44	3.92618	15.44	4.5103	15.44	8.59732	15.44	8.91871	15.44	16.0269	15.44	15.2181	15.44	26.6115	15.44	24.9703	15.44	41.1397	15.44	40.135	15.44	54.1475	15.44	55.4042	15.44	63.1276	15.44	64.0482	15.44	71.0506	15.44	71.0936	15.44	70.1702	15.44	70.7786	15.44	62.3249	15.44	63.2954	15.44	52.8914	15.44	54.6642	15.44	40.0135	15.44	39.6412	15.54	26.0341
15.54	3.94711	15.54	4.52831	15.54	8.64169	15.54	8.95329	15.54	16.1001	15.54	15.2814	15.54	26.7152	15.54	25.0734	15.54	41.2505	15.54	40.2566	15.54	54.209	15.54	55.4592	15.54	63.1602	15.54	64.0509	15.54	71.0473	15.54	71.0936	15.54	70.188	15.54	70.7786	15.54	62.3504	15.54	63.2981	15.54	52.9631	15.54	54.7192	15.54	40.1211	15.54	39.7628	15.64	26.14
15.64	3.96854	15.64	4.54628	15.64	8.68509	15.64	8.98776	15.64	16.163	15.64	15.3444	15.64	26.8186	15.64	25.176	15.64	41.3461	15.64	40.3769	15.64	54.2711	15.64	55.5129	15.64	63.1785	15.64	64.0534	15.64	71.0531	15.64	71.0936	15.64	70.1969	15.64	70.7786	15.64	62.386	15.64	63.3006	15.64	53.0275	15.64	54.7729	15.64	40.2199	15.64	39.8831	15.74	26.2328
15.74	3.98783	15.74	4.56419	15.74	8.73636	15.74	9.02213	15.74	16.2362	15.74	15.4072	15.74	26.9356	15.74	25.2779	15.74	41.4467	15.74	40.4959	15.74	54.3256	15.74	55.5652	15.74	63.2041	15.74	64.0558	15.74	71.0639	15.74	71.0936	15.74	70.2077	15.74	70.7786	15.74	62.4209	15.74	63.303	15.74	53.0937	15.74	54.8252	15.74	40.3322	15.74	40.0021	15.84	26.3203
15.84	4.01993	15.84	4.58206	15.84	8.78018	15.84	9.0564	15.84	16.312	15.84	15.4697	15.84	27.0334	15.84	25.3793	15.84	41.5388	15.84	40.6135	15.84	54.3772	15.84	55.6162	15.84	63.2331	15.84	64.0581	15.84	71.0857	15.84	71.0936	15.84	70.1936	15.84	70.7786	15.84	62.4381	15.84	63.3053	15.84	53.157	15.84	54.8762	15.84	40.4158	15.84	40.1197	15.94	26.4292
15.94	4.05063	15.94	4.59988	15.94	8.81869	15.94	9.09056	15.94	16.374	15.94	15.532	15.94	27.1366	15.94	25.48	15.94	41.6157	15.94	40.7299	15.94	54.4133	15.94	55.666	15.94	63.2638	15.94	64.0603	15.94	71.0852	15.94	71.0936	15.94	70.2094	15.94	70.7786	15.94	62.4469	15.94	63.3075	15.94	53.2119	15.94	54.926	15.94	40.5066	15.94	40.2361	16.04	26.518
16.04	4.06912	16.04	4.61765	16.04	8.86844	16.04	9.12462	16.04	16.4284	16.04	15.5941	16.04	27.2512	16.04	25.5802	16.04	41.7162	16.04	40.8449	16.04	54.4669	16.04	55.7145	16.04	63.2791	16.04	64.0623	16.04	71.0983	16.04	71.0936	16.04	70.2155	16.04	70.7786	16.04	62.4795	16.04	63.3095	16.04	53.2687	16.04	54.9745	16.04	40.6212	16.04	40.3511	16.14	26.624
16.14	4.108	16.14	4.63538	16.14	8.91195	16.14	9.15857	16.14	16.4939	16.14	15.6559	16.14	27.3636	16.14	25.6798	16.14	41.7895	16.14	40.9587	16.14	54.5161	16.14	55.7619	16.14	63.3016	16.14	64.0643	16.14	71.1106	16.14	71.0936	16.14	70.2348	16.14	70.7786	16.14	62.5106	16.14	63.3115	16.14	53.3154	16.14	55.0219	16.14	40.7258	16.14	40.4649	16.24	26.7358
16.24	4.12827	16.24	4.65306	16.24	8.95737	16.24	9.19242	16.24	16.5642	16.24	15.7175	16.24	27.4581	16.24	25.7789	16.24	41.8723	16.24	41.0713	16.24	54.5832	16.24	55.808	16.24	63.3446	16.24	64.0661	16.24	71.1418	16.24	71.0936	16.24	70.2348	16.24	70.7786	16.24	62.5301	16.24	63.3133	16.24	53.3701	16.24	55.068	16.24	40.8203	16.24	40.5775	16.34	26.8098
16.34	4.14926	16.34	4.67069	16.34	9.00009	16.34	9.22617	16.34	16.6211	16.34	15.7789	16.34	27.5672	16.34	25.8773	16.34	41.9651	16.34	41.1825	16.34	54.6181	16.34	55.853	16.34	63.3507	16.34	64.0679	16.34	71.1362	16.34	71.0936	16.34	70.2456	16.34	70.7786	16.34	62.5526	16.34	63.3151	16.34	53.4199	16.34	55.113	16.34	40.9013	16.34	40.6887	16.44	26.9129
16.44	4.16794	16.44	4.68827	16.44	9.04538	16.44	9.25982	16.44	16.6827	16.44	15.84	16.44	27.654	16.44	25.9752	16.44	42.0462	16.44	41.2926	16.44	54.6705	16.44	55.8969	16.44	63.3811	16.44	64.0695	16.44	71.1439	16.44	71.0936	16.44	70.244	16.44	70.7786	16.44	62.5783	16.44	63.3167	16.44	53.4769	16.44	55.1569	16.44	40.9857	16.44	40.7988	16.54	27.0055
16.54	4.20749	16.54	4.7058	16.54	9.09665	16.54	9.29336	16.54	16.7511	16.54	15.9009	16.54	27.7497	16.54	26.0725	16.54	42.1366	16.54	41.4014	16.54	54.7296	16.54	55.9397	16.54	63.4104	16.54	64.0711	16.54	71.1639	16.54	71.0936	16.54	70.2452	16.54	70.7786	16.54	62.603	16.54	63.3183	16.54	53.5406	16.54	55.1997	16.54	41.0807	16.54	40.9076	16.64	27.101
16.64	4.22324	16.64	4.72329	16.64	9.12875	16.64	9.3268	16.64	16.82	16.64	15.9616	16.64	27.8624	16.64	26.1693	16.64	42.2251	16.64	41.5089	16.64	54.7883	16.64	55.9814	16.64	63.4239	16.64	64.0726	16.64	71.1867	16.64	71.0936	16.64	70.2524	16.64	70.7786	16.64	62.618	16.64	63.3198	16.64	53.6025	16.64	55.2414	16.64	41.1738	16.64	41.0151	16.74	27.1849
16.74	4.24777	16.74	4.74073	16.74	9.17917	16.74	9.36014	16.74	16.8822	16.74	16.022	16.74	27.9572	16.74	26.2655	16.74	42.2926	16.74	41.6153	16.74	54.8316	16.74	56.0221	16.74	63.4524	16.74	64.074	16.74	71.1981	16.74	71.0936	16.74	70.2645	16.74	70.7786	16.74	62.6465	16.74	63.3212	16.74	53.6576	16.74	55.2821	16.74	41.2647	16.74	41.1215	16.84	27.266
16.84	4.26639	16.84	4.75813	16.84	9.21341	16.84	9.39338	16.84	16.9296	16.84	16.0822	16.84	28.0415	16.84	26.3612	16.84	42.3673	16.84	41.7205	16.84	54.8752	16.84	56.0618	16.84	63.4685	16.84	64.0754	16.84	71.1986	16.84	71.0936	16.84	70.2643	16.84	70.7786	16.84	62.669	16.84	63.3226	16.84	53.7043	16.84	55.3218	16.84	41.3459	16.84	41.2267	16.94	27.3675
16.94	4.30215	16.94	4.77548	16.94	9.24673	16.94	9.42652	16.94	16.9934	16.94	16.1421	16.94	28.121	16.94	26.4562	16.94	42.4492	16.94	41.8245	16.94	54.9212	16.94	56.1004	16.94	63.4833	16.94	64.0767	16.94	71.2195	16.94	71.0936	16.94	70.2688	16.94	70.7786	16.94	62.6852	16.94	63.3239	16.94	53.7517	16.94	55.3604	16.94	41.4278	16.94	41.3307	17.04	27.4439
17.04	4.33029	17.04	4.79278	17.04	9.2944	17.04	9.45955	17.04	17.0489	17.04	16.2019	17.04	28.2077	17.04	26.5508	17.04	42.5243	17.04	41.9273	17.04	54.9664	17.04	56.1381	17.04	63.4848	17.04	64.0779	17.04	71.2164	17.04	71.0936	17.04	70.2672	17.04	70.7786	17.04	62.6985	17.04	63.3251	17.04	53.7923	17.04	55.3981	17.04	41.5089	17.04	41.4335	17.14	27.5442
17.14	4.33823	17.14	4.81003	17.14	9.33139	17.14	9.49248	17.14	17.1054	17.14	16.2614	17.14	28.2782	17.14	26.6447	17.14	42.5979	17.14	42.0289	17.14	55.0049	17.14	56.1749	17.14	63.5077	17.14	64.079	17.14	71.2268	17.14	71.0936	17.14	70.2729	17.14	70.7786	17.14	62.712	17.14	63.3262	17.14	53.834	17.14	55.4349	17.14	41.5849	17.14	41.5351	17.24	27.6324
17.24	4.35861	17.24	4.82724	17.24	9.36496	17.24	9.52532	17.24	17.1624	17.24	16.3206	17.24	28.365	17.24	26.7381	17.24	42.6783	17.24	42.1294	17.24	55.0558	17.24	56.2107	17.24	63.5256	17.24	64.0801	17.24	71.2401	17.24	71.0936	17.24	70.2862	17.24	70.7786	17.24	62.7378	17.24	63.3273	17.24	53.8863	17.24	55.4707	17.24	41.6685	17.24	41.6356	17.34	27.7174
17.34	4.38968	17.34	4.8444	17.34	9.4053	17.34	9.55805	17.34	17.2326	17.34	16.3797	17.34	28.4468	17.34	26.831	17.34	42.7484	17.34	42.2287	17.34	55.1039	17.34	56.2457	17.34	63.5403	17.34	64.0812	17.34	71.2516	17.34	71.0936	17.34	70.2985	17.34	70.7786	17.34	62.7539	17.34	63.3284	17.34	53.9298	17.34	55.5057	17.34	41.7433	17.34	41.7349	17.44	27.7953
17.44	4.40036	17.44	4.86151	17.44	9.44504	17.44	9.59069	17.44	17.2823	17.44	16.4385	17.44	28.5278	17.44	26.9233	17.44	42.8241	17.44	42.3269	17.44	55.1646	17.44	56.2797	17.44	63.5517	17.44	64.0822	17.44	71.2623	17.44	71.0936	17.44	70.2967	17.44	70.7786	17.44	62.7717	17.44	63.3294	17.44	53.9789	17.44	55.5397	17.44	41.8072	17.44	41.8331	17.54	27.8788
17.54	4.42282	17.54	4.87858	17.54	9.47531	17.54	9.62322	17.54	17.336	17.54	16.497	17.54	28.601	17.54	27.0151	17.54	42.8895	17.54	42.4239	17.54	55.1935	17.54	56.3129	17.54	63.561	17.54	64.0831	17.54	71.2684	17.54	71.0936	17.54	70.295	17.54	70.7786	17.54	62.7778	17.54	63.3303	17.54	54.0162	17.54	55.5729	17.54	41.8812	17.54	41.9301	17.64	27.9585
17.64	4.43222	17.64	4.8956	17.64	9.51742	17.64	9.65565	17.64	17.3845	17.64	16.5554	17.64	28.6683	17.64	27.1063	17.64	42.9511	17.64	42.5199	17.64	55.2402	17.64	56.3453	17.64	63.5868	17.64	64.084	17.64	71.2675	17.64	71.0936	17.64	70.2849	17.64	70.7786	17.64	62.7918	17.64	63.3312	17.64	54.0498	17.64	55.6053	17.64	41.9609	17.64	42.0261	17.74	28.0406
17.74	4.45822	17.74	4.91258	17.74	9.5466	17.74	9.68799	17.74	17.4417	17.74	16.6135	17.74	28.7387	17.74	27.197	17.74	43.0201	17.74	42.6147	17.74	55.274	17.74	56.3768	17.74	63.601	17.74	64.0848	17.74	71.2694	17.74	71.0936	17.74	70.2889	17.74	70.7786	17.74	62.8029	17.74	63.332	17.74	54.0804	17.74	55.6368	17.74	42.0306	17.74	42.121	17.84	28.1233
17.84	4.47128	17.84	4.92951	17.84	9.5831	17.84	9.72023	17.84	17.5056	17.84	16.6714	17.84	28.826	17.84	27.2872	17.84	43.0942	17.84	42.7085	17.84	55.3325	17.84	56.4076	17.84	63.6141	17.84	64.0856	17.84	71.2746	17.84	71.0936	17.84	70.2895	17.84	70.7786	17.84	62.8153	17.84	63.3328	17.84	54.1318	17.84	55.6676	17.84	42.1015	17.84	42.2147	17.94	28.2063
17.94	4.49576	17.94	4.9464	17.94	9.6271	17.94	9.75236	17.94	17.5628	17.94	16.7291	17.94	28.8966	17.94	27.3768	17.94	43.1624	17.94	42.8012	17.94	55.3592	17.94	56.4375	17.94	63.6205	17.94	64.0864	17.94	71.2679	17.94	71.0936	17.94	70.3069	17.94	70.7786	17.94	62.8327	17.94	63.3336	17.94	54.1609	17.94	55.6975	17.94	42.1736	17.94	42.3074	18.04	28.2967
18.04	4.51968	18.04	4.96324	18.04	9.66348	18.04	9.7844	18.04	17.6243	18.04	16.7866	18.04	28.987	18.04	27.4659	18.04	43.2417	18.04	42.8928	18.04	55.3887	18.04	56.4667	18.04	63.6501	18.04	64.0871	18.04	71.2801	18.04	71.0936	18.04	70.3113	18.04	70.7786	18.04	62.8566	18.04	63.3343	18.04	54.2076	18.04	55.7267	18.04	42.2515	18.04	42.399	18.14	28.3631
18.14	4.54312	18.14	4.98003	18.14	9.69644	18.14	9.81634	18.14	17.6892	18.14	16.8438	18.14	29.0636	18.14	27.5544	18.14	43.3067	18.14	42.9833	18.14	55.4317	18.14	56.4952	18.14	63.6618	18.14	64.0878	18.14	71.2879	18.14	71.0936	18.14	70.3177	18.14	70.7786	18.14	62.8825	18.14	63.335	18.14	54.2498	18.14	55.7552	18.14	42.3242	18.14	42.4895	18.24	28.4477
18.24	4.56992	18.24	4.99678	18.24	9.72544	18.24	9.84818	18.24	17.7448	18.24	16.9008	18.24	29.1434	18.24	27.6425	18.24	43.3725	18.24	43.0728	18.24	55.4677	18.24	56.523	18.24	63.6822	18.24	64.0885	18.24	71.3029	18.24	71.0936	18.24	70.3178	18.24	70.7786	18.24	62.8944	18.24	63.3357	18.24	54.2922	18.24	55.783	18.24	42.3994	18.24	42.579	18.34	28.5227
18.34	4.60043	18.34	5.01348	18.34	9.77084	18.34	9.87993	18.34	17.8042	18.34	16.9576	18.34	29.2201	18.34	27.73	18.34	43.4365	18.34	43.1612	18.34	55.51	18.34	56.55	18.34	63.6964	18.34	64.0891	18.34	71.3186	18.34	71.0936	18.34	70.3257	18.34	70.7786	18.34	62.9178	18.34	63.3363	18.34	54.332	18.34	55.81	18.34	42.4658	18.34	42.6674	18.44	28.6076
18.44	4.61966	18.44	5.03014	18.44	9.80179	18.44	9.91157	18.44	17.8603	18.44	17.0141	18.44	29.2901	18.44	27.817	18.44	43.5121	18.44	43.2486	18.44	55.5348	18.44	56.5764	18.44	63.7024	18.44	64.0897	18.44	71.3239	18.44	71.0936	18.44	70.3434	18.44	70.7786	18.44	62.9278	18.44	63.3369	18.44	54.3732	18.44	55.8364	18.44	42.5343	18.44	42.7548	18.54	28.6782
18.54	4.64413	18.54	5.04675	18.54	9.84115	18.54	9.94312	18.54	17.9238	18.54	17.0705	18.54	29.3614	18.54	27.9034	18.54	43.5686	18.54	43.335	18.54	55.5764	18.54	56.6021	18.54	63.7018	18.54	64.0902	18.54	71.3225	18.54	71.0936	18.54	70.3366	18.54	70.7786	18.54	62.9452	18.54	63.3374	18.54	54.4101	18.54	55.8621	18.54	42.5908	18.54	42.8412	18.64	28.7522
18.64	4.66977	18.64	5.06332	18.64	9.86899	18.64	9.97457	18.64	17.9782	18.64	17.1266	18.64	29.4378	18.64	27.9893	18.64	43.6333	18.64	43.4204	18.64	55.602	18.64	56.6271	18.64	63.7157	18.64	64.0908	18.64	71.33	18.64	71.0936	18.64	70.3403	18.64	70.7786	18.64	62.9591	18.64	63.338	18.64	54.4482	18.64	55.8871	18.64	42.6601	18.64	42.9266	18.74	28.8422
18.74	4.67923	18.74	5.07984	18.74	9.91068	18.74	10.0059	18.74	18.0338	18.74	17.1825	18.74	29.5098	18.74	28.0748	18.74	43.6889	18.74	43.5048	18.74	55.631	18.74	56.6515	18.74	63.7229	18.74	64.0913	18.74	71.3373	18.74	71.0936	18.74	70.3522	18.74	70.7786	18.74	62.9639	18.74	63.3385	18.74	54.4914	18.74	55.9115	18.74	42.7306	18.74	43.011	18.84	28.9107
18.84	4.70724	18.84	5.09632	18.84	9.95578	18.84	10.0372	18.84	18.0885	18.84	17.2382	18.84	29.58	18.84	28.1597	18.84	43.7574	18.84	43.5882	18.84	55.6661	18.84	56.6753	18.84	63.7336	18.84	64.0917	18.84	71.3341	18.84	71.0936	18.84	70.3614	18.84	70.7786	18.84	62.977	18.84	63.3389	18.84	54.524	18.84	55.9353	18.84	42.7945	18.84	43.0944	18.94	28.9848
18.94	4.72348	18.94	5.11276	18.94	9.98837	18.94	10.0683	18.94	18.1484	18.94	17.2936	18.94	29.6563	18.94	28.244	18.94	43.8198	18.94	43.6706	18.94	55.7112	18.94	56.6985	18.94	63.7491	18.94	64.0922	18.94	71.3479	18.94	71.0936	18.94	70.3745	18.94	70.7786	18.94	62.9901	18.94	63.3394	18.94	54.5691	18.94	55.9585	18.94	42.8662	18.94	43.1768	19.04	29.0601
19.04	4.74014	19.04	5.12914	19.04	10.0153	19.04	10.0994	19.04	18.1878	19.04	17.3489	19.04	29.7223	19.04	28.3279	19.04	43.8741	19.04	43.752	19.04	55.731	19.04	56.7211	19.04	63.7572	19.04	64.0926	19.04	71.3521	19.04	71.0936	19.04	70.3819	19.04	70.7786	19.04	62.9857	19.04	63.3398	19.04	54.6031	19.04	55.9811	19.04	42.929	19.04	43.2582	19.14	29.1321
19.14	4.76138	19.14	5.14549	19.14	10.0607	19.14	10.1304	19.14	18.2425	19.14	17.4039	19.14	29.8083	19.14	28.4113	19.14	43.9287	19.14	43.8324	19.14	55.7686	19.14	56.7431	19.14	63.7604	19.14	64.093	19.14	71.3538	19.14	71.0936	19.14	70.4007	19.14	70.7786	19.14	62.9967	19.14	63.3402	19.14	54.6336	19.14	56.0031	19.14	42.9971	19.14	43.3386	19.24	29.2072
19.24	4.77793	19.24	5.16179	19.24	10.0936	19.24	10.1613	19.24	18.3044	19.24	17.4587	19.24	29.8851	19.24	28.4942	19.24	44.0078	19.24	43.9119	19.24	55.8071	19.24	56.7646	19.24	63.7723	19.24	64.0934	19.24	71.3703	19.24	71.0936	19.24	70.4165	19.24	70.7786	19.24	63.0086	19.24	63.3406	19.24	54.6689	19.24	56.0246	19.24	43.0683	19.24	43.4182	19.34	29.2899
19.34	4.80197	19.34	5.17805	19.34	10.1403	19.34	10.192	19.34	18.3675	19.34	17.5133	19.34	29.9607	19.34	28.5765	19.34	44.0663	19.34	43.9905	19.34	55.8365	19.34	56.7855	19.34	63.7846	19.34	64.0938	19.34	71.3841	19.34	71.0936	19.34	70.4413	19.34	70.7786	19.34	63.0256	19.34	63.341	19.34	54.7132	19.34	56.0455	19.34	43.1322	19.34	43.4967	19.44	29.3633
19.44	4.82144	19.44	5.19426	19.44	10.1669	19.44	10.2227	19.44	18.4261	19.44	17.5677	19.44	30.0192	19.44	28.6584	19.44	44.1248	19.44	44.0681	19.44	55.8826	19.44	56.8058	19.44	63.8041	19.44	64.0941	19.44	71.3897	19.44	71.0936	19.44	70.4514	19.44	70.7786	19.44	63.0241	19.44	63.3413	19.44	54.7351	19.44	56.0658	19.44	43.1931	19.44	43.5743	19.54	29.4396
19.54	4.83768	19.54	5.21043	19.54	10.2027	19.54	10.2533	19.54	18.4814	19.54	17.6218	19.54	30.0979	19.54	28.7397	19.54	44.1872	19.54	44.1448	19.54	55.9059	19.54	56.8257	19.54	63.8125	19.54	64.0944	19.54	71.3942	19.54	71.0936	19.54	70.4482	19.54	70.7786	19.54	63.0254	19.54	63.3416	19.54	54.7638	19.54	56.0857	19.54	43.257	19.54	43.651	19.64	29.5254
19.64	4.86099	19.64	5.22655	19.64	10.2282	19.64	10.2838	19.64	18.5437	19.64	17.6758	19.64	30.1681	19.64	28.8206	19.64	44.2361	19.64	44.2206	19.64	55.9353	19.64	56.845	19.64	63.8241	19.64	64.0948	19.64	71.4026	19.64	71.0936	19.64	70.4612	19.64	70.7786	19.64	63.0456	19.64	63.342	19.64	54.7918	19.64	56.105	19.64	43.3123	19.64	43.7268	19.74	29.5982
19.74	4.88449	19.74	5.24263	19.74	10.2768	19.74	10.3142	19.74	18.5985	19.74	17.7295	19.74	30.2424	19.74	28.901	19.74	44.2879	19.74	44.2955	19.74	55.9676	19.74	56.8639	19.74	63.8359	19.74	64.0951	19.74	71.4176	19.74	71.0936	19.74	70.4715	19.74	70.7786	19.74	63.0481	19.74	63.3423	19.74	54.8255	19.74	56.1239	19.74	43.3773	19.74	43.8017	19.84	29.667
19.84	4.89786	19.84	5.25867	19.84	10.3183	19.84	10.3445	19.84	18.6626	19.84	17.783	19.84	30.3019	19.84	28.9808	19.84	44.3535	19.84	44.3695	19.84	55.9856	19.84	56.8823	19.84	63.8485	19.84	64.0953	19.84	71.4246	19.84	71.0936	19.84	70.4817	19.84	70.7786	19.84	63.0583	19.84	63.3425	19.84	54.8506	19.84	56.1423	19.84	43.4461	19.84	43.8757	19.94	29.7442
19.94	4.92422	19.94	5.27467	19.94	10.3493	19.94	10.3747	19.94	18.7281	19.94	17.8363	19.94	30.3734	19.94	29.0602	19.94	44.4087	19.94	44.4426	19.94	56.0259	19.94	56.9002	19.94	63.8607	19.94	64.0956	19.94	71.4392	19.94	71.0936	19.94	70.49	19.94	70.7786	19.94	63.0697	19.94	63.3428	19.94	54.8792	19.94	56.1602	19.94	43.5044	19.94	43.9488	20.04	29.8104
20.04	4.9404	20.04	5.29062	20.04	10.3789	20.04	10.4048	20.04	18.7818	20.04	17.8894	20.04	30.4375	20.04	29.1391	20.04	44.4571	20.04	44.5148	20.04	56.0509	20.04	56.9176	20.04	63.8723	20.04	64.0959	20.04	71.4298	20.04	71.0936	20.04	70.4923	20.04	70.7786	20.04	63.0649	20.04	63.3431	20.04	54.901	20.04	56.1776	20.04	43.5621	20.04	44.021	20.14	29.8846
20.14	4.96231	20.14	5.30652	20.14	10.4147	20.14	10.4349	20.14	18.8294	20.14	17.9423	20.14	30.5077	20.14	29.2175	20.14	44.5039	20.14	44.5862	20.14	56.0672	20.14	56.9346	20.14	63.87	20.14	64.0961	20.14	71.4383	20.14	71.0936	20.14	70.4954	20.14	70.7786	20.14	63.0797	20.14	63.3433	20.14	54.9229	20.14	56.1946	20.14	43.6245	20.14	44.0924	20.24	29.9569
20.24	4.9885	20.24	5.32239	20.24	10.4558	20.24	10.4648	20.24	18.8946	20.24	17.995	20.24	30.5744	20.24	29.2954	20.24	44.5614	20.24	44.6567	20.24	56.1051	20.24	56.9512	20.24	63.8938	20.24	64.0963	20.24	71.441	20.24	71.0936	20.24	70.502	20.24	70.7786	20.24	63.091	20.24	63.3435	20.24	54.9466	20.24	56.2112	20.24	43.6734	20.24	44.1629	20.34	30.0219
20.34	5.00271	20.34	5.33821	20.34	10.4856	20.34	10.4946	20.34	18.9543	20.34	18.0474	20.34	30.6411	20.34	29.3729	20.34	44.599	20.34	44.7263	20.34	56.1335	20.34	56.9673	20.34	63.9158	20.34	64.0966	20.34	71.4389	20.34	71.0936	20.34	70.5006	20.34	70.7786	20.34	63.1045	20.34	63.3438	20.34	54.9718	20.34	56.2273	20.34	43.7423	20.34	44.2325	20.44	30.1018
20.44	5.02554	20.44	5.35398	20.44	10.5155	20.44	10.5244	20.44	19.0169	20.44	18.0997	20.44	30.7023	20.44	29.4499	20.44	44.6687	20.44	44.7951	20.44	56.157	20.44	56.983	20.44	63.9286	20.44	64.0968	20.44	71.4368	20.44	71.0936	20.44	70.5	20.44	70.7786	20.44	63.1188	20.44	63.344	20.44	55.0135	20.44	56.243	20.44	43.7925	20.44	44.3013	20.54	30.1822
20.54	5.05295	20.54	5.36972	20.54	10.5678	20.54	10.554	20.54	19.0677	20.54	18.1517	20.54	30.7717	20.54	29.5263	20.54	44.7157	20.54	44.8631	20.54	56.1766	20.54	56.9983	20.54	63.9387	20.54	64.097	20.54	71.4469	20.54	71.0936	20.54	70.5047	20.54	70.7786	20.54	63.136	20.54	63.3442	20.54	55.0423	20.54	56.2583	20.54	43.8512	20.54	44.3693	20.64	30.256
20.64	5.07523	20.64	5.38541	20.64	10.5979	20.64	10.5836	20.64	19.1305	20.64	18.2036	20.64	30.8401	20.64	29.6024	20.64	44.7707	20.64	44.9302	20.64	56.2082	20.64	57.0133	20.64	63.9485	20.64	64.0971	20.64	71.4582	20.64	71.0936	20.64	70.5075	20.64	70.7786	20.64	63.1504	20.64	63.3443	20.64	55.088	20.64	56.2733	20.64	43.9171	20.64	44.4364	20.74	30.3233
20.74	5.10098	20.74	5.40106	20.74	10.6425	20.74	10.6131	20.74	19.1931	20.74	18.2552	20.74	30.9074	20.74	29.6779	20.74	44.8138	20.74	44.9965	20.74	56.2317	20.74	57.0278	20.74	63.9594	20.74	64.0973	20.74	71.47	20.74	71.0936	20.74	70.524	20.74	70.7786	20.74	63.1606	20.74	63.3445	20.74	55.1209	20.74	56.2878	20.74	43.9812	20.74	44.5027	20.84	30.3844
20.84	5.12765	20.84	5.41667	20.84	10.6599	20.84	10.6425	20.84	19.2362	20.84	18.3066	20.84	30.9699	20.84	29.753	20.84	44.8646	20.84	45.0621	20.84	56.2467	20.84	57.042	20.84	63.9643	20.84	64.0975	20.84	71.4771	20.84	71.0936	20.84	70.5194	20.84	70.7786	20.84	63.1545	20.84	63.3447	20.84	55.1358	20.84	56.302	20.84	44.0274	20.84	44.5683	20.94	30.4444
20.94	5.14865	20.94	5.43223	20.94	10.698	20.94	10.6718	20.94	19.2799	20.94	18.3579	20.94	31.03	20.94	29.8276	20.94	44.9122	20.94	45.1268	20.94	56.2755	20.94	57.0558	20.94	63.968	20.94	64.0976	20.94	71.4864	20.94	71.0936	20.94	70.5138	20.94	70.7786	20.94	63.1606	20.94	63.3448	20.94	55.1568	20.94	56.3158	20.94	44.0829	20.94	44.633	21.04	30.507
21.04	5.17776	21.04	5.44775	21.04	10.7364	21.04	10.7009	21.04	19.3214	21.04	18.4089	21.04	31.0943	21.04	29.9017	21.04	44.9545	21.04	45.1907	21.04	56.2904	21.04	57.0692	21.04	63.9807	21.04	64.0978	21.04	71.4787	21.04	71.0936	21.04	70.4967	21.04	70.7786	21.04	63.1663	21.04	63.345	21.04	55.1789	21.04	56.3292	21.04	44.1408	21.04	44.6969	21.14	30.576
21.14	5.19895	21.14	5.46323	21.14	10.7663	21.14	10.7301	21.14	19.37	21.14	18.4597	21.14	31.1584	21.14	29.9754	21.14	45.0094	21.14	45.2538	21.14	56.3187	21.14	57.0823	21.14	63.9934	21.14	64.0979	21.14	71.4937	21.14	71.0936	21.14	70.5086	21.14	70.7786	21.14	63.1828	21.14	63.3451	21.14	55.2025	21.14	56.3423	21.14	44.1917	21.14	44.76	21.24	30.6405
21.24	5.21042	21.24	5.47867	21.24	10.7964	21.24	10.7591	21.24	19.4127	21.24	18.5103	21.24	31.2168	21.24	30.0486	21.24	45.0379	21.24	45.3162	21.24	56.3348	21.24	57.0951	21.24	64.0031	21.24	64.0981	21.24	71.4981	21.24	71.0936	21.24	70.506	21.24	70.7786	21.24	63.1919	21.24	63.3453	21.24	55.2193	21.24	56.3551	21.24	44.2398	21.24	44.8224	21.34	30.7093
21.34	5.22067	21.34	5.49407	21.34	10.8278	21.34	10.788	21.34	19.4627	21.34	18.5607	21.34	31.27	21.34	30.1214	21.34	45.0936	21.34	45.3778	21.34	56.3678	21.34	57.1075	21.34	64.0034	21.34	64.0982	21.34	71.5013	21.34	71.0936	21.34	70.5077	21.34	70.7786	21.34	63.1936	21.34	63.3454	21.34	55.2406	21.34	56.3675	21.34	44.2806	21.34	44.884	21.44	30.7677
21.44	5.24606	21.44	5.50942	21.44	10.8564	21.44	10.8168	21.44	19.5062	21.44	18.6109	21.44	31.333	21.44	30.1937	21.44	45.1314	21.44	45.4387	21.44	56.38	21.44	57.1196	21.44	64.01	21.44	64.0983	21.44	71.4972	21.44	71.0936	21.44	70.5252	21.44	70.7786	21.44	63.2104	21.44	63.3455	21.44	55.2691	21.44	56.3796	21.44	44.3404	21.44	44.9449	21.54	30.8143
21.54	5.25607	21.54	5.52473	21.54	10.885	21.54	10.8456	21.54	19.5599	21.54	18.6609	21.54	31.3928	21.54	30.2655	21.54	45.1734	21.54	45.4988	21.54	56.3968	21.54	57.1315	21.54	64.02	21.54	64.0984	21.54	71.5016	21.54	71.0936	21.54	70.5164	21.54	70.7786	21.54	63.1985	21.54	63.3456	21.54	55.2955	21.54	56.3915	21.54	44.3871	21.54	45.005	21.64	30.8634
21.64	5.25296	21.64	5.54	21.64	10.9156	21.64	10.8742	21.64	19.6044	21.64	18.7107	21.64	31.4397	21.64	30.3369	21.64	45.2204	21.64	45.5582	21.64	56.4079	21.64	57.143	21.64	64.0169	21.64	64.0986	21.64	71.507	21.64	71.0936	21.64	70.5126	21.64	70.7786	21.64	63.211	21.64	63.3458	21.64	55.2939	21.64	56.403	21.64	44.4269	21.64	45.0644	21.74	30.9328
21.74	5.26914	21.74	5.55523	21.74	10.9364	21.74	10.9028	21.74	19.6518	21.74	18.7603	21.74	31.502	21.74	30.4079	21.74	45.2529	21.74	45.6168	21.74	56.4209	21.74	57.1542	21.74	64.0221	21.74	64.0987	21.74	71.5014	21.74	71.0936	21.74	70.5092	21.74	70.7786	21.74	63.2108	21.74	63.3459	21.74	55.3125	21.74	56.4142	21.74	44.4814	21.74	45.123	21.84	30.9909
21.84	5.28958	21.84	5.57042	21.84	10.9749	21.84	10.9313	21.84	19.7052	21.84	18.8097	21.84	31.5601	21.84	30.4784	21.84	45.2985	21.84	45.6747	21.84	56.443	21.84	57.1651	21.84	64.0364	21.84	64.0988	21.84	71.4984	21.84	71.0936	21.84	70.5102	21.84	70.7786	21.84	63.2149	21.84	63.346	21.84	55.3439	21.84	56.4251	21.84	44.5246	21.84	45.1809	21.94	31.0381
21.94	5.29867	21.94	5.58556	21.94	11.0081	21.94	10.9597	21.94	19.7446	21.94	18.8589	21.94	31.6026	21.94	30.5484	21.94	45.334	21.94	45.7319	21.94	56.4497	21.94	57.1757	21.94	64.0328	21.94	64.0989	21.94	71.4973	21.94	71.0936	21.94	70.5075	21.94	70.7786	21.94	63.2137	21.94	63.3461	21.94	55.3545	21.94	56.4357	21.94	44.5703	21.94	45.2381	22.04	31.1061
22.04	5.31497	22.04	5.60067	22.04	11.0393	22.04	10.988	22.04	19.7892	22.04	18.9079	22.04	31.6565	22.04	30.6181	22.04	45.3754	22.04	45.7884	22.04	56.4691	22.04	57.1861	22.04	64.043	22.04	64.0989	22.04	71.5004	22.04	71.0936	22.04	70.4958	22.04	70.7786	22.04	63.2254	22.04	63.3461	22.04	55.3725	22.04	56.4461	22.04	44.6281	22.04	45.2946	22.14	31.1552
22.14	5.33066	22.14	5.61573	22.14	11.0628	22.14	11.0162	22.14	19.8408	22.14	18.9567	22.14	31.7245	22.14	30.6872	22.14	45.4223	22.14	45.8442	22.14	56.4863	22.14	57.1962	22.14	64.0509	22.14	64.099	22.14	71.5051	22.14	71.0936	22.14	70.5114	22.14	70.7786	22.14	63.2215	22.14	63.3462	22.14	55.3779	22.14	56.4562	22.14	44.6679	22.14	45.3504	22.24	31.2132
22.24	5.35416	22.24	5.63075	22.24	11.0846	22.24	11.0443	22.24	19.8782	22.24	19.0053	22.24	31.7746	22.24	30.756	22.24	45.4583	22.24	45.8993	22.24	56.5091	22.24	57.206	22.24	64.0492	22.24	64.0991	22.24	71.502	22.24	71.0936	22.24	70.513	22.24	70.7786	22.24	63.2223	22.24	63.3463	22.24	55.3982	22.24	56.466	22.24	44.7156	22.24	45.4055	22.34	31.2689
22.34	5.36697	22.34	5.64573	22.34	11.1148	22.34	11.0723	22.34	19.9247	22.34	19.0537	22.34	31.8186	22.34	30.8243	22.34	45.4875	22.34	45.9537	22.34	56.5265	22.34	57.2156	22.34	64.0481	22.34	64.0992	22.34	71.5055	22.34	71.0936	22.34	70.5133	22.34	70.7786	22.34	63.2305	22.34	63.3464	22.34	55.4181	22.34	56.4756	22.34	44.7597	22.34	45.4599	22.44	31.332
22.44	5.39096	22.44	5.66067	22.44	11.1395	22.44	11.1003	22.44	19.9714	22.44	19.1019	22.44	31.8685	22.44	30.8921	22.44	45.5249	22.44	46.0074	22.44	56.549	22.44	57.2249	22.44	64.0636	22.44	64.0993	22.44	71.5146	22.44	71.0936	22.44	70.5256	22.44	70.7786	22.44	63.2381	22.44	63.3465	22.44	55.4414	22.44	56.4849	22.44	44.8134	22.44	45.5136	22.54	31.3794
22.54	5.39926	22.54	5.67557	22.54	11.1673	22.54	11.1281	22.54	20.0163	22.54	19.1499	22.54	31.9266	22.54	30.9595	22.54	45.5634	22.54	46.0605	22.54	56.562	22.54	57.234	22.54	64.0592	22.54	64.0993	22.54	71.5112	22.54	71.0936	22.54	70.5307	22.54	70.7786	22.54	63.2362	22.54	63.3465	22.54	55.459	22.54	56.494	22.54	44.8506	22.54	45.5667	22.64	31.436
22.64	5.42929	22.64	5.69043	22.64	11.2059	22.64	11.1559	22.64	20.0722	22.64	19.1978	22.64	31.9857	22.64	31.0265	22.64	45.6076	22.64	46.1129	22.64	56.5888	22.64	57.2429	22.64	64.0838	22.64	64.0994	22.64	71.5061	22.64	71.0936	22.64	70.5288	22.64	70.7786	22.64	63.2538	22.64	63.3466	22.64	55.4883	22.64	56.5029	22.64	44.8994	22.64	45.6191	22.74	31.4839
22.74	5.45694	22.74	5.70525	22.74	11.2353	22.74	11.1836	22.74	20.1201	22.74	19.2454	22.74	32.0368	22.74	31.0931	22.74	45.6494	22.74	46.1646	22.74	56.5987	22.74	57.2515	22.74	64.0905	22.74	64.0995	22.74	71.5017	22.74	71.0936	22.74	70.5315	22.74	70.7786	22.74	63.2565	22.74	63.3467	22.74	55.5074	22.74	56.5115	22.74	44.9497	22.74	45.6709	22.84	31.5391
22.84	5.46841	22.84	5.72003	22.84	11.2685	22.84	11.2112	22.84	20.1629	22.84	19.2928	22.84	32.0888	22.84	31.1593	22.84	45.6795	22.84	46.2158	22.84	56.6092	22.84	57.2599	22.84	64.0893	22.84	64.0995	22.84	71.503	22.84	71.0936	22.84	70.5452	22.84	70.7786	22.84	63.2702	22.84	63.3467	22.84	55.5249	22.84	56.5199	22.84	44.9815	22.84	45.722	22.94	31.6061
22.94	5.48929	22.94	5.73476	22.94	11.3128	22.94	11.2387	22.94	20.2157	22.94	19.3401	22.94	32.1526	22.94	31.225	22.94	45.7223	22.94	46.2662	22.94	56.6325	22.94	57.2681	22.94	64.1009	22.94	64.0996	22.94	71.4997	22.94	71.0936	22.94	70.5583	22.94	70.7786	22.94	63.2832	22.94	63.3468	22.94	55.5529	22.94	56.5281	22.94	45.05	22.94	45.7724	23.04	31.6621
23.04	5.51401	23.04	5.74946	23.04	11.3477	23.04	11.2661	23.04	20.2578	23.04	19.3871	23.04	32.211	23.04	31.2903	23.04	45.7619	23.04	46.3161	23.04	56.6604	23.04	57.2761	23.04	64.1178	23.04	64.0996	23.04	71.497	23.04	71.0936	23.04	70.5705	23.04	70.7786	23.04	63.2987	23.04	63.3468	23.04	55.5754	23.04	56.5361	23.04	45.0849	23.04	45.8223	23.14	31.7171
23.14	5.52286	23.14	5.76412	23.14	11.3761	23.14	11.2934	23.14	20.3001	23.14	19.434	23.14	32.248	23.14	31.3552	23.14	45.8113	23.14	46.3653	23.14	56.6817	23.14	57.2838	23.14	64.1181	23.14	64.0997	23.14	71.4973	23.14	71.0936	23.14	70.5755	23.14	70.7786	23.14	63.3004	23.14	63.3469	23.14	55.5896	23.14	56.5438	23.14	45.1375	23.14	45.8715	23.24	31.7609
23.24	5.52616	23.24	5.77873	23.24	11.4004	23.24	11.3207	23.24	20.3332	23.24	19.4806	23.24	32.2974	23.24	31.4196	23.24	45.8366	23.24	46.4138	23.24	56.7084	23.24	57.2914	23.24	64.1182	23.24	64.0997	23.24	71.4857	23.24	71.0936	23.24	70.5827	23.24	70.7786	23.24	63.3006	23.24	63.3469	23.24	55.6007	23.24	56.5514	23.24	45.172	23.24	45.92	23.34	31.8153
23.34	5.55392	23.34	5.79331	23.34	11.4353	23.34	11.3479	23.34	20.3788	23.34	19.5271	23.34	32.3508	23.34	31.4837	23.34	45.869	23.34	46.4618	23.34	56.7213	23.34	57.2988	23.34	64.1396	23.34	64.0998	23.34	71.5072	23.34	71.0936	23.34	70.5909	23.34	70.7786	23.34	63.301	23.34	63.347	23.34	55.6253	23.34	56.5588	23.34	45.2208	23.34	45.968	23.44	31.8719
23.44	5.5715	23.44	5.80785	23.44	11.4692	23.44	11.3749	23.44	20.4183	23.44	19.5734	23.44	32.4091	23.44	31.5473	23.44	45.9061	23.44	46.5092	23.44	56.7342	23.44	57.306	23.44	64.155	23.44	64.0998	23.44	71.5108	23.44	71.0936	23.44	70.589	23.44	70.7786	23.44	63.3093	23.44	63.347	23.44	55.65	23.44	56.566	23.44	45.2721	23.44	46.0154	23.54	31.9266
23.54	5.58859	23.54	5.82234	23.54	11.4997	23.54	11.4019	23.54	20.4613	23.54	19.6195	23.54	32.4582	23.54	31.6106	23.54	45.9427	23.54	46.556	23.54	56.742	23.54	57.313	23.54	64.1518	23.54	64.0999	23.54	71.5013	23.54	71.0936	23.54	70.5975	23.54	70.7786	23.54	63.3147	23.54	63.3471	23.54	55.6656	23.54	56.573	23.54	45.3119	23.54	46.0622	23.64	31.9765
23.64	5.60825	23.64	5.8368	23.64	11.5379	23.64	11.4288	23.64	20.4995	23.64	19.6654	23.64	32.5169	23.64	31.6734	23.64	45.9936	23.64	46.6022	23.64	56.7607	23.64	57.3198	23.64	64.1705	23.64	64.0999	23.64	71.5092	23.64	71.0936	23.64	70.6186	23.64	70.7786	23.64	63.3365	23.64	63.3471	23.64	55.6875	23.64	56.5798	23.64	45.372	23.64	46.1084	23.74	32.0346
23.74	5.62943	23.74	5.85122	23.74	11.5718	23.74	11.4557	23.74	20.5497	23.74	19.7111	23.74	32.5694	23.74	31.7358	23.74	46.0297	23.74	46.6478	23.74	56.7711	23.74	57.3264	23.74	64.17	23.74	64.0999	23.74	71.5141	23.74	71.0936	23.74	70.6383	23.74	70.7786	23.74	63.343	23.74	63.3471	23.74	55.7079	23.74	56.5864	23.74	45.4152	23.74	46.154	23.84	32.0876
23.84	5.65042	23.84	5.86559	23.84	11.5996	23.84	11.4824	23.84	20.5832	23.84	19.7567	23.84	32.6177	23.84	31.7978	23.84	46.0646	23.84	46.6928	23.84	56.7748	23.84	57.3329	23.84	64.1768	23.84	64.1	23.84	71.5202	23.84	71.0936	23.84	70.6342	23.84	70.7786	23.84	63.3428	23.84	63.3472	23.84	55.7218	23.84	56.5929	23.84	45.4533	23.84	46.199	23.94	32.1228
23.94	5.66153	23.94	5.87993	23.94	11.6164	23.94	11.5091	23.94	20.6216	23.94	19.802	23.94	32.6679	23.94	31.8594	23.94	46.093	23.94	46.7373	23.94	56.793	23.94	57.3392	23.94	64.1903	23.94	64.1	23.94	71.5164	23.94	71.0936	23.94	70.636	23.94	70.7786	23.94	63.3493	23.94	63.3472	23.94	55.7354	23.94	56.5992	23.94	45.4793	23.94	46.2435	24.04	32.1859
24.04	5.68948	24.04	5.89423	24.04	11.649	24.04	11.5356	24.04	20.6745	24.04	19.8472	24.04	32.7271	24.04	31.9206	24.04	46.1303	24.04	46.7812	24.04	56.8146	24.04	57.3453	24.04	64.1885	24.04	64.1	24.04	71.5319	24.04	71.0936	24.04	70.6483	24.04	70.7786	24.04	63.3545	24.04	63.3472	24.04	55.7382	24.04	56.6053	24.04	45.5236	24.04	46.2874	24.14	32.2434
24.14	5.70932	24.14	5.90849	24.14	11.6883	24.14	11.5621	24.14	20.7265	24.14	19.8921	24.14	32.7813	24.14	31.9814	24.14	46.1767	24.14	46.8245	24.14	56.8237	24.14	57.3513	24.14	64.2037	24.14	64.1001	24.14	71.5549	24.14	71.0936	24.14	70.6596	24.14	70.7786	24.14	63.3768	24.14	63.3473	24.14	55.7636	24.14	56.6113	24.14	45.5647	24.14	46.3307	24.24	32.2973
24.24	5.71958	24.24	5.92271	24.24	11.7181	24.24	11.5885	24.24	20.7663	24.24	19.9369	24.24	32.8172	24.24	32.0419	24.24	46.2065	24.24	46.8673	24.24	56.8362	24.24	57.3571	24.24	64.2022	24.24	64.1001	24.24	71.5713	24.24	71.0936	24.24	70.6674	24.24	70.7786	24.24	63.3729	24.24	63.3473	24.24	55.7832	24.24	56.6171	24.24	45.6084	24.24	46.3735	24.34	32.352
24.34	5.73514	24.34	5.93689	24.34	11.75	24.34	11.6148	24.34	20.8039	24.34	19.9815	24.34	32.8697	24.34	32.1019	24.34	46.2416	24.34	46.9095	24.34	56.8439	24.34	57.3628	24.34	64.2178	24.34	64.1001	24.34	71.5729	24.34	71.0936	24.34	70.6674	24.34	70.7786	24.34	63.376	24.34	63.3473	24.34	55.8058	24.34	56.6228	24.34	45.6427	24.34	46.4157	24.44	32.409
24.44	5.75308	24.44	5.95104	24.44	11.7814	24.44	11.6411	24.44	20.8343	24.44	20.0259	24.44	32.9228	24.44	32.1615	24.44	46.2791	24.44	46.9512	24.44	56.8557	24.44	57.3683	24.44	64.2233	24.44	64.1001	24.44	71.5721	24.44	71.0936	24.44	70.6761	24.44	70.7786	24.44	63.3854	24.44	63.3473	24.44	55.8184	24.44	56.6283	24.44	45.6834	24.44	46.4574	24.54	32.4508
24.54	5.7551	24.54	5.96514	24.54	11.7973	24.54	11.6672	24.54	20.8714	24.54	20.0702	24.54	32.9738	24.54	32.2207	24.54	46.3045	24.54	46.9924	24.54	56.8592	24.54	57.3737	24.54	64.2229	24.54	64.1002	24.54	71.578	24.54	71.0936	24.54	70.6749	24.54	70.7786	24.54	63.3882	24.54	63.3474	24.54	55.8382	24.54	56.6337	24.54	45.7064	24.54	46.4986	24.64	32.5102
24.64	5.78476	24.64	5.97921	24.64	11.8341	24.64	11.6933	24.64	20.9167	24.64	20.1142	24.64	33.0287	24.64	32.2796	24.64	46.3303	24.64	47.0331	24.64	56.874	24.64	57.379	24.64	64.2354	24.64	64.1002	24.64	71.5764	24.64	71.0936	24.64	70.6811	24.64	70.7786	24.64	63.3944	24.64	63.3474	24.64	55.8484	24.64	56.639	24.64	45.7431	24.64	46.5393	24.74	32.5551
24.74	5.80228	24.74	5.99323	24.74	11.8501	24.74	11.7193	24.74	20.9655	24.74	20.1581	24.74	33.0703	24.74	32.3381	24.74	46.3659	24.74	47.0732	24.74	56.89	24.74	57.3841	24.74	64.2459	24.74	64.1002	24.74	71.5924	24.74	71.0936	24.74	70.6901	24.74	70.7786	24.74	63.4034	24.74	63.3474	24.74	55.8598	24.74	56.6441	24.74	45.788	24.74	46.5794	24.84	32.6074
24.84	5.81802	24.84	6.00722	24.84	11.8844	24.84	11.7452	24.84	21.0054	24.84	20.2018	24.84	33.1252	24.84	32.3962	24.84	46.4002	24.84	47.1128	24.84	56.9182	24.84	57.389	24.84	64.2577	24.84	64.1002	24.84	71.6072	24.84	71.0936	24.84	70.7027	24.84	70.7786	24.84	63.3979	24.84	63.3474	24.84	55.8777	24.84	56.649	24.84	45.8279	24.84	46.619	24.94	32.6559
24.94	5.83591	24.94	6.02117	24.94	11.9118	24.94	11.771	24.94	21.0453	24.94	20.2453	24.94	33.1743	24.94	32.4539	24.94	46.4276	24.94	47.1519	24.94	56.9166	24.94	57.3939	24.94	64.2568	24.94	64.1002	24.94	71.6034	24.94	71.0936	24.94	70.69	24.94	70.7786	24.94	63.3987	24.94	63.3474	24.94	55.8831	24.94	56.6539	24.94	45.8568	24.94	46.6581	25.04	32.709
25.04	5.84848	25.04	6.03508	25.04	11.9383	25.04	11.7968	25.04	21.0835	25.04	20.2886	25.04	33.2227	25.04	32.5112	25.04	46.4541	25.04	47.1905	25.04	56.9306	25.04	57.3986	25.04	64.2647	25.04	64.1003	25.04	71.5986	25.04	71.0936	25.04	70.6909	25.04	70.7786	25.04	63.3963	25.04	63.3475	25.04	55.8972	25.04	56.6586	25.04	45.8864	25.04	46.6967	25.14	32.7452
25.14	5.86423	25.14	6.04896	25.14	11.9668	25.14	11.8224	25.14	21.1119	25.14	20.3318	25.14	33.2605	25.14	32.5681	25.14	46.4825	25.14	47.2287	25.14	56.9395	25.14	57.4032	25.14	64.2758	25.14	64.1003	25.14	71.5997	25.14	71.0936	25.14	70.6895	25.14	70.7786	25.14	63.4028	25.14	63.3475	25.14	55.9107	25.14	56.6632	25.14	45.9234	25.14	46.7349	25.24	32.7918
25.24	5.88907	25.24	6.06279	25.24	12.0016	25.24	11.848	25.24	21.1585	25.24	20.3748	25.24	33.3141	25.24	32.6247	25.24	46.5174	25.24	47.2663	25.24	56.9666	25.24	57.4077	25.24	64.2819	25.24	64.1003	25.24	71.615	25.24	71.0936	25.24	70.6956	25.24	70.7786	25.24	63.4135	25.24	63.3475	25.24	55.9285	25.24	56.6677	25.24	45.9536	25.24	46.7725	25.34	32.8382
25.34	5.9064	25.34	6.07659	25.34	12.0377	25.34	11.8735	25.34	21.2024	25.34	20.4176	25.34	33.3566	25.34	32.6809	25.34	46.5489	25.34	47.3035	25.34	56.991	25.34	57.412	25.34	64.2914	25.34	64.1003	25.34	71.6199	25.34	71.0936	25.34	70.7083	25.34	70.7786	25.34	63.4137	25.34	63.3475	25.34	55.9412	25.34	56.672	25.34	45.9812	25.34	46.8097	25.44	32.8791
25.44	5.92093	25.44	6.09035	25.44	12.0718	25.44	11.8989	25.44	21.2365	25.44	20.4602	25.44	33.4014	25.44	32.7368	25.44	46.5688	25.44	47.3401	25.44	57.0055	25.44	57.4163	25.44	64.2942	25.44	64.1003	25.44	71.6344	25.44	71.0936	25.44	70.7204	25.44	70.7786	25.44	63.4212	25.44	63.3475	25.44	55.9604	25.44	56.6763	25.44	46.0168	25.44	46.8463	25.54	32.9281
25.54	5.94485	25.54	6.10407	25.54	12.1035	25.54	11.9243	25.54	21.2785	25.54	20.5026	25.54	33.4419	25.54	32.7922	25.54	46.6061	25.54	47.3763	25.54	57.0209	25.54	57.4204	25.54	64.2947	25.54	64.1003	25.54	71.6349	25.54	71.0936	25.54	70.7201	25.54	70.7786	25.54	63.4287	25.54	63.3475	25.54	55.9804	25.54	56.6804	25.54	46.047	25.54	46.8825	25.64	32.9699
25.64	5.95786	25.64	6.11776	25.64	12.1165	25.64	11.9495	25.64	21.3132	25.64	20.5449	25.64	33.4774	25.64	32.8473	25.64	46.6299	25.64	47.4121	25.64	57.0307	25.64	57.4245	25.64	64.2999	25.64	64.1004	25.64	71.6401	25.64	71.0936	25.64	70.7182	25.64	70.7786	25.64	63.4315	25.64	63.3476	25.64	56.0051	25.64	56.6845	25.64	46.0732	25.64	46.9183	25.74	33.0186
25.74	5.98459	25.74	6.1314	25.74	12.1465	25.74	11.9747	25.74	21.3517	25.74	20.587	25.74	33.5293	25.74	32.9021	25.74	46.6622	25.74	47.4473	25.74	57.0418	25.74	57.4284	25.74	64.3039	25.74	64.1004	25.74	71.6434	25.74	71.0936	25.74	70.7325	25.74	70.7786	25.74	63.4341	25.74	63.3476	25.74	56.0084	25.74	56.6884	25.74	46.1063	25.74	46.9535	25.84	33.064
25.84	5.99405	25.84	6.14501	25.84	12.1723	25.84	11.9998	25.84	21.3902	25.84	20.6289	25.84	33.5653	25.84	32.9564	25.84	46.6802	25.84	47.4822	25.84	57.0474	25.84	57.4322	25.84	64.3041	25.84	64.1004	25.84	71.6553	25.84	71.0936	25.84	70.7373	25.84	70.7786	25.84	63.4272	25.84	63.3476	25.84	56.0335	25.84	56.6922	25.84	46.1275	25.84	46.9884	25.94	33.1068
25.94	6.01272	25.94	6.15858	25.94	12.1988	25.94	12.0248	25.94	21.4189	25.94	20.6706	25.94	33.5987	25.94	33.0104	25.94	46.7113	25.94	47.5165	25.94	57.0544	25.94	57.4359	25.94	64.3125	25.94	64.1004	25.94	71.6535	25.94	71.0936	25.94	70.7419	25.94	70.7786	25.94	63.4356	25.94	63.3476	25.94	56.0451	25.94	56.6959	25.94	46.1632	25.94	47.0227	26.04	33.1573
26.04	6.03189	26.04	6.17211	26.04	12.2311	26.04	12.0498	26.04	21.4583	26.04	20.7122	26.04	33.6515	26.04	33.0641	26.04	46.7376	26.04	47.5505	26.04	57.0555	26.04	57.4396	26.04	64.3075	26.04	64.1004	26.04	71.6602	26.04	71.0936	26.04	70.7571	26.04	70.7786	26.04	63.4469	26.04	63.3476	26.04	56.0681	26.04	56.6996	26.04	46.1909	26.04	47.0567	26.14	33.2033
26.14	6.03647	26.14	6.18561	26.14	12.2484	26.14	12.0746	26.14	21.4834	26.14	20.7536	26.14	33.6952	26.14	33.1174	26.14	46.7649	26.14	47.584	26.14	57.061	26.14	57.4431	26.14	64.3153	26.14	64.1004	26.14	71.6672	26.14	71.0936	26.14	70.7556	26.14	70.7786	26.14	63.4391	26.14	63.3476	26.14	56.0666	26.14	56.7031	26.14	46.2129	26.14	47.0902	26.24	33.2585
26.24	6.06424	26.24	6.19907	26.24	12.2784	26.24	12.0994	26.24	21.5197	26.24	20.7948	26.24	33.7378	26.24	33.1703	26.24	46.7973	26.24	47.617	26.24	57.0668	26.24	57.4465	26.24	64.3118	26.24	64.1004	26.24	71.6762	26.24	71.0936	26.24	70.7575	26.24	70.7786	26.24	63.4434	26.24	63.3476	26.24	56.088	26.24	56.7065	26.24	46.2445	26.24	47.1232	26.34	33.2865
26.34	6.07986	26.34	6.21249	26.34	12.3042	26.34	12.1241	26.34	21.5563	26.34	20.8359	26.34	33.7705	26.34	33.2229	26.34	46.8175	26.34	47.6497	26.34	57.0675	26.34	57.4499	26.34	64.3172	26.34	64.1004	26.34	71.6872	26.34	71.0936	26.34	70.7731	26.34	70.7786	26.34	63.4512	26.34	63.3476	26.34	56.0959	26.34	56.7099	26.34	46.2765	26.34	47.1559	26.44	33.3426
26.44	6.0961	26.44	6.22588	26.44	12.3173	26.44	12.1487	26.44	21.5867	26.44	20.8767	26.44	33.8244	26.44	33.2752	26.44	46.8479	26.44	47.6819	26.44	57.0667	26.44	57.4532	26.44	64.328	26.44	64.1004	26.44	71.6853	26.44	71.0936	26.44	70.7815	26.44	70.7786	26.44	63.4596	26.44	63.3476	26.44	56.1089	26.44	56.7132	26.44	46.3045	26.44	47.1881	26.54	33.3754
26.54	6.12112	26.54	6.23923	26.54	12.3384	26.54	12.1733	26.54	21.6256	26.54	20.9174	26.54	33.8579	26.54	33.327	26.54	46.8752	26.54	47.7137	26.54	57.0658	26.54	57.4563	26.54	64.324	26.54	64.1005	26.54	71.6908	26.54	71.0936	26.54	70.7885	26.54	70.7786	26.54	63.4776	26.54	63.3477	26.54	56.1222	26.54	56.7163	26.54	46.3388	26.54	47.2199	26.64	33.428
26.64	6.13223	26.64	6.25254	26.64	12.3659	26.64	12.1977	26.64	21.6665	26.64	20.958	26.64	33.9049	26.64	33.3786	26.64	46.8958	26.64	47.745	26.64	57.0911	26.64	57.4594	26.64	64.3376	26.64	64.1005	26.64	71.6809	26.64	71.0936	26.64	70.7903	26.64	70.7786	26.64	63.484	26.64	63.3477	26.64	56.1404	26.64	56.7194	26.64	46.3719	26.64	47.2512	26.74	33.4525
26.74	6.14896	26.74	6.26581	26.74	12.3882	26.74	12.2221	26.74	21.6935	26.74	20.9983	26.74	33.939	26.74	33.4298	26.74	46.904	26.74	47.776	26.74	57.0844	26.74	57.4625	26.74	64.3333	26.74	64.1005	26.74	71.6742	26.74	71.0936	26.74	70.786	26.74	70.7786	26.74	63.4766	26.74	63.3477	26.74	56.1479	26.74	56.7225	26.74	46.3839	26.74	47.2822	26.84	33.5025
26.84	6.15842	26.84	6.27905	26.84	12.4162	26.84	12.2464	26.84	21.7332	26.84	21.0385	26.84	33.9865	26.84	33.4806	26.84	46.932	26.84	47.8066	26.84	57.0882	26.84	57.4654	26.84	64.3418	26.84	64.1005	26.84	71.6688	26.84	71.0936	26.84	70.7899	26.84	70.7786	26.84	63.4836	26.84	63.3477	26.84	56.1595	26.84	56.7254	26.84	46.4105	26.84	47.3128	26.94	33.5515
26.94	6.18008	26.94	6.29225	26.94	12.4513	26.94	12.2707	26.94	21.7762	26.94	21.0786	26.94	34.0294	26.94	33.5312	26.94	46.96	26.94	47.8368	26.94	57.1038	26.94	57.4683	26.94	64.3456	26.94	64.1005	26.94	71.6834	26.94	71.0936	26.94	70.7984	26.94	70.7786	26.94	63.4967	26.94	63.3477	26.94	56.1695	26.94	56.7283	26.94	46.4385	26.94	47.343	27.04	33.5809
27.04	6.18356	27.04	6.30542	27.04	12.4797	27.04	12.2948	27.04	21.8163	27.04	21.1184	27.04	34.0649	27.04	33.5813	27.04	46.9908	27.04	47.8665	27.04	57.1126	27.04	57.4711	27.04	64.3545	27.04	64.1005	27.04	71.6815	27.04	71.0936	27.04	70.7987	27.04	70.7786	27.04	63.508	27.04	63.3477	27.04	56.1839	27.04	56.7311	27.04	46.4786	27.04	47.3727	27.14	33.6225
27.14	6.20804	27.14	6.31855	27.14	12.5074	27.14	12.3189	27.14	21.8439	27.14	21.1581	27.14	34.0987	27.14	33.6312	27.14	47.0082	27.14	47.8959	27.14	57.109	27.14	57.4738	27.14	64.3626	27.14	64.1005	27.14	71.6886	27.14	71.0936	27.14	70.8051	27.14	70.7786	27.14	63.5059	27.14	63.3477	27.14	56.1967	27.14	56.7338	27.14	46.5031	27.14	47.4021	27.24	33.6723
27.24	6.23276	27.24	6.33164	27.24	12.547	27.24	12.3429	27.24	21.8789	27.24	21.1976	27.24	34.1439	27.24	33.6807	27.24	47.0503	27.24	47.9249	27.24	57.1377	27.24	57.4764	27.24	64.3663	27.24	64.1005	27.24	71.7033	27.24	71.0936	27.24	70.8159	27.24	70.7786	27.24	63.5291	27.24	63.3477	27.24	56.2168	27.24	56.7364	27.24	46.5381	27.24	47.4312	27.34	33.71
27.34	6.23379	27.34	6.3447	27.34	12.5722	27.34	12.3668	27.34	21.9095	27.34	21.237	27.34	34.1769	27.34	33.7299	27.34	47.0645	27.34	47.9536	27.34	57.1419	27.34	57.479	27.34	64.3695	27.34	64.1005	27.34	71.7005	27.34	71.0936	27.34	70.8294	27.34	70.7786	27.34	63.5302	27.34	63.3477	27.34	56.2271	27.34	56.739	27.34	46.5515	27.34	47.4598	27.44	33.7554
27.44	6.25503	27.44	6.35772	27.44	12.5966	27.44	12.3906	27.44	21.9527	27.44	21.2762	27.44	34.2152	27.44	33.7787	27.44	47.0896	27.44	47.9818	27.44	57.1529	27.44	57.4815	27.44	64.3737	27.44	64.1005	27.44	71.6997	27.44	71.0936	27.44	70.8343	27.44	70.7786	27.44	63.5326	27.44	63.3477	27.44	56.2437	27.44	56.7415	27.44	46.5728	27.44	47.488	27.54	33.8003
27.54	6.27646	27.54	6.3707	27.54	12.6163	27.54	12.4144	27.54	21.9802	27.54	21.3152	27.54	34.2523	27.54	33.8272	27.54	47.1157	27.54	48.0097	27.54	57.1618	27.54	57.484	27.54	64.3778	27.54	64.1005	27.54	71.7087	27.54	71.0936	27.54	70.8454	27.54	70.7786	27.54	63.5313	27.54	63.3477	27.54	56.2456	27.54	56.744	27.54	46.5988	27.54	47.5159	27.64	33.8311
27.64	6.29703	27.64	6.38365	27.64	12.6425	27.64	12.4381	27.64	22.0064	27.64	21.3541	27.64	34.2838	27.64	33.8754	27.64	47.148	27.64	48.0373	27.64	57.159	27.64	57.4863	27.64	64.3844	27.64	64.1005	27.64	71.7129	27.64	71.0936	27.64	70.8496	27.64	70.7786	27.64	63.5356	27.64	63.3477	27.64	56.2544	27.64	56.7463	27.64	46.6265	27.64	47.5435	27.74	33.8731
27.74	6.3234	27.74	6.39657	27.74	12.6735	27.74	12.4617	27.74	22.0452	27.74	21.3928	27.74	34.3322	27.74	33.9233	27.74	47.1682	27.74	48.0644	27.74	57.1729	27.74	57.4887	27.74	64.3881	27.74	64.1005	27.74	71.7127	27.74	71.0936	27.74	70.8604	27.74	70.7786	27.74	63.5456	27.74	63.3477	27.74	56.2762	27.74	56.7487	27.74	46.6514	27.74	47.5706	27.84	33.9113
27.84	6.32425	27.84	6.40944	27.84	12.6939	27.84	12.4853	27.84	22.0773	27.84	21.4313	27.84	34.3516	27.84	33.9708	27.84	47.1862	27.84	48.0913	27.84	57.1713	27.84	57.4909	27.84	64.385	27.84	64.1005	27.84	71.7135	27.84	71.0936	27.84	70.8542	27.84	70.7786	27.84	63.5447	27.84	63.3477	27.84	56.2816	27.84	56.7509	27.84	46.674	27.84	47.5975	27.94	33.9471
27.94	6.34122	27.94	6.42228	27.94	12.724	27.94	12.5087	27.94	22.1075	27.94	21.4697	27.94	34.3944	27.94	34.018	27.94	47.2085	27.94	48.1177	27.94	57.1805	27.94	57.4931	27.94	64.3942	27.94	64.1005	27.94	71.7242	27.94	71.0936	27.94	70.875	27.94	70.7786	27.94	63.5492	27.94	63.3477	27.94	56.2837	27.94	56.7531	27.94	46.6949	27.94	47.6239	28.04	33.995
28.04	6.37033	28.04	6.43509	28.04	12.7509	28.04	12.5321	28.04	22.1461	28.04	21.5079	28.04	34.4282	28.04	34.0649	28.04	47.2323	28.04	48.1438	28.04	57.1808	28.04	57.4953	28.04	64.4006	28.04	64.1005	28.04	71.7245	28.04	71.0936	28.04	70.88	28.04	70.7786	28.04	63.5542	28.04	63.3477	28.04	56.2972	28.04	56.7553	28.04	46.724	28.04	47.65	28.14	34.035
28.14	6.38449	28.14	6.44786	28.14	12.7729	28.14	12.5554	28.14	22.179	28.14	21.5459	28.14	34.4675	28.14	34.1115	28.14	47.2457	28.14	48.1696	28.14	57.2027	28.14	57.4973	28.14	64.4133	28.14	64.1005	28.14	71.7372	28.14	71.0936	28.14	70.8856	28.14	70.7786	28.14	63.5715	28.14	63.3477	28.14	56.3099	28.14	56.7573	28.14	46.7406	28.14	47.6758	28.24	34.0713
28.24	6.39908	28.24	6.4606	28.24	12.7882	28.24	12.5787	28.24	22.2005	28.24	21.5838	28.24	34.4921	28.24	34.1577	28.24	47.2727	28.24	48.1951	28.24	57.2	28.24	57.4994	28.24	64.4059	28.24	64.1005	28.24	71.7312	28.24	71.0936	28.24	70.8899	28.24	70.7786	28.24	63.5758	28.24	63.3477	28.24	56.3174	28.24	56.7594	28.24	46.7605	28.24	47.7013	28.34	34.1164
28.34	6.41757	28.34	6.4733	28.34	12.8153	28.34	12.6019	28.34	22.2402	28.34	21.6215	28.34	34.5247	28.34	34.2037	28.34	47.2951	28.34	48.2202	28.34	57.2037	28.34	57.5014	28.34	64.4041	28.34	64.1006	28.34	71.728	28.34	71.0936	28.34	70.903	28.34	70.7786	28.34	63.5772	28.34	63.3478	28.34	56.3281	28.34	56.7614	28.34	46.7783	28.34	47.7264	28.44	34.1466
28.44	6.42825	28.44	6.48596	28.44	12.8394	28.44	12.6249	28.44	22.2711	28.44	21.6591	28.44	34.5479	28.44	34.2493	28.44	47.309	28.44	48.2449	28.44	57.1886	28.44	57.5033	28.44	64.4212	28.44	64.1006	28.44	71.7426	28.44	71.0936	28.44	70.8981	28.44	70.7786	28.44	63.5723	28.44	63.3478	28.44	56.3349	28.44	56.7633	28.44	46.8	28.44	47.7511	28.54	34.1905
28.54	6.45572	28.54	6.49859	28.54	12.8573	28.54	12.648	28.54	22.3033	28.54	21.6965	28.54	34.5832	28.54	34.2946	28.54	47.3379	28.54	48.2694	28.54	57.1934	28.54	57.5052	28.54	64.4313	28.54	64.1006	28.54	71.7488	28.54	71.0936	28.54	70.9153	28.54	70.7786	28.54	63.5817	28.54	63.3478	28.54	56.3474	28.54	56.7652	28.54	46.8172	28.54	47.7756	28.64	34.226
28.64	6.46933	28.64	6.51119	28.64	12.9061	28.64	12.6709	28.64	22.3506	28.64	21.7338	28.64	34.6248	28.64	34.3397	28.64	47.3547	28.64	48.2935	28.64	57.2094	28.64	57.507	28.64	64.4442	28.64	64.1006	28.64	71.7485	28.64	71.0936	28.64	70.9243	28.64	70.7786	28.64	63.5907	28.64	63.3478	28.64	56.3635	28.64	56.767	28.64	46.8496	28.64	47.7997	28.74	34.2496
28.74	6.48508	28.74	6.52375	28.74	12.9157	28.74	12.6938	28.74	22.3663	28.74	21.7709	28.74	34.654	28.74	34.3844	28.74	47.3658	28.74	48.3173	28.74	57.1986	28.74	57.5088	28.74	64.4436	28.74	64.1006	28.74	71.7479	28.74	71.0936	28.74	70.9276	28.74	70.7786	28.74	63.5901	28.74	63.3478	28.74	56.3675	28.74	56.7688	28.74	46.8607	28.74	47.8235	28.84	34.301
28.84	6.51156	28.84	6.53627	28.84	12.9522	28.84	12.7166	28.84	22.4013	28.84	21.8078	28.84	34.6859	28.84	34.4288	28.84	47.3977	28.84	48.3408	28.84	57.218	28.84	57.5105	28.84	64.4676	28.84	64.1006	28.84	71.7617	28.84	71.0936	28.84	70.9367	28.84	70.7786	28.84	63.6063	28.84	63.3478	28.84	56.3884	28.84	56.7705	28.84	46.8855	28.84	47.847	28.94	34.3352
28.94	6.52695	28.94	6.54877	28.94	12.9832	28.94	12.7393	28.94	22.437	28.94	21.8446	28.94	34.7215	28.94	34.4729	28.94	47.4162	28.94	48.364	28.94	57.228	28.94	57.5122	28.94	64.4745	28.94	64.1006	28.94	71.7749	28.94	71.0936	28.94	70.9421	28.94	70.7786	28.94	63.6046	28.94	63.3478	28.94	56.382	28.94	56.7722	28.94	46.9189	28.94	47.8702	29.04	34.368
29.04	6.54172	29.04	6.56122	29.04	13.0114	29.04	12.762	29.04	22.4652	29.04	21.8812	29.04	34.7661	29.04	34.5167	29.04	47.4373	29.04	48.3869	29.04	57.224	29.04	57.5139	29.04	64.469	29.04	64.1006	29.04	71.7708	29.04	71.0936	29.04	70.9413	29.04	70.7786	29.04	63.6037	29.04	63.3478	29.04	56.3929	29.04	56.7739	29.04	46.94	29.04	47.8931	29.14	34.4006
29.14	6.5604	29.14	6.57364	29.14	13.0394	29.14	12.7845	29.14	22.5063	29.14	21.9177	29.14	34.8089	29.14	34.5602	29.14	47.4582	29.14	48.4095	29.14	57.2348	29.14	57.5155	29.14	64.4813	29.14	64.1006	29.14	71.7817	29.14	71.0936	29.14	70.9497	29.14	70.7786	29.14	63.6122	29.14	63.3478	29.14	56.4084	29.14	56.7755	29.14	46.9726	29.14	47.9157	29.24	34.4306
29.24	6.57407	29.24	6.58603	29.24	13.0623	29.24	12.807	29.24	22.5381	29.24	21.954	29.24	34.8436	29.24	34.6034	29.24	47.4758	29.24	48.4318	29.24	57.2383	29.24	57.517	29.24	64.4911	29.24	64.1006	29.24	71.7805	29.24	71.0936	29.24	70.9633	29.24	70.7786	29.24	63.6258	29.24	63.3478	29.24	56.4033	29.24	56.777	29.24	46.9863	29.24	47.938	29.34	34.4721
29.34	6.58645	29.34	6.59838	29.34	13.0874	29.34	12.8295	29.34	22.5622	29.34	21.9901	29.34	34.8811	29.34	34.6463	29.34	47.4867	29.34	48.4538	29.34	57.2438	29.34	57.5185	29.34	64.5013	29.34	64.1006	29.34	71.7921	29.34	71.0936	29.34	70.9704	29.34	70.7786	29.34	63.6211	29.34	63.3478	29.34	56.4149	29.34	56.7785	29.34	47.0128	29.34	47.96	29.44	34.5057
29.44	6.59128	29.44	6.6107	29.44	13.1108	29.44	12.8518	29.44	22.5982	29.44	22.0261	29.44	34.9101	29.44	34.6889	29.44	47.5047	29.44	48.4755	29.44	57.2423	29.44	57.52	29.44	64.5051	29.44	64.1006	29.44	71.7735	29.44	71.0936	29.44	70.9774	29.44	70.7786	29.44	63.6352	29.44	63.3478	29.44	56.4244	29.44	56.78	29.44	47.0152	29.44	47.9817	29.54	34.5456
29.54	6.60599	29.54	6.62299	29.54	13.1343	29.54	12.8741	29.54	22.6286	29.54	22.062	29.54	34.9397	29.54	34.7312	29.54	47.5211	29.54	48.4969	29.54	57.2453	29.54	57.5215	29.54	64.5091	29.54	64.1006	29.54	71.7765	29.54	71.0936	29.54	70.9782	29.54	70.7786	29.54	63.6289	29.54	63.3478	29.54	56.4213	29.54	56.7815	29.54	47.0363	29.54	48.0031	29.64	34.5693
29.64	6.62363	29.64	6.63524	29.64	13.158	29.64	12.8963	29.64	22.6579	29.64	22.0977	29.64	34.962	29.64	34.7732	29.64	47.5363	29.64	48.518	29.64	57.2551	29.64	57.5229	29.64	64.5133	29.64	64.1006	29.64	71.7668	29.64	71.0936	29.64	70.9763	29.64	70.7786	29.64	63.6285	29.64	63.3478	29.64	56.4404	29.64	56.7829	29.64	47.0671	29.64	48.0242	29.74	34.599
29.74	6.64554	29.74	6.64746	29.74	13.1706	29.74	12.9185	29.74	22.6877	29.74	22.1332	29.74	35.001	29.74	34.815	29.74	47.5597	29.74	48.5389	29.74	57.2621	29.74	57.5242	29.74	64.5188	29.74	64.1006	29.74	71.777	29.74	71.0936	29.74	70.984	29.74	70.7786	29.74	63.6387	29.74	63.3478	29.74	56.4403	29.74	56.7842	29.74	47.0968	29.74	48.0451	29.84	34.627
29.84	6.65616	29.84	6.65964	29.84	13.1859	29.84	12.9405	29.84	22.7202	29.84	22.1686	29.84	35.036	29.84	34.8564	29.84	47.5713	29.84	48.5595	29.84	57.2635	29.84	57.5256	29.84	64.5053	29.84	64.1006	29.84	71.783	29.84	71.0936	29.84	70.9971	29.84	70.7786	29.84	63.64	29.84	63.3478	29.84	56.4488	29.84	56.7856	29.84	47.1099	29.84	48.0657	29.94	34.6551
29.94	6.66257	29.94	6.67179	29.94	13.2087	29.94	12.9625	29.94	22.7335	29.94	22.2038	29.94	35.0595	29.94	34.8976	29.94	47.5846	29.94	48.5798	29.94	57.2745	29.94	57.5269	29.94	64.5092	29.94	64.1006	29.94	71.794	29.94	71.0936	29.94	70.9964	29.94	70.7786	29.94	63.6479	29.94	63.3478	29.94	56.4644	29.94	56.7869	29.94	47.1256	29.94	48.086	30.04	34.699
30.04	6.69156	30.04	6.6839	30.04	13.2213	30.04	12.9845	30.04	22.772	30.04	22.2389	30.04	35.0932	30.04	34.9385	30.04	47.6114	30.04	48.5998	30.04	57.284	30.04	57.5281	30.04	64.5211	30.04	64.1006	30.04	71.7964	30.04	71.0936	30.04	71.0105	30.04	70.7786	30.04	63.6527	30.04	63.3478	30.04	56.4646	30.04	56.7881	30.04	47.1499	30.04	48.106	30.14	34.7328
30.14	6.71365	30.14	6.69599	30.14	13.2537	30.14	13.0063	30.14	22.8019	30.14	22.2738	30.14	35.1372	30.14	34.9791	30.14	47.6335	30.14	48.6196	30.14	57.2897	30.14	57.5294	30.14	64.5362	30.14	64.1006	30.14	71.8014	30.14	71.0936	30.14	71.0187	30.14	70.7786	30.14	63.6656	30.14	63.3478	30.14	56.475	30.14	56.7894	30.14	47.1674	30.14	48.1258	30.24	34.75
30.24	6.71134	30.24	6.70803	30.24	13.2699	30.24	13.0281	30.24	22.8252	30.24	22.3086	30.24	35.1591	30.24	35.0194	30.24	47.6451	30.24	48.6391	30.24	57.3052	30.24	57.5306	30.24	64.5338	30.24	64.1006	30.24	71.8116	30.24	71.0936	30.24	71.0108	30.24	70.7786	30.24	63.6537	30.24	63.3478	30.24	56.482	30.24	56.7906	30.24	47.1743	30.24	48.1453	30.34	34.7754
30.34	6.72427	30.34	6.72005	30.34	13.2931	30.34	13.0498	30.34	22.8484	30.34	22.3433	30.34	35.193	30.34	35.0594	30.34	47.6682	30.34	48.6583	30.34	57.305	30.34	57.5317	30.34	64.5397	30.34	64.1006	30.34	71.8142	30.34	71.0936	30.34	71.0237	30.34	70.7786	30.34	63.6549	30.34	63.3478	30.34	56.4949	30.34	56.7917	30.34	47.1873	30.34	48.1645	30.44	34.8145
30.44	6.74136	30.44	6.73203	30.44	13.3219	30.44	13.0715	30.44	22.8772	30.44	22.3778	30.44	35.2228	30.44	35.0992	30.44	47.6878	30.44	48.6773	30.44	57.3245	30.44	57.5329	30.44	64.5561	30.44	64.1006	30.44	71.8291	30.44	71.0936	30.44	71.0284	30.44	70.7786	30.44	63.6635	30.44	63.3478	30.44	56.5144	30.44	56.7929	30.44	47.21	30.44	48.1835	30.54	34.8542
30.54	6.75156	30.54	6.74398	30.54	13.3438	30.54	13.0931	30.54	22.9116	30.54	22.4121	30.54	35.2516	30.54	35.1387	30.54	47.697	30.54	48.6961	30.54	57.3259	30.54	57.534	30.54	64.5584	30.54	64.1006	30.54	71.8362	30.54	71.0936	30.54	71.0354	30.54	70.7786	30.54	63.6705	30.54	63.3478	30.54	56.5112	30.54	56.794	30.54	47.2263	30.54	48.2023	30.64	34.8827
30.64	6.76657	30.64	6.75589	30.64	13.3652	30.64	13.1146	30.64	22.94	30.64	22.4463	30.64	35.2871	30.64	35.1779	30.64	47.7254	30.64	48.7146	30.64	57.3302	30.64	57.5351	30.64	64.5649	30.64	64.1006	30.64	71.8309	30.64	71.0936	30.64	71.0489	30.64	70.7786	30.64	63.6723	30.64	63.3478	30.64	56.5201	30.64	56.7951	30.64	47.2398	30.64	48.2208	30.74	34.9088
30.74	6.7764	30.74	6.76777	30.74	13.3858	30.74	13.136	30.74	22.9723	30.74	22.4803	30.74	35.3186	30.74	35.2169	30.74	47.7438	30.74	48.7328	30.74	57.339	30.74	57.5361	30.74	64.5691	30.74	64.1006	30.74	71.839	30.74	71.0936	30.74	71.0485	30.74	70.7786	30.74	63.6719	30.74	63.3478	30.74	56.5268	30.74	56.7961	30.74	47.2511	30.74	48.239	30.84	34.9379
30.84	6.79446	30.84	6.77962	30.84	13.4126	30.84	13.1574	30.84	22.9992	30.84	22.5142	30.84	35.347	30.84	35.2555	30.84	47.758	30.84	48.7508	30.84	57.3463	30.84	57.5371	30.84	64.5764	30.84	64.1006	30.84	71.8542	30.84	71.0936	30.84	71.0651	30.84	70.7786	30.84	63.6807	30.84	63.3478	30.84	56.5363	30.84	56.7971	30.84	47.2607	30.84	48.257	30.94	34.9709
30.94	6.80649	30.94	6.79144	30.94	13.4354	30.94	13.1787	30.94	23.0251	30.94	22.548	30.94	35.3753	30.94	35.2939	30.94	47.77	30.94	48.7686	30.94	57.3528	30.94	57.5381	30.94	64.5782	30.94	64.1006	30.94	71.8481	30.94	71.0936	30.94	71.0669	30.94	70.7786	30.94	63.6903	30.94	63.3478	30.94	56.5498	30.94	56.7981	30.94	47.289	30.94	48.2748	31.04	35.0026
31.04	6.81155	31.04	6.80322	31.04	13.4624	31.04	13.1999	31.04	23.0568	31.04	22.5816	31.04	35.4014	31.04	35.3321	31.04	47.7961	31.04	48.7861	31.04	57.3664	31.04	57.5391	31.04	64.5847	31.04	64.1006	31.04	71.8625	31.04	71.0936	31.04	71.0719	31.04	70.7786	31.04	63.6992	31.04	63.3478	31.04	56.5517	31.04	56.7991	31.04	47.3058	31.04	48.2923	31.14	35.0291
31.14	6.83493	31.14	6.81497	31.14	13.4975	31.14	13.2211	31.14	23.088	31.14	22.6151	31.14	35.4258	31.14	35.3699	31.14	47.8126	31.14	48.8034	31.14	57.3712	31.14	57.5401	31.14	64.5896	31.14	64.1006	31.14	71.8719	31.14	71.0936	31.14	71.0782	31.14	70.7786	31.14	63.7016	31.14	63.3478	31.14	56.5611	31.14	56.8001	31.14	47.3199	31.14	48.3096	31.24	35.0611
31.24	6.85446	31.24	6.82669	31.24	13.5085	31.24	13.2422	31.24	23.1224	31.24	22.6484	31.24	35.4553	31.24	35.4076	31.24	47.818	31.24	48.8205	31.24	57.3602	31.24	57.541	31.24	64.5918	31.24	64.1006	31.24	71.868	31.24	71.0936	31.24	71.0907	31.24	70.7786	31.24	63.7141	31.24	63.3478	31.24	56.5768	31.24	56.801	31.24	47.3402	31.24	48.3267	31.34	35.0896
31.34	6.86661	31.34	6.83837	31.34	13.5253	31.34	13.2632	31.34	23.1438	31.34	22.6816	31.34	35.494	31.34	35.4449	31.34	47.8301	31.34	48.8374	31.34	57.3621	31.34	57.5419	31.34	64.5946	31.34	64.1006	31.34	71.8699	31.34	71.0936	31.34	71.0865	31.34	70.7786	31.34	63.7216	31.34	63.3478	31.34	56.574	31.34	56.8019	31.34	47.3523	31.34	48.3436	31.44	35.118
31.44	6.86832	31.44	6.85003	31.44	13.5465	31.44	13.2842	31.44	23.1792	31.44	22.7146	31.44	35.5224	31.44	35.482	31.44	47.8467	31.44	48.854	31.44	57.3787	31.44	57.5428	31.44	64.5978	31.44	64.1006	31.44	71.8787	31.44	71.0936	31.44	71.0928	31.44	70.7786	31.44	63.7279	31.44	63.3478	31.44	56.5835	31.44	56.8028	31.44	47.3689	31.44	48.3602	31.54	35.1375
31.54	6.89499	31.54	6.86165	31.54	13.57	31.54	13.305	31.54	23.2003	31.54	22.7475	31.54	35.5434	31.54	35.5188	31.54	47.8678	31.54	48.8704	31.54	57.3858	31.54	57.5436	31.54	64.5964	31.54	64.1006	31.54	71.8858	31.54	71.0936	31.54	71.0897	31.54	70.7786	31.54	63.728	31.54	63.3478	31.54	56.5953	31.54	56.8036	31.54	47.3971	31.54	48.3766	31.64	35.1709
31.64	6.89389	31.64	6.87323	31.64	13.587	31.64	13.3259	31.64	23.2321	31.64	22.7802	31.64	35.5792	31.64	35.5554	31.64	47.8769	31.64	48.8866	31.64	57.3894	31.64	57.5444	31.64	64.5921	31.64	64.1006	31.64	71.8777	31.64	71.0936	31.64	71.091	31.64	70.7786	31.64	63.7418	31.64	63.3478	31.64	56.6045	31.64	56.8044	31.64	47.4155	31.64	48.3928	31.74	35.1982
31.74	6.90238	31.74	6.88479	31.74	13.6087	31.74	13.3466	31.74	23.257	31.74	22.8128	31.74	35.604	31.74	35.5917	31.74	47.9042	31.74	48.9025	31.74	57.3925	31.74	57.5452	31.74	64.6031	31.74	64.1006	31.74	71.8854	31.74	71.0936	31.74	71.0995	31.74	70.7786	31.74	63.7425	31.74	63.3478	31.74	56.602	31.74	56.8052	31.74	47.4311	31.74	48.4087	31.84	35.2241
31.84	6.92764	31.84	6.89631	31.84	13.6356	31.84	13.3673	31.84	23.2886	31.84	22.8453	31.84	35.6325	31.84	35.6278	31.84	47.9107	31.84	48.9183	31.84	57.399	31.84	57.546	31.84	64.6003	31.84	64.1006	31.84	71.8897	31.84	71.0936	31.84	71.1038	31.84	70.7786	31.84	63.7514	31.84	63.3478	31.84	56.6116	31.84	56.806	31.84	47.4595	31.84	48.4245	31.94	35.2528
31.94	6.93991	31.94	6.9078	31.94	13.6587	31.94	13.3879	31.94	23.3116	31.94	22.8776	31.94	35.6618	31.94	35.6636	31.94	47.9347	31.94	48.9338	31.94	57.4034	31.94	57.5468	31.94	64.6115	31.94	64.1006	31.94	71.8814	31.94	71.0936	31.94	71.0987	31.94	70.7786	31.94	63.7502	31.94	63.3478	31.94	56.6207	31.94	56.8068	31.94	47.4732	31.94	48.44	32.04	35.2805
32.04	6.9559	32.04	6.91926	32.04	13.6771	32.04	13.4085	32.04	23.3418	32.04	22.9098	32.04	35.6817	32.04	35.6991	32.04	47.9326	32.04	48.9492	32.04	57.4013	32.04	57.5475	32.04	64.6151	32.04	64.1006	32.04	71.8803	32.04	71.0936	32.04	71.1069	32.04	70.7786	32.04	63.7538	32.04	63.3478	32.04	56.6211	32.04	56.8075	32.04	47.4861	32.04	48.4554	32.14	35.3178
32.14	6.95169	32.14	6.93069	32.14	13.6909	32.14	13.429	32.14	23.3571	32.14	22.9418	32.14	35.6956	32.14	35.7345	32.14	47.9489	32.14	48.9643	32.14	57.3942	32.14	57.5483	32.14	64.6048	32.14	64.1006	32.14	71.8676	32.14	71.0936	32.14	71.0981	32.14	70.7786	32.14	63.7481	32.14	63.3478	32.14	56.6232	32.14	56.8083	32.14	47.4875	32.14	48.4705	32.24	35.3376
32.24	6.97147	32.24	6.94209	32.24	13.7168	32.24	13.4494	32.24	23.3886	32.24	22.9737	32.24	35.7388	32.24	35.7695	32.24	47.9662	32.24	48.9792	32.24	57.3991	32.24	57.549	32.24	64.6111	32.24	64.1006	32.24	71.8795	32.24	71.0936	32.24	71.1054	32.24	70.7786	32.24	63.76	32.24	63.3478	32.24	56.6398	32.24	56.809	32.24	47.5041	32.24	48.4854	32.34	35.3635
32.34	6.99203	32.34	6.95345	32.34	13.7406	32.34	13.4697	32.34	23.417	32.34	23.0055	32.34	35.7616	32.34	35.8043	32.34	47.9836	32.34	48.9939	32.34	57.4172	32.34	57.5497	32.34	64.6153	32.34	64.1006	32.34	71.8828	32.34	71.0936	32.34	71.1164	32.34	70.7786	32.34	63.7664	32.34	63.3478	32.34	56.6487	32.34	56.8097	32.34	47.5254	32.34	48.5001	32.44	35.3963
32.44	7.01773	32.44	6.96478	32.44	13.7663	32.44	13.49	32.44	23.4427	32.44	23.0371	32.44	35.7882	32.44	35.8389	32.44	48.0078	32.44	49.0085	32.44	57.4187	32.44	57.5503	32.44	64.6215	32.44	64.1006	32.44	71.8946	32.44	71.0936	32.44	71.1204	32.44	70.7786	32.44	63.7711	32.44	63.3478	32.44	56.6502	32.44	56.8103	32.44	47.5418	32.44	48.5147	32.54	35.4213
32.54	7.0264	32.54	6.97608	32.54	13.7867	32.54	13.5102	32.54	23.463	32.54	23.0686	32.54	35.8155	32.54	35.8732	32.54	48.0211	32.54	49.0228	32.54	57.4196	32.54	57.551	32.54	64.6302	32.54	64.1006	32.54	71.9001	32.54	71.0936	32.54	71.1188	32.54	70.7786	32.54	63.7703	32.54	63.3478	32.54	56.6532	32.54	56.811	32.54	47.5519	32.54	48.529	32.64	35.4527
32.64	7.03122	32.64	6.98735	32.64	13.8078	32.64	13.5304	32.64	23.492	32.64	23.1	32.64	35.8376	32.64	35.9073	32.64	48.0228	32.64	49.037	32.64	57.429	32.64	57.5516	32.64	64.624	32.64	64.1006	32.64	71.9095	32.64	71.0936	32.64	71.1261	32.64	70.7786	32.64	63.7541	32.64	63.3478	32.64	56.6605	32.64	56.8116	32.64	47.5638	32.64	48.5432	32.74	35.4809
32.74	7.06088	32.74	6.99859	32.74	13.8314	32.74	13.5505	32.74	23.5156	32.74	23.1312	32.74	35.8751	32.74	35.9412	32.74	48.0385	32.74	49.0509	32.74	57.4448	32.74	57.5523	32.74	64.6288	32.74	64.1006	32.74	71.9182	32.74	71.0936	32.74	71.1206	32.74	70.7786	32.74	63.7628	32.74	63.3478	32.74	56.6738	32.74	56.8123	32.74	47.5771	32.74	48.5571	32.84	35.5064
32.84	7.07638	32.84	7.00979	32.84	13.8569	32.84	13.5705	32.84	23.5411	32.84	23.1623	32.84	35.8999	32.84	35.9748	32.84	48.0523	32.84	49.0647	32.84	57.4508	32.84	57.5529	32.84	64.6372	32.84	64.1006	32.84	71.9149	32.84	71.0936	32.84	71.1336	32.84	70.7786	32.84	63.757	32.84	63.3478	32.84	56.6869	32.84	56.8129	32.84	47.598	32.84	48.5709	32.94	35.5321
32.94	7.08786	32.94	7.02097	32.94	13.8825	32.94	13.5904	32.94	23.5816	32.94	23.1932	32.94	35.9248	32.94	36.0082	32.94	48.0709	32.94	49.0783	32.94	57.4647	32.94	57.5534	32.94	64.6394	32.94	64.1006	32.94	71.9185	32.94	71.0936	32.94	71.1476	32.94	70.7786	32.94	63.7632	32.94	63.3478	32.94	56.7125	32.94	56.8134	32.94	47.6119	32.94	48.5845	33.04	35.5631
33.04	7.10959	33.04	7.03211	33.04	13.8972	33.04	13.6103	33.04	23.6056	33.04	23.224	33.04	35.9455	33.04	36.0413	33.04	48.0848	33.04	49.0917	33.04	57.4613	33.04	57.554	33.04	64.6406	33.04	64.1006	33.04	71.9207	33.04	71.0936	33.04	71.159	33.04	70.7786	33.04	63.7746	33.04	63.3478	33.04	56.7201	33.04	56.814	33.04	47.6234	33.04	48.5979	33.14	35.5836
33.14	7.12619	33.14	7.04323	33.14	13.9223	33.14	13.6302	33.14	23.6378	33.14	23.2547	33.14	35.9716	33.14	36.0742	33.14	48.0982	33.14	49.1049	33.14	57.4679	33.14	57.5546	33.14	64.6518	33.14	64.1006	33.14	71.9178	33.14	71.0936	33.14	71.1749	33.14	70.7786	33.14	63.7788	33.14	63.3478	33.14	56.7359	33.14	56.8146	33.14	47.6393	33.14	48.6111	33.24	35.6111
33.24	7.14591	33.24	7.05431	33.24	13.9452	33.24	13.6499	33.24	23.6607	33.24	23.2853	33.24	36.0053	33.24	36.1069	33.24	48.1016	33.24	49.1179	33.24	57.4766	33.24	57.5551	33.24	64.6566	33.24	64.1006	33.24	71.939	33.24	71.0936	33.24	71.1844	33.24	70.7786	33.24	63.7797	33.24	63.3478	33.24	56.7361	33.24	56.8151	33.24	47.6519	33.24	48.6241	33.34	35.6372
33.34	7.15463	33.34	7.06536	33.34	13.9539	33.34	13.6696	33.34	23.6811	33.34	23.3157	33.34	36.0267	33.34	36.1393	33.34	48.1174	33.34	49.1308	33.34	57.4775	33.34	57.5557	33.34	64.6639	33.34	64.1006	33.34	71.9292	33.34	71.0936	33.34	71.1909	33.34	70.7786	33.34	63.7862	33.34	63.3478	33.34	56.748	33.34	56.8157	33.34	47.674	33.34	48.637	33.44	35.6653
33.44	7.18051	33.44	7.07638	33.44	13.972	33.44	13.6892	33.44	23.707	33.44	23.346	33.44	36.0516	33.44	36.1715	33.44	48.1362	33.44	49.1435	33.44	57.4956	33.44	57.5562	33.44	64.6749	33.44	64.1006	33.44	71.9214	33.44	71.0936	33.44	71.1948	33.44	70.7786	33.44	63.7948	33.44	63.3478	33.44	56.7519	33.44	56.8162	33.44	47.6943	33.44	48.6497	33.54	35.684
33.54	7.18826	33.54	7.08737	33.54	13.9922	33.54	13.7088	33.54	23.7304	33.54	23.3761	33.54	36.0728	33.54	36.2035	33.54	48.1479	33.54	49.1561	33.54	57.4962	33.54	57.5567	33.54	64.6787	33.54	64.1006	33.54	71.9337	33.54	71.0936	33.54	71.2057	33.54	70.7786	33.54	63.7862	33.54	63.3478	33.54	56.7597	33.54	56.8167	33.54	47.7052	33.54	48.6623	33.64	35.7168
33.64	7.19766	33.64	7.09833	33.64	14.0158	33.64	13.7283	33.64	23.7632	33.64	23.4061	33.64	36.0939	33.64	36.2353	33.64	48.158	33.64	49.1684	33.64	57.4964	33.64	57.5572	33.64	64.6842	33.64	64.1006	33.64	71.9307	33.64	71.0936	33.64	71.2222	33.64	70.7786	33.64	63.7878	33.64	63.3478	33.64	56.7683	33.64	56.8172	33.64	47.7185	33.64	48.6746	33.74	35.7418
33.74	7.22727	33.74	7.10925	33.74	14.0383	33.74	13.7478	33.74	23.7928	33.74	23.436	33.74	36.1164	33.74	36.2668	33.74	48.1737	33.74	49.1806	33.74	57.4947	33.74	57.5576	33.74	64.6811	33.74	64.1006	33.74	71.9393	33.74	71.0936	33.74	71.2206	33.74	70.7786	33.74	63.801	33.74	63.3478	33.74	56.7652	33.74	56.8176	33.74	47.7318	33.74	48.6868	33.84	35.7707
33.84	7.2391	33.84	7.12015	33.84	14.058	33.84	13.7671	33.84	23.8125	33.84	23.4657	33.84	36.1361	33.84	36.2981	33.84	48.1806	33.84	49.1926	33.84	57.5009	33.84	57.5581	33.84	64.6881	33.84	64.1006	33.84	71.9384	33.84	71.0936	33.84	71.226	33.84	70.7786	33.84	63.8104	33.84	63.3478	33.84	56.7675	33.84	56.8181	33.84	47.7458	33.84	48.6988	33.94	35.8018
33.94	7.24673	33.94	7.13102	33.94	14.0773	33.94	13.7864	33.94	23.8333	33.94	23.4954	33.94	36.1569	33.94	36.3292	33.94	48.1946	33.94	49.2045	33.94	57.5032	33.94	57.5586	33.94	64.6903	33.94	64.1006	33.94	71.9336	33.94	71.0936	33.94	71.2376	33.94	70.7786	33.94	63.807	33.94	63.3478	33.94	56.7791	33.94	56.8186	33.94	47.7605	33.94	48.7107	34.04	35.8285
34.04	7.26321	34.04	7.14185	34.04	14.097	34.04	13.8057	34.04	23.8507	34.04	23.5249	34.04	36.1743	34.04	36.3601	34.04	48.2025	34.04	49.2162	34.04	57.5065	34.04	57.559	34.04	64.6756	34.04	64.1006	34.04	71.9362	34.04	71.0936	34.04	71.2323	34.04	70.7786	34.04	63.7901	34.04	63.3478	34.04	56.7863	34.04	56.819	34.04	47.7794	34.04	48.7224	34.14	35.854
34.14	7.28085	34.14	7.15266	34.14	14.1239	34.14	13.8249	34.14	23.8737	34.14	23.5542	34.14	36.1942	34.14	36.3907	34.14	48.2216	34.14	49.2278	34.14	57.5068	34.14	57.5594	34.14	64.6768	34.14	64.1006	34.14	71.9319	34.14	71.0936	34.14	71.2436	34.14	70.7786	34.14	63.7889	34.14	63.3478	34.14	56.7968	34.14	56.8194	34.14	47.79	34.14	48.734	34.24	35.8721
34.24	7.2897	34.24	7.16344	34.24	14.1398	34.24	13.844	34.24	23.8943	34.24	23.5834	34.24	36.2179	34.24	36.4212	34.24	48.2305	34.24	49.2392	34.24	57.5032	34.24	57.5598	34.24	64.6872	34.24	64.1006	34.24	71.9063	34.24	71.0936	34.24	71.2461	34.24	70.7786	34.24	63.7946	34.24	63.3478	34.24	56.7993	34.24	56.8198	34.24	47.7871	34.24	48.7454	34.34	35.9027
34.34	7.30148	34.34	7.17418	34.34	14.1633	34.34	13.8631	34.34	23.9178	34.34	23.6126	34.34	36.24	34.34	36.4514	34.34	48.2596	34.34	49.2504	34.34	57.5072	34.34	57.5602	34.34	64.6982	34.34	64.1006	34.34	71.9237	34.34	71.0936	34.34	71.2557	34.34	70.7786	34.34	63.801	34.34	63.3478	34.34	56.8167	34.34	56.8202	34.34	47.806	34.34	48.7566	34.44	35.9113
34.44	7.30942	34.44	7.1849	34.44	14.1673	34.44	13.8821	34.44	23.9336	34.44	23.6415	34.44	36.2547	34.44	36.4814	34.44	48.2534	34.44	49.2615	34.44	57.4917	34.44	57.5606	34.44	64.6944	34.44	64.1006	34.44	71.9189	34.44	71.0936	34.44	71.2612	34.44	70.7786	34.44	63.7979	34.44	63.3478	34.44	56.8144	34.44	56.8206	34.44	47.8115	34.44	48.7677	34.54	35.9436
34.54	7.31967	34.54	7.19558	34.54	14.1893	34.54	13.901	34.54	23.9555	34.54	23.6704	34.54	36.2745	34.54	36.5111	34.54	48.2558	34.54	49.2725	34.54	57.5136	34.54	57.561	34.54	64.693	34.54	64.1006	34.54	71.9223	34.54	71.0936	34.54	71.2575	34.54	70.7786	34.54	63.784	34.54	63.3478	34.54	56.8186	34.54	56.821	34.54	47.8242	34.54	48.7787	34.64	35.9721
34.64	7.3389	34.64	7.20624	34.64	14.2202	34.64	13.9199	34.64	23.963	34.64	23.6991	34.64	36.303	34.64	36.5407	34.64	48.2633	34.64	49.2833	34.64	57.5016	34.64	57.5614	34.64	64.6927	34.64	64.1006	34.64	71.9211	34.64	71.0936	34.64	71.2672	34.64	70.7786	34.64	63.8047	34.64	63.3478	34.64	56.8127	34.64	56.8214	34.64	47.8456	34.64	48.7895	34.74	35.9928
34.74	7.3494	34.74	7.21686	34.74	14.2307	34.74	13.9387	34.74	23.9931	34.74	23.7277	34.74	36.3238	34.74	36.5701	34.74	48.2707	34.74	49.2939	34.74	57.4972	34.74	57.5618	34.74	64.6914	34.74	64.1006	34.74	71.9223	34.74	71.0936	34.74	71.2848	34.74	70.7786	34.74	63.7989	34.74	63.3478	34.74	56.8185	34.74	56.8218	34.74	47.8586	34.74	48.8001	34.84	35.9975
34.84	7.37747	34.84	7.22746	34.84	14.2456	34.84	13.9574	34.84	24.0211	34.84	23.7562	34.84	36.3479	34.84	36.5992	34.84	48.2809	34.84	49.3044	34.84	57.5043	34.84	57.5621	34.84	64.7149	34.84	64.1006	34.84	71.9372	34.84	71.0936	34.84	71.2965	34.84	70.7786	34.84	63.8184	34.84	63.3478	34.84	56.8185	34.84	56.8221	34.84	47.8703	34.84	48.8106	34.94	36.0234
34.94	7.38559	34.94	7.23803	34.94	14.2528	34.94	13.9761	34.94	24.0488	34.94	23.7845	34.94	36.3692	34.94	36.6282	34.94	48.2951	34.94	49.3148	34.94	57.5171	34.94	57.5625	34.94	64.7081	34.94	64.1006	34.94	71.9287	34.94	71.0936	34.94	71.2912	34.94	70.7786	34.94	63.817	34.94	63.3478	34.94	56.8359	34.94	56.8225	34.94	47.8877	34.94	48.821	35.04	36.0498
35.04	7.38541	35.04	7.24856	35.04	14.2746	35.04	13.9948	35.04	24.0681	35.04	23.8127	35.04	36.3971	35.04	36.6569	35.04	48.3113	35.04	49.325	35.04	57.5286	35.04	57.5628	35.04	64.7126	35.04	64.1006	35.04	71.9239	35.04	71.0936	35.04	71.2981	35.04	70.7786	35.04	63.8004	35.04	63.3478	35.04	56.8396	35.04	56.8228	35.04	47.9024	35.04	48.8312	35.14	36.0854
35.14	7.41385	35.14	7.25907	35.14	14.303	35.14	14.0133	35.14	24.1083	35.14	23.8408	35.14	36.4117	35.14	36.6855	35.14	48.3258	35.14	49.3351	35.14	57.5421	35.14	57.5631	35.14	64.7254	35.14	64.1006	35.14	71.9157	35.14	71.0936	35.14	71.3024	35.14	70.7786	35.14	63.7969	35.14	63.3478	35.14	56.8393	35.14	56.8231	35.14	47.923	35.14	48.8413	35.24	36.1145
35.24	7.43979	35.24	7.26955	35.24	14.3289	35.24	14.0318	35.24	24.1452	35.24	23.8688	35.24	36.4415	35.24	36.7138	35.24	48.3447	35.24	49.3451	35.24	57.5549	35.24	57.5635	35.24	64.7413	35.24	64.1006	35.24	71.926	35.24	71.0936	35.24	71.3003	35.24	70.7786	35.24	63.8143	35.24	63.3478	35.24	56.8379	35.24	56.8235	35.24	47.945	35.24	48.8513	35.34	36.1215
35.34	7.43753	35.34	7.28	35.34	14.3306	35.34	14.0503	35.34	24.1725	35.34	23.8967	35.34	36.4524	35.34	36.7419	35.34	48.351	35.34	49.3549	35.34	57.5534	35.34	57.5638	35.34	64.7342	35.34	64.1006	35.34	71.9401	35.34	71.0936	35.34	71.2995	35.34	70.7786	35.34	63.8011	35.34	63.3478	35.34	56.8378	35.34	56.8238	35.34	47.9584	35.34	48.8611	35.44	36.1391
35.44	7.44803	35.44	7.29042	35.44	14.334	35.44	14.0687	35.44	24.1886	35.44	23.9244	35.44	36.4661	35.44	36.7698	35.44	48.36	35.44	49.3646	35.44	57.5373	35.44	57.5641	35.44	64.7073	35.44	64.1006	35.44	71.9357	35.44	71.0936	35.44	71.2858	35.44	70.7786	35.44	63.8076	35.44	63.3478	35.44	56.8273	35.44	56.8241	35.44	47.9501	35.44	48.8708	35.54	36.163
35.54	7.46561	35.54	7.30081	35.54	14.3455	35.54	14.087	35.54	24.2187	35.54	23.952	35.54	36.5103	35.54	36.7976	35.54	48.362	35.54	49.3741	35.54	57.537	35.54	57.5644	35.54	64.7178	35.54	64.1006	35.54	71.9355	35.54	71.0936	35.54	71.2948	35.54	70.7786	35.54	63.794	35.54	63.3478	35.54	56.8481	35.54	56.8244	35.54	47.9779	35.54	48.8803	35.64	36.1728
35.64	7.48105	35.64	7.31117	35.64	14.3702	35.64	14.1052	35.64	24.2387	35.64	23.9795	35.64	36.5233	35.64	36.8251	35.64	48.3664	35.64	49.3836	35.64	57.5468	35.64	57.5647	35.64	64.7059	35.64	64.1006	35.64	71.9226	35.64	71.0936	35.64	71.3039	35.64	70.7786	35.64	63.7789	35.64	63.3478	35.64	56.8408	35.64	56.8247	35.64	47.9948	35.64	48.8898	35.74	36.1908
35.74	7.48026	35.74	7.3215	35.74	14.378	35.74	14.1234	35.74	24.2638	35.74	24.0068	35.74	36.5562	35.74	36.8524	35.74	48.3742	35.74	49.3929	35.74	57.55	35.74	57.5649	35.74	64.6973	35.74	64.1006	35.74	71.9313	35.74	71.0936	35.74	71.2978	35.74	70.7786	35.74	63.7688	35.74	63.3478	35.74	56.8251	35.74	56.8249	35.74	47.9816	35.74	48.8991	35.84	36.2079
35.84	7.49801	35.84	7.3318	35.84	14.417	35.84	14.1416	35.84	24.2901	35.84	24.0341	35.84	36.6091	35.84	36.8795	35.84	48.4015	35.84	49.402	35.84	57.5499	35.84	57.5652	35.84	64.7019	35.84	64.1006	35.84	71.9334	35.84	71.0936	35.84	71.2882	35.84	70.7786	35.84	63.7795	35.84	63.3478	35.84	56.8414	35.84	56.8252	35.84	48.0135	35.84	48.9082	35.94	36.2252
35.94	7.51388	35.94	7.34208	35.94	14.4397	35.94	14.1597	35.94	24.306	35.94	24.0612	35.94	36.6311	35.94	36.9065	35.94	48.4078	35.94	49.4111	35.94	57.5531	35.94	57.5655	35.94	64.6855	35.94	64.1006	35.94	71.9437	35.94	71.0936	35.94	71.2899	35.94	70.7786	35.94	63.7446	35.94	63.3478	35.94	56.8236	35.94	56.8255	35.94	48.0238	35.94	48.9173	36.04	36.2533
36.04	7.52005	36.04	7.35232	36.04	14.4702	36.04	14.1777	36.04	24.3388	36.04	24.0882	36.04	36.6616	36.04	36.9332	36.04	48.425	36.04	49.42	36.04	57.5688	36.04	57.5658	36.04	64.6927	36.04	64.1006	36.04	71.9477	36.04	71.0936	36.04	71.3102	36.04	70.7786	36.04	63.7461	36.04	63.3478	36.04	56.8439	36.04	56.8258	36.04	48.0487	36.04	48.9262	36.14	36.2682
36.14	7.53739	36.14	7.36254	36.14	14.5093	36.14	14.1957	36.14	24.3778	36.14	24.1151	36.14	36.6858	36.14	36.9598	36.14	48.4547	36.14	49.4288	36.14	57.579	36.14	57.566	36.14	64.6895	36.14	64.1006	36.14	71.9579	36.14	71.0936	36.14	71.3056	36.14	70.7786	36.14	63.7493	36.14	63.3478	36.14	56.8666	36.14	56.826	36.14	48.0785	36.14	48.935	36.24	36.2834
36.24	7.54862	36.24	7.37273	36.24	14.5244	36.24	14.2136	36.24	24.4103	36.24	24.1418	36.24	36.7066	36.24	36.9861	36.24	48.4606	36.24	49.4375	36.24	57.5661	36.24	57.5662	36.24	64.6673	36.24	64.1006	36.24	71.9613	36.24	71.0936	36.24	71.2848	36.24	70.7786	36.24	63.7285	36.24	63.3478	36.24	56.8529	36.24	56.8262	36.24	48.0819	36.24	48.9437	36.34	36.315
36.34	7.55758	36.34	7.38289	36.34	14.5515	36.34	14.2314	36.34	24.4395	36.34	24.1685	36.34	36.7241	36.34	37.0123	36.34	48.4749	36.34	49.4461	36.34	57.5921	36.34	57.5665	36.34	64.6738	36.34	64.1006	36.34	71.9632	36.34	71.0936	36.34	71.2899	36.34	70.7786	36.34	63.7336	36.34	63.3478	36.34	56.8431	36.34	56.8265	36.34	48.1058	36.34	48.9523	36.44	36.3495
36.44	7.56076	36.44	7.39302	36.44	14.5874	36.44	14.2492	36.44	24.4889	36.44	24.195	36.44	36.7507	36.44	37.0383	36.44	48.4969	36.44	49.4546	36.44	57.6141	36.44	57.5667	36.44	64.6716	36.44	64.1006	36.44	71.9688	36.44	71.0936	36.44	71.2774	36.44	70.7786	36.44	63.729	36.44	63.3478	36.44	56.858	36.44	56.8267	36.44	48.1207	36.44	48.9608	36.54	36.3715
36.54	7.57815	36.54	7.40312	36.54	14.6079	36.54	14.2669	36.54	24.5233	36.54	24.2214	36.54	36.7688	36.54	37.0641	36.54	48.5143	36.54	49.4629	36.54	57.6361	36.54	57.567	36.54	64.6631	36.54	64.1006	36.54	71.9674	36.54	71.0936	36.54	71.276	36.54	70.7786	36.54	63.7432	36.54	63.3478	36.54	56.8488	36.54	56.827	36.54	48.1264	36.54	48.9691	36.64	36.3933
36.64	7.58975	36.64	7.4132	36.64	14.6422	36.64	14.2846	36.64	24.5616	36.64	24.2477	36.64	36.7978	36.64	37.0897	36.64	48.5174	36.64	49.4711	36.64	57.6346	36.64	57.5672	36.64	64.6725	36.64	64.1006	36.64	71.9673	36.64	71.0936	36.64	71.2947	36.64	70.7786	36.64	63.7306	36.64	63.3478	36.64	56.8362	36.64	56.8272	36.64	48.1411	36.64	48.9773	36.74	36.417
36.74	7.59708	36.74	7.42324	36.74	14.6691	36.74	14.3022	36.74	24.5955	36.74	24.2739	36.74	36.819	36.74	37.1151	36.74	48.5379	36.74	49.4793	36.74	57.6536	36.74	57.5674	36.74	64.6742	36.74	64.1006	36.74	71.9785	36.74	71.0936	36.74	71.302	36.74	70.7786	36.74	63.7379	36.74	63.3478	36.74	56.824	36.74	56.8274	36.74	48.1453	36.74	48.9855	36.84	36.4522
36.84	7.60806	36.84	7.43326	36.84	14.7057	36.84	14.3198	36.84	24.6321	36.84	24.2999	36.84	36.8371	36.84	37.1404	36.84	48.5442	36.84	49.4873	36.84	57.659	36.84	57.5676	36.84	64.6735	36.84	64.1006	36.84	71.97	36.84	71.0936	36.84	71.3052	36.84	70.7786	36.84	63.7294	36.84	63.3478	36.84	56.8155	36.84	56.8276	36.84	48.1538	36.84	48.9935	36.94	36.4734
36.94	7.61905	36.94	7.44325	36.94	14.7255	36.94	14.3373	36.94	24.6714	36.94	24.3259	36.94	36.859	36.94	37.1654	36.94	48.542	36.94	49.4952	36.94	57.6514	36.94	57.5678	36.94	64.6791	36.94	64.1006	36.94	71.9693	36.94	71.0936	36.94	71.2998	36.94	70.7786	36.94	63.7123	36.94	63.3478	36.94	56.7984	36.94	56.8278	36.94	48.1736	36.94	49.0014	37.04	36.5158
37.04	7.65219	37.04	7.45321	37.04	14.7616	37.04	14.3547	37.04	24.7185	37.04	24.3517	37.04	36.8905	37.04	37.1903	37.04	48.5664	37.04	49.503	37.04	57.6743	37.04	57.568	37.04	64.6739	37.04	64.1006	37.04	71.9829	37.04	71.0936	37.04	71.311	37.04	70.7786	37.04	63.7274	37.04	63.3478	37.04	56.8134	37.04	56.828	37.04	48.1933	37.04	49.0092	37.14	36.5216
37.14	7.65085	37.14	7.46314	37.14	14.7868	37.14	14.3721	37.14	24.7601	37.14	24.3774	37.14	36.9033	37.14	37.215	37.14	48.5721	37.14	49.5107	37.14	57.6659	37.14	57.5682	37.14	64.6889	37.14	64.1006	37.14	71.9784	37.14	71.0936	37.14	71.3018	37.14	70.7786	37.14	63.7182	37.14	63.3478	37.14	56.7965	37.14	56.8282	37.14	48.2037	37.14	49.0169	37.24	36.5408
37.24	7.6669	37.24	7.47305	37.24	14.8163	37.24	14.3894	37.24	24.8028	37.24	24.403	37.24	36.9186	37.24	37.2395	37.24	48.5821	37.24	49.5182	37.24	57.689	37.24	57.5684	37.24	64.7003	37.24	64.1006	37.24	71.9898	37.24	71.0936	37.24	71.2969	37.24	70.7786	37.24	63.7445	37.24	63.3478	37.24	56.7993	37.24	56.8284	37.24	48.2151	37.24	49.0244	37.34	36.5588
37.34	7.67563	37.34	7.48293	37.34	14.8358	37.34	14.4067	37.34	24.8193	37.34	24.4285	37.34	36.9288	37.34	37.2639	37.34	48.5781	37.34	49.5257	37.34	57.686	37.34	57.5686	37.34	64.6895	37.34	64.1006	37.34	71.9868	37.34	71.0936	37.34	71.2954	37.34	70.7786	37.34	63.7555	37.34	63.3478	37.34	56.801	37.34	56.8286	37.34	48.2285	37.34	49.0319	37.44	36.5692
37.44	7.67575	37.44	7.49278	37.44	14.8447	37.44	14.4239	37.44	24.8539	37.44	24.4538	37.44	36.9509	37.44	37.2881	37.44	48.5877	37.44	49.5331	37.44	57.6861	37.44	57.5688	37.44	64.6928	37.44	64.1006	37.44	71.9745	37.44	71.0936	37.44	71.3058	37.44	70.7786	37.44	63.7683	37.44	63.3478	37.44	56.8082	37.44	56.8288	37.44	48.2389	37.44	49.0393	37.54	36.5963
37.54	7.67404	37.54	7.5026	37.54	14.8523	37.54	14.441	37.54	24.8973	37.54	24.4791	37.54	36.9585	37.54	37.3121	37.54	48.5907	37.54	49.5404	37.54	57.693	37.54	57.5689	37.54	64.6972	37.54	64.1006	37.54	71.9586	37.54	71.0936	37.54	71.3133	37.54	70.7786	37.54	63.7688	37.54	63.3478	37.54	56.804	37.54	56.8289	37.54	48.2581	37.54	49.0466	37.64	36.6182
37.64	7.6857	37.64	7.51239	37.64	14.8717	37.64	14.4581	37.64	24.9295	37.64	24.5042	37.64	36.9757	37.64	37.3359	37.64	48.6023	37.64	49.5476	37.64	57.6985	37.64	57.5691	37.64	64.7216	37.64	64.1006	37.64	71.968	37.64	71.0936	37.64	71.3157	37.64	70.7786	37.64	63.7907	37.64	63.3478	37.64	56.826	37.64	56.8291	37.64	48.2683	37.64	49.0538	37.74	36.6367
37.74	7.70279	37.74	7.52216	37.74	14.8927	37.74	14.4752	37.74	24.9558	37.74	24.5293	37.74	36.995	37.74	37.3595	37.74	48.6123	37.74	49.5547	37.74	57.6951	37.74	57.5693	37.74	64.7135	37.74	64.1006	37.74	71.9451	37.74	71.0936	37.74	71.2952	37.74	70.7786	37.74	63.7897	37.74	63.3478	37.74	56.8296	37.74	56.8293	37.74	48.2869	37.74	49.0609	37.84	36.6598
37.84	7.71243	37.84	7.5319	37.84	14.9219	37.84	14.4921	37.84	24.9882	37.84	24.5542	37.84	37.0117	37.84	37.383	37.84	48.6276	37.84	49.5616	37.84	57.694	37.84	57.5694	37.84	64.7295	37.84	64.1006	37.84	71.9323	37.84	71.0936	37.84	71.2721	37.84	70.7786	37.84	63.7979	37.84	63.3478	37.84	56.8449	37.84	56.8294	37.84	48.31	37.84	49.0678	37.94	36.683
37.94	7.72091	37.94	7.54161	37.94	14.9382	37.94	14.5091	37.94	25.0223	37.94	24.579	37.94	37.0163	37.94	37.4063	37.94	48.6383	37.94	49.5685	37.94	57.693	37.94	57.5696	37.94	64.7426	37.94	64.1006	37.94	71.943	37.94	71.0936	37.94	71.3094	37.94	70.7786	37.94	63.8039	37.94	63.3478	37.94	56.8509	37.94	56.8296	37.94	48.3324	37.94	49.0747	38.04	36.7114
38.04	7.73593	38.04	7.5513	38.04	14.9618	38.04	14.5259	38.04	25.0547	38.04	24.6037	38.04	37.0352	38.04	37.4294	38.04	48.6362	38.04	49.5753	38.04	57.7041	38.04	57.5697	38.04	64.7467	38.04	64.1006	38.04	71.9377	38.04	71.0936	38.04	71.312	38.04	70.7786	38.04	63.8182	38.04	63.3478	38.04	56.8606	38.04	56.8297	38.04	48.3427	38.04	49.0815	38.14	36.7387
38.14	7.75077	38.14	7.56096	38.14	14.9868	38.14	14.5427	38.14	25.0937	38.14	24.6283	38.14	37.0664	38.14	37.4524	38.14	48.644	38.14	49.5821	38.14	57.7096	38.14	57.5699	38.14	64.76	38.14	64.1006	38.14	71.9494	38.14	71.0936	38.14	71.3268	38.14	70.7786	38.14	63.8409	38.14	63.3478	38.14	56.8566	38.14	56.8299	38.14	48.3622	38.14	49.0883	38.24	36.7776
38.24	7.77793	38.24	7.57059	38.24	15.0038	38.24	14.5595	38.24	25.1294	38.24	24.6527	38.24	37.096	38.24	37.4752	38.24	48.6484	38.24	49.5887	38.24	57.7219	38.24	57.57	38.24	64.7574	38.24	64.1006	38.24	71.936	38.24	71.0936	38.24	71.3344	38.24	70.7786	38.24	63.8602	38.24	63.3478	38.24	56.8611	38.24	56.83	38.24	48.3886	38.24	49.0949	38.34	36.7972
38.34	7.7922	38.34	7.58019	38.34	15.0212	38.34	14.5762	38.34	25.1468	38.34	24.6771	38.34	37.1071	38.34	37.4978	38.34	48.6588	38.34	49.5952	38.34	57.7096	38.34	57.5702	38.34	64.7436	38.34	64.1006	38.34	71.933	38.34	71.0936	38.34	71.3495	38.34	70.7786	38.34	63.8674	38.34	63.3478	38.34	56.8831	38.34	56.8302	38.34	48.3958	38.34	49.1014	38.44	36.8289
38.44	7.80661	38.44	7.58977	38.44	15.031	38.44	14.5928	38.44	25.1722	38.44	24.7014	38.44	37.1255	38.44	37.5203	38.44	48.6905	38.44	49.6016	38.44	57.7147	38.44	57.5703	38.44	64.7502	38.44	64.1006	38.44	71.9288	38.44	71.0936	38.44	71.378	38.44	70.7786	38.44	63.8803	38.44	63.3478	38.44	56.9078	38.44	56.8303	38.44	48.412	38.44	49.1078	38.54	36.8288
38.54	7.82132	38.54	7.59931	38.54	15.0354	38.54	14.6094	38.54	25.1852	38.54	24.7255	38.54	37.1402	38.54	37.5426	38.54	48.6964	38.54	49.608	38.54	57.7223	38.54	57.5704	38.54	64.75	38.54	64.1006	38.54	71.9294	38.54	71.0936	38.54	71.3903	38.54	70.7786	38.54	63.877	38.54	63.3478	38.54	56.9076	38.54	56.8304	38.54	48.4328	38.54	49.1142	38.64	36.8471
38.64	7.83646	38.64	7.60884	38.64	15.0413	38.64	14.626	38.64	25.2091	38.64	24.7495	38.64	37.1553	38.64	37.5648	38.64	48.7008	38.64	49.6143	38.64	57.7257	38.64	57.5706	38.64	64.7591	38.64	64.1006	38.64	71.9171	38.64	71.0936	38.64	71.404	38.64	70.7786	38.64	63.8711	38.64	63.3478	38.64	56.9064	38.64	56.8306	38.64	48.4511	38.64	49.1205	38.74	36.8731
38.74	7.84146	38.74	7.61833	38.74	15.0509	38.74	14.6425	38.74	25.2234	38.74	24.7735	38.74	37.1603	38.74	37.5868	38.74	48.7198	38.74	49.6204	38.74	57.7425	38.74	57.5707	38.74	64.7467	38.74	64.1006	38.74	71.9073	38.74	71.0936	38.74	71.4175	38.74	70.7786	38.74	63.8495	38.74	63.3478	38.74	56.9097	38.74	56.8307	38.74	48.4529	38.74	49.1266	38.84	36.8858
38.84	7.85562	38.84	7.6278	38.84	15.0683	38.84	14.6589	38.84	25.2376	38.84	24.7973	38.84	37.1823	38.84	37.6086	38.84	48.7293	38.84	49.6265	38.84	57.7371	38.84	57.5708	38.84	64.747	38.84	64.1006	38.84	71.8958	38.84	71.0936	38.84	71.4114	38.84	70.7786	38.84	63.852	38.84	63.3478	38.84	56.8982	38.84	56.8308	38.84	48.4624	38.84	49.1327	38.94	36.9078
38.94	7.87619	38.94	7.63724	38.94	15.0903	38.94	14.6753	38.94	25.255	38.94	24.821	38.94	37.195	38.94	37.6302	38.94	48.7303	38.94	49.6326	38.94	57.7545	38.94	57.5709	38.94	64.7392	38.94	64.1006	38.94	71.9107	38.94	71.0936	38.94	71.4256	38.94	70.7786	38.94	63.8569	38.94	63.3478	38.94	56.9039	38.94	56.8309	38.94	48.472	38.94	49.1388	39.04	36.9221
39.04	7.8873	39.04	7.64666	39.04	15.1014	39.04	14.6916	39.04	25.2841	39.04	24.8446	39.04	37.2257	39.04	37.6517	39.04	48.7461	39.04	49.6385	39.04	57.7758	39.04	57.5711	39.04	64.7442	39.04	64.1006	39.04	71.914	39.04	71.0936	39.04	71.4321	39.04	70.7786	39.04	63.8563	39.04	63.3478	39.04	56.915	39.04	56.8311	39.04	48.4778	39.04	49.1447	39.14	36.9467
39.14	7.91971	39.14	7.65605	39.14	15.1167	39.14	14.7078	39.14	25.3102	39.14	24.8681	39.14	37.2549	39.14	37.6731	39.14	48.7614	39.14	49.6443	39.14	57.7785	39.14	57.5712	39.14	64.7539	39.14	64.1006	39.14	71.9223	39.14	71.0936	39.14	71.445	39.14	70.7786	39.14	63.8465	39.14	63.3478	39.14	56.9279	39.14	56.8312	39.14	48.4875	39.14	49.1505	39.24	36.9646
39.24	7.93302	39.24	7.66541	39.24	15.123	39.24	14.724	39.24	25.3313	39.24	24.8915	39.24	37.2636	39.24	37.6943	39.24	48.7559	39.24	49.6501	39.24	57.7871	39.24	57.5713	39.24	64.757	39.24	64.1006	39.24	71.9239	39.24	71.0936	39.24	71.4434	39.24	70.7786	39.24	63.8481	39.24	63.3478	39.24	56.9341	39.24	56.8313	39.24	48.4859	39.24	49.1563	39.34	36.9803
39.34	7.94156	39.34	7.67475	39.34	15.1315	39.34	14.7402	39.34	25.3572	39.34	24.9148	39.34	37.2707	39.34	37.7153	39.34	48.7566	39.34	49.6558	39.34	57.7942	39.34	57.5714	39.34	64.7548	39.34	64.1006	39.34	71.9082	39.34	71.0936	39.34	71.4622	39.34	70.7786	39.34	63.8356	39.34	63.3478	39.34	56.9217	39.34	56.8314	39.34	48.493	39.34	49.162	39.44	36.9756
39.44	7.95181	39.44	7.68406	39.44	15.1464	39.44	14.7563	39.44	25.3665	39.44	24.938	39.44	37.2799	39.44	37.7362	39.44	48.7637	39.44	49.6614	39.44	57.7957	39.44	57.5715	39.44	64.7477	39.44	64.1006	39.44	71.877	39.44	71.0936	39.44	71.4395	39.44	70.7786	39.44	63.8395	39.44	63.3478	39.44	56.9256	39.44	56.8315	39.44	48.4898	39.44	49.1676	39.54	36.9994
39.54	7.95755	39.54	7.69334	39.54	15.1656	39.54	14.7723	39.54	25.3857	39.54	24.9611	39.54	37.3108	39.54	37.757	39.54	48.7829	39.54	49.667	39.54	57.8102	39.54	57.5716	39.54	64.7605	39.54	64.1006	39.54	71.8781	39.54	71.0936	39.54	71.4469	39.54	70.7786	39.54	63.8399	39.54	63.3478	39.54	56.9494	39.54	56.8316	39.54	48.5011	39.54	49.1732	39.64	37.015
39.64	7.97635	39.64	7.7026	39.64	15.1787	39.64	14.7883	39.64	25.4162	39.64	24.9841	39.64	37.3186	39.64	37.7775	39.64	48.7961	39.64	49.6724	39.64	57.8117	39.64	57.5717	39.64	64.7552	39.64	64.1006	39.64	71.8844	39.64	71.0936	39.64	71.443	39.64	70.7786	39.64	63.8313	39.64	63.3478	39.64	56.9533	39.64	56.8317	39.64	48.505	39.64	49.1786	39.74	37.0252
39.74	7.98972	39.74	7.71183	39.74	15.1914	39.74	14.8043	39.74	25.4239	39.74	25.007	39.74	37.3249	39.74	37.798	39.74	48.7852	39.74	49.6778	39.74	57.8048	39.74	57.5718	39.74	64.7387	39.74	64.1006	39.74	71.8712	39.74	71.0936	39.74	71.4415	39.74	70.7786	39.74	63.8032	39.74	63.3478	39.74	56.9408	39.74	56.8318	39.74	48.5152	39.74	49.184	39.84	37.0416
39.84	7.99899	39.84	7.72104	39.84	15.2053	39.84	14.8202	39.84	25.4505	39.84	25.0298	39.84	37.3445	39.84	37.8182	39.84	48.7914	39.84	49.6832	39.84	57.8141	39.84	57.5719	39.84	64.7505	39.84	64.1006	39.84	71.8578	39.84	71.0936	39.84	71.4461	39.84	70.7786	39.84	63.8	39.84	63.3478	39.84	56.9408	39.84	56.8319	39.84	48.5152	39.84	49.1894	39.94	37.0676
39.94	8.02572	39.94	7.73022	39.94	15.2142	39.94	14.836	39.94	25.4734	39.94	25.0524	39.94	37.3641	39.94	37.8384	39.94	48.8003	39.94	49.6884	39.94	57.8127	39.94	57.572	39.94	64.7662	39.94	64.1006	39.94	71.8518	39.94	71.0936	39.94	71.4565	39.94	70.7786	39.94	63.8182	39.94	63.3478	39.94	56.959	39.94	56.832	39.94	48.5263	39.94	49.1946	40.04	37.0844
40.04	8.02151	40.04	7.73937	40.04	15.231	40.04	14.8518	40.04	25.4901	40.04	25.075	40.04	37.3716	40.04	37.8584	40.04	48.81	40.04	49.6936	40.04	57.8178	40.04	57.5721	40.04	64.7542	40.04	64.1006	40.04	71.8607	40.04	71.0936	40.04	71.4616	40.04	70.7786	40.04	63.8201	40.04	63.3478	40.04	56.9757	40.04	56.8321	40.04	48.5314	40.04	49.1998	40.14	37.0996
40.14	8.03677	40.14	7.7485	40.14	15.2438	40.14	14.8675	40.14	25.5054	40.14	25.0975	40.14	37.383	40.14	37.8782	40.14	48.8221	40.14	49.6987	40.14	57.8284	40.14	57.5722	40.14	64.7592	40.14	64.1006	40.14	71.8526	40.14	71.0936	40.14	71.4768	40.14	70.7786	40.14	63.8229	40.14	63.3478	40.14	56.9864	40.14	56.8322	40.14	48.5513	40.14	49.2049	40.24	37.1264
40.24	8.03452	40.24	7.7576	40.24	15.266	40.24	14.8832	40.24	25.5205	40.24	25.1198	40.24	37.4073	40.24	37.8979	40.24	48.8247	40.24	49.7037	40.24	57.83	40.24	57.5723	40.24	64.7696	40.24	64.1006	40.24	71.8403	40.24	71.0936	40.24	71.477	40.24	70.7786	40.24	63.8231	40.24	63.3478	40.24	56.9795	40.24	56.8323	40.24	48.5625	40.24	49.2099	40.34	37.1384
40.34	8.03964	40.34	7.76668	40.34	15.2701	40.34	14.8988	40.34	25.5442	40.34	25.1421	40.34	37.4185	40.34	37.9175	40.34	48.8274	40.34	49.7087	40.34	57.8235	40.34	57.5723	40.34	64.7691	40.34	64.1006	40.34	71.8327	40.34	71.0936	40.34	71.4836	40.34	70.7786	40.34	63.8375	40.34	63.3478	40.34	56.9743	40.34	56.8323	40.34	48.573	40.34	49.2149	40.44	37.1661
40.44	8.05856	40.44	7.77573	40.44	15.2978	40.44	14.9144	40.44	25.5523	40.44	25.1643	40.44	37.4384	40.44	37.9369	40.44	48.8424	40.44	49.7136	40.44	57.8307	40.44	57.5724	40.44	64.7717	40.44	64.1006	40.44	71.8409	40.44	71.0936	40.44	71.4893	40.44	70.7786	40.44	63.8386	40.44	63.3478	40.44	56.9918	40.44	56.8324	40.44	48.5826	40.44	49.2198	40.54	37.167
40.54	8.05728	40.54	7.78475	40.54	15.3034	40.54	14.9299	40.54	25.5696	40.54	25.1863	40.54	37.444	40.54	37.9561	40.54	48.8411	40.54	49.7184	40.54	57.8294	40.54	57.5725	40.54	64.7704	40.54	64.1006	40.54	71.8255	40.54	71.0936	40.54	71.4856	40.54	70.7786	40.54	63.8441	40.54	63.3478	40.54	56.9881	40.54	56.8325	40.54	48.5789	40.54	49.2246	40.64	37.191
40.64	8.07028	40.64	7.79375	40.64	15.3181	40.64	14.9454	40.64	25.5851	40.64	25.2083	40.64	37.4548	40.64	37.9752	40.64	48.8431	40.64	49.7232	40.64	57.8346	40.64	57.5726	40.64	64.7724	40.64	64.1006	40.64	71.8275	40.64	71.0936	40.64	71.4979	40.64	70.7786	40.64	63.8635	40.64	63.3478	40.64	56.9886	40.64	56.8326	40.64	48.5826	40.64	49.2294	40.74	37.211
40.74	8.07926	40.74	7.80272	40.74	15.3395	40.74	14.9608	40.74	25.6043	40.74	25.2302	40.74	37.4684	40.74	37.9942	40.74	48.8538	40.74	49.7279	40.74	57.835	40.74	57.5727	40.74	64.7753	40.74	64.1006	40.74	71.8467	40.74	71.0936	40.74	71.4905	40.74	70.7786	40.74	63.8639	40.74	63.3478	40.74	56.9961	40.74	56.8327	40.74	48.5916	40.74	49.2341	40.84	37.2242
40.84	8.09103	40.84	7.81167	40.84	15.3513	40.84	14.9762	40.84	25.6151	40.84	25.2519	40.84	37.4802	40.84	38.0131	40.84	48.8685	40.84	49.7325	40.84	57.8482	40.84	57.5727	40.84	64.7846	40.84	64.1006	40.84	71.8436	40.84	71.0936	40.84	71.5038	40.84	70.7786	40.84	63.8772	40.84	63.3478	40.84	57.0023	40.84	56.8327	40.84	48.6048	40.84	49.2387	40.94	37.2502
[truncated: 2,356 more rows]
[truncated: 14 more columns]

## Sheet: Supplementary Figure 3e
Raw data and fits with repeats
DMT1-Sb2
[truncated: 3,354 more rows]
[truncated: 2 more columns]

## Sheet: Supplementary Figure 3f
Cycle: 30 2_LC3 7.8125 nM_X	Cycle: 30 2_LC3 7.8125 nM_Y	Fitted Cycle: 30 2_LC3 7.8125 _X	Fitted Cycle: 30 2_LC3 7.8125 _Y	Cycle: 31 2_LC3 15.625 nM_X	Cycle: 31 2_LC3 15.625 nM_Y	Fitted Cycle: 31 2_LC3 15.625 _X	Fitted Cycle: 31 2_LC3 15.625 _Y	Cycle: 32 2_LC3 31.25 nM_X	Cycle: 32 2_LC3 31.25 nM_Y	Fitted Cycle: 32 2_LC3 31.25 n_X	Fitted Cycle: 32 2_LC3 31.25 n_Y	Cycle: 33 2_LC3 62.5 nM_X	Cycle: 33 2_LC3 62.5 nM_Y	Fitted Cycle: 33 2_LC3 62.5 nM_X	Fitted Cycle: 33 2_LC3 62.5 nM_Y	Cycle: 34 2_LC3 125 nM_X	Cycle: 34 2_LC3 125 nM_Y	Fitted Cycle: 34 2_LC3 125 nM_X	Fitted Cycle: 34 2_LC3 125 nM_Y	Cycle: 35 2_LC3 250 nM_X	Cycle: 35 2_LC3 250 nM_Y	Fitted Cycle: 35 2_LC3 250 nM_X	Fitted Cycle: 35 2_LC3 250 nM_Y	Cycle: 36 2_LC3 500 nM_X	Cycle: 36 2_LC3 500 nM_Y	Fitted Cycle: 36 2_LC3 500 nM_X	Fitted Cycle: 36 2_LC3 500 nM_Y	Cycle: 37 2_LC3 1000 nM_X	Cycle: 37 2_LC3 1000 nM_Y	Fitted Cycle: 37 2_LC3 1000 nM_X	Fitted Cycle: 37 2_LC3 1000 nM_Y	Cycle: 39 2_LC3 1000 nM_X	Cycle: 39 2_LC3 1000 nM_Y	Fitted Cycle: 39 2_LC3 1000 nM_X	Fitted Cycle: 39 2_LC3 1000 nM_Y	Cycle: 40 2_LC3 500 nM_X	Cycle: 40 2_LC3 500 nM_Y	Fitted Cycle: 40 2_LC3 500 nM_X	Fitted Cycle: 40 2_LC3 500 nM_Y	Cycle: 41 2_LC3 250 nM_X	Cycle: 41 2_LC3 250 nM_Y	Fitted Cycle: 41 2_LC3 250 nM_X	Fitted Cycle: 41 2_LC3 250 nM_Y	Cycle: 42 2_LC3 125 nM_X	Cycle: 42 2_LC3 125 nM_Y	Fitted Cycle: 42 2_LC3 125 nM_X	Fitted Cycle: 42 2_LC3 125 nM_Y	Cycle: 43 2_LC3 62.5 nM_X	Cycle: 43 2_LC3 62.5 nM_Y
[truncated: 3,362 more rows]
[truncated: 14 more columns]

[truncated: 2 more sheets: Supplementary Figure 3g, Supplementary Figure 3h]
